# Supplementary material for: Crystal structure and Hirshfeld surface analysis of (E)-1-(2,4-di­methyl­furan-3-yl)-3-phenyl­prop-2-en-1-one
Source: Acta Crystallogr E Crystallogr Commun. 2023 Jul 14;79(Pt 8):736–40. doi: 10.1107/S2056989023006084 (PMC10439413; doi:10.1107/S2056989023006084)
Supplement: Supplementary file 1 [file e-79-00736-sup1.cif]

##############################################################################
#                                                                            #
# This CIF contains the data in a paper accepted for publication in          #
# Acta Crystallographica Section E. It conforms to the requirements of       #
# Notes for Authors for Acta Crystallographica Section E, and has been       #
# peer reviewed under the auspices of the IUCr Commission on Journals.       #
#                                                                            #
# Full details of the Crystallographic Information File format               #
# are given in the paper "The Crystallographic Information File (CIF):       #
# a New Standard Archive File for Crystallography" by S. R. Hall, F. H.      #
# Allen and I. D. Brown [Acta Cryst. (1991), A47, 655-685].                  #
#                                                                            #
# The current version of the core CIF dictionary is obtainable from          #
# ftp://ftp.iucr.org/pub/cif_core.dic.                                       #
#                                                                            #
# Software is freely available for graphical display of the structure(s)     #
# in this CIF. For information consult the CIF software page                 #
# http://www.iucr.org/resources/cif/software.                                #
#                                                                            #
# This file may be used for bona fide research purposes within the           #
# scientific community so long as proper attribution is given to the journal # 
# article from which it was obtained.                                        #
#                                                                            #
##############################################################################
data_I
_audit_creation_method     SHELXL-2013
_journal_date_recd_electronic     2023-07-06
_journal_date_accepted     2023-07-10
_journal_name_full     'Acta Crystallographica, Section E'
_journal_year     2023
_journal_volume     79
_journal_issue      1
_journal_page_first     0
_journal_page_last     0
_journal_paper_category     GO
_journal_paper_doi     10.1107/S2056989023006084
_journal_coeditor_code     VM2287
_publ_contact_author_name     'Ajaya Bhattarai'
_publ_contact_author_address
;
Department of Chemistry,
M.M.A.M.C (Tribhuvan University) Biratnagar,
Nepal
;
_publ_contact_author_email     'ajaya.bhattarai@mmamc.tu.edu.np'
_publ_contact_author_fax     ?
_publ_contact_author_phone     ?
_publ_section_title
;
Crystal structure and Hirshfeld surface analysis of
(<i>E</i>)-1-(2,4-dimethylfuran-3-yl)-3-phenylprop-2-en-1-one
;
_publ_section_title_footnote     .
loop_
    _publ_author_name
    _publ_author_address
    'Ali N. Khalilov'
;
"Composite Materials" Scientific Research Center,
Azerbaijan State Economic University (UNEC),
H. Aliyev str. 135, Az 1063,
Baku, Azerbaijan
Department of Chemistry,
Baku State University,
Z. Khalilov str. 23, Az, 1148
Baku, Azerbaijan
;
    'Victor N. Khrustalev'
;
Peoples' Friendship University of Russia (RUDN University),
Miklukho-Maklay St.6, Moscow, 117198
Russian Federation
N. D. Zelinsky Institute of Organic Chemistry RAS,
Leninsky Prosp. 47, Moscow, 119991
Russian Federation
;
    'Aida I. Samigullina'
;
N. D. Zelinsky Institute of Organic Chemistry RAS,
Leninsky Prosp. 47, Moscow, 119991,
Russian Federation
;
    'Akkurt, Mehmet'
;
Department of Physics,
Faculty of Sciences,
Erciyes University,
38039 Kayseri,
Turkey
;
    'Rovnag M. Rzayev'
;
"Composite Materials" Scientific Research Center,
Azerbaijan State Economic University (UNEC),
H. Aliyev str. 135, Az 1063, Baku,
Azerbaijan
;
    'Ajaya Bhattarai'
;
Department of Chemistry,
M.M.A.M.C (Tribhuvan University) Biratnagar,
Nepal
;
    '\.Ibrahim G. Mamedov'
;
Department of Chemistry,
Baku State University,
Z. Khalilov str. 23, Az, 1148
Baku, Azerbaijan
;
_publ_section_synopsis
;
In the crystal, pairs of molecules are linked by C---H...O hydrogen bonds,
forming dimers with <i>R</i>^2^~2~(14) ring motifs. Molecules are connected
<i>via</i> C---H...\p interactions forming a three-dimensional network.
;
_chemical_name_systematic
;
(<i>E</i>)-1-(2,4-Dimethylfuran-3-yl)-3-phenylprop-2-en-1-one
;
_chemical_name_common     ?
_chemical_formula_moiety     'C15 H14 O2'
_chemical_formula_sum     'C15 H14 O2'
_chemical_formula_iupac     'C15 H14 O2'
_chemical_formula_weight     226.26
_chemical_melting_point     ?
_chemical_absolute_configuration     ad
_space_group_crystal_system     orthorhombic
_space_group_name_H-M_alt     'P 21 21 21'
_space_group_name_Hall     'P 2ac 2ab'
loop_
    _space_group_symop_operation_xyz
    'x, y, z'
    '-x+1/2, -y, z+1/2'
    '-x, y+1/2, -z+1/2'
    'x+1/2, -y+1/2, -z'
_cell_length_a     5.84787(5)
_cell_length_b     12.18109(9)
_cell_length_c     16.24568(15)
_cell_angle_alpha     90
_cell_angle_beta     90
_cell_angle_gamma     90
_cell_volume     1157.236(17)
_cell_formula_units_Z     4
_cell_measurement_reflns_used     10780
_cell_measurement_theta_min     4.505
_cell_measurement_theta_max     77.685
_cell_measurement_temperature     100(2)
_exptl_crystal_description     prism
_exptl_crystal_colour     colourless
_exptl_crystal_size_max     0.24
_exptl_crystal_size_mid     0.20
_exptl_crystal_size_min     0.18
_exptl_crystal_density_diffrn     1.299
_exptl_crystal_density_meas     ?
_exptl_crystal_density_method     ?
_exptl_crystal_F_000     480
_exptl_absorpt_coefficient_mu     0.679
_exptl_absorpt_correction_type     multi-scan
_exptl_absorpt_process_details
;
(CrysAlisPro; Rigaku OD, 2021)
;
_exptl_absorpt_correction_T_min     0.579
_exptl_absorpt_correction_T_max     1.000
_exptl_special_details
;
CrysAlisPro 1.171.41.117a (Rigaku OD, 2021)
Empirical absorption correction using spherical harmonics,
implemented in SCALE3 ABSPACK scaling algorithm.
;
_diffrn_ambient_temperature     100(2)
_diffrn_source     'micro-focus sealed X-ray tube'
_diffrn_radiation_type     CuK\a
_diffrn_radiation_wavelength     1.54184
_diffrn_measurement_device_type     'XtaLAB Synergy, Dualflex, HyPix'
_diffrn_measurement_method     '\f and \w'
_diffrn_detector_area_resol_mean     ?
_diffrn_reflns_number     12000
_diffrn_reflns_av_R_equivalents     0.0307
_diffrn_reflns_av_unetI/netI     0.0217
_diffrn_reflns_theta_min     4.537
_diffrn_reflns_theta_max     77.774
_diffrn_reflns_theta_full     67.684
_diffrn_measured_fraction_theta_max     0.999
_diffrn_measured_fraction_theta_full     1.000
_diffrn_reflns_limit_h_min     -7
_diffrn_reflns_limit_h_max     6
_diffrn_reflns_limit_k_min     -15
_diffrn_reflns_limit_k_max     15
_diffrn_reflns_limit_l_min     -20
_diffrn_reflns_limit_l_max     20
_diffrn_standards_number     0
_diffrn_standards_interval_count     0
_diffrn_standards_interval_time     0
_diffrn_standards_decay_%     0
_refine_special_details     ?
_reflns_number_total     2410
_reflns_number_gt     2382
_reflns_threshold_expression     'I > 2\s(I)'
_refine_ls_structure_factor_coef     Fsqd
_refine_ls_matrix_type     full
_refine_ls_R_factor_all     0.0302
_refine_ls_R_factor_gt     0.0299
_refine_ls_wR_factor_gt     0.0802
_refine_ls_wR_factor_ref     0.0806
_refine_ls_goodness_of_fit_ref     1.058
_refine_ls_restrained_S_all     1.058
_refine_ls_number_reflns     2410
_refine_ls_number_parameters     157
_refine_ls_number_restraints     0
_refine_ls_hydrogen_treatment     constr
_refine_ls_weighting_scheme     calc
_refine_ls_weighting_details
              'w=1/[\s^2^(Fo^2^)+(0.0426P)^2^+0.3199P] where P=(Fo^2^+2Fc^2^)/3'
_atom_sites_solution_hydrogens     geom
_atom_sites_solution_primary     difmap
_atom_sites_solution_secondary     difmap
_refine_ls_shift/su_max     0.000
_refine_ls_shift/su_mean     0.000
_refine_diff_density_max     0.177
_refine_diff_density_min     -0.241
_refine_ls_extinction_method     SHELXL
_refine_ls_extinction_coef     0.0046(4)
_refine_ls_extinction_expression
                                  'Fc^*^=kFc[1+0.001xFc^2^\l^3^/sin(2\q)]^-1/4^'
_refine_ls_abs_structure_details
;
Flack <i>x</i> determined using 940 quotients
[(<i>I</i>^+^)-(<i>I</i>^-^)]/[(<i>I</i>^+^)+(<i>I</i>^-^)]
(Parsons <i>et al.</i>,  2013)
;
_refine_ls_abs_structure_Flack     0.16(7)
loop_
    _atom_type_symbol
    _atom_type_description
    _atom_type_scat_dispersion_real
    _atom_type_scat_dispersion_imag
    _atom_type_scat_source
    'C' 'C' 0.0181 0.0091
                         'International Tables Vol C Tables 4.2.6.8 and 6.1.1.4'
    'H' 'H' 0.0000 0.0000
                         'International Tables Vol C Tables 4.2.6.8 and 6.1.1.4'
    'O' 'O' 0.0492 0.0322
                         'International Tables Vol C Tables 4.2.6.8 and 6.1.1.4'
_computing_data_collection
;
CrysAlisPro 1.171.41.117a (Rigaku OD, 2021)
;
_computing_cell_refinement
;
CrysAlisPro 1.171.41.117a (Rigaku OD, 2021)
;
_computing_data_reduction
;
CrysAlisPro 1.171.41.117a (Rigaku OD, 2021)
;
_computing_structure_solution
;
<i>SHELXT2014/5</i> (Sheldrick, 2015a)
;
_computing_structure_refinement
;
<i>SHELXL2018/3</i> (Sheldrick, 2015b)
;
_computing_molecular_graphics
;
ORTEP-3 for Windows (Farrugia, 2012)
;
_computing_publication_material
;
PLATON (Spek, 2020)
;
loop_
    _atom_site_type_symbol
    _atom_site_label
    _atom_site_fract_x
    _atom_site_fract_y
    _atom_site_fract_z
    _atom_site_U_iso_or_equiv
    _atom_site_adp_type
    _atom_site_calc_flag
    _atom_site_occupancy
    _atom_site_disorder_assembly
    _atom_site_disorder_group
    O O1 -0.1250(2) 0.42159(10) 0.52334(8) 0.0225(3) Uani d 1 . .
    O O2 0.4218(2) 0.63977(10) 0.51486(7) 0.0208(3) Uani d 1 . .
    C C1 -0.0327(3) 0.59606(14) 0.58548(11) 0.0211(4) Uani d 1 . .
    H H1A -0.1936 0.5903 0.6018 0.032 Uiso calc 1 . .
    H H1B -0.0064 0.6672 0.5590 0.032 Uiso calc 1 . .
    H H1C 0.0647 0.5898 0.6343 0.032 Uiso calc 1 . .
    C C2 0.0234(3) 0.50662(13) 0.52698(10) 0.0174(3) Uani d 1 . .
    C C3 0.1991(3) 0.49066(13) 0.47138(10) 0.0162(3) Uani d 1 . .
    C C4 0.1518(3) 0.38801(13) 0.43028(10) 0.0183(4) Uani d 1 . .
    C C5 -0.0431(3) 0.34981(13) 0.46379(11) 0.0197(3) Uani d 1 . .
    H H5 -0.1150 0.2828 0.4488 0.024 Uiso calc 1 . .
    C C6 0.3897(3) 0.56901(13) 0.46209(10) 0.0165(3) Uani d 1 . .
    C C7 0.5382(3) 0.56193(14) 0.38864(10) 0.0184(3) Uani d 1 . .
    H H7 0.5012 0.5122 0.3456 0.022 Uiso calc 1 . .
    C C8 0.7247(3) 0.62533(13) 0.38247(10) 0.0169(3) Uani d 1 . .
    H H8 0.7528 0.6742 0.4269 0.020 Uiso calc 1 . .
    C C9 0.8896(3) 0.62758(13) 0.31489(10) 0.0162(3) Uani d 1 . .
    C C10 1.0585(3) 0.70888(13) 0.31532(11) 0.0193(3) Uani d 1 . .
    H H10 1.0611 0.7615 0.3584 0.023 Uiso calc 1 . .
    C C11 1.2225(3) 0.71374(14) 0.25365(11) 0.0217(4) Uani d 1 . .
    H H11 1.3360 0.7695 0.2547 0.026 Uiso calc 1 . .
    C C12 1.2207(3) 0.63690(14) 0.19019(11) 0.0206(4) Uani d 1 . .
    H H12 1.3331 0.6400 0.1480 0.025 Uiso calc 1 . .
    C C13 1.0538(3) 0.55571(14) 0.18888(11) 0.0214(4) Uani d 1 . .
    H H13 1.0518 0.5033 0.1456 0.026 Uiso calc 1 . .
    C C14 0.8901(3) 0.55079(14) 0.25044(11) 0.0207(3) Uani d 1 . .
    H H14 0.7771 0.4948 0.2490 0.025 Uiso calc 1 . .
    C C15 0.2820(3) 0.32838(14) 0.36480(11) 0.0222(4) Uani d 1 . .
    H H15A 0.2637 0.3667 0.3122 0.033 Uiso calc 1 . .
    H H15B 0.2231 0.2534 0.3598 0.033 Uiso calc 1 . .
    H H15C 0.4444 0.3260 0.3796 0.033 Uiso calc 1 . .
loop_
    _atom_site_aniso_label
    _atom_site_aniso_U_11
    _atom_site_aniso_U_22
    _atom_site_aniso_U_33
    _atom_site_aniso_U_12
    _atom_site_aniso_U_13
    _atom_site_aniso_U_23
    O1 0.0189(6) 0.0244(6) 0.0242(6) -0.0017(5) 0.0021(5) 0.0025(5)
    O2 0.0195(6) 0.0223(6) 0.0207(6) -0.0032(5) 0.0029(5) -0.0048(5)
    C1 0.0186(7) 0.0235(8) 0.0211(8) 0.0027(7) 0.0039(7) 0.0001(6)
    C2 0.0161(7) 0.0175(7) 0.0187(8) 0.0009(6) -0.0019(6) 0.0034(6)
    C3 0.0155(7) 0.0171(7) 0.0161(7) 0.0005(6) -0.0013(6) 0.0017(6)
    C4 0.0190(8) 0.0175(8) 0.0184(7) 0.0015(6) -0.0016(6) 0.0009(6)
    C5 0.0190(7) 0.0160(7) 0.0241(8) -0.0030(6) -0.0008(7) -0.0005(6)
    C6 0.0155(7) 0.0167(7) 0.0172(7) 0.0020(6) -0.0014(6) 0.0011(6)
    C7 0.0189(7) 0.0185(7) 0.0177(7) -0.0006(6) 0.0009(6) -0.0025(6)
    C8 0.0181(7) 0.0154(7) 0.0172(7) 0.0021(6) -0.0007(6) -0.0011(6)
    C9 0.0155(7) 0.0170(7) 0.0160(7) 0.0009(6) 0.0002(6) 0.0010(6)
    C10 0.0192(8) 0.0182(7) 0.0204(8) -0.0017(7) 0.0003(7) -0.0035(6)
    C11 0.0192(8) 0.0208(8) 0.0250(8) -0.0056(7) 0.0037(7) -0.0011(7)
    C12 0.0193(8) 0.0224(8) 0.0200(8) 0.0008(7) 0.0044(7) 0.0006(7)
    C13 0.0225(8) 0.0218(8) 0.0199(8) -0.0018(7) 0.0024(7) -0.0047(7)
    C14 0.0193(7) 0.0201(8) 0.0226(8) -0.0055(7) 0.0023(7) -0.0042(6)
    C15 0.0222(8) 0.0187(8) 0.0258(9) -0.0009(7) 0.0014(7) -0.0060(7)
_geom_special_details
;
 All esds (except the esd in the dihedral angle between two l.s. planes)
 are estimated using the full covariance matrix.  The cell esds are taken
 into account individually in the estimation of esds in distances, angles
 and torsion angles; correlations between esds in cell parameters are only
 used when they are defined by crystal symmetry.  An approximate (isotropic)
 treatment of cell esds is used for estimating esds involving l.s. planes.
;
loop_
    _geom_bond_atom_site_label_1
    _geom_bond_atom_site_label_2
    _geom_bond_site_symmetry_2
    _geom_bond_distance
    _geom_bond_publ_flag
    O1 C2 . 1.352(2) ?
    O1 C5 . 1.389(2) ?
    O2 C6 . 1.230(2) ?
    C1 C2 . 1.482(2) ?
    C1 H1A . 0.9800 ?
    C1 H1B . 0.9800 ?
    C1 H1C . 0.9800 ?
    C2 C3 . 1.382(2) ?
    C3 C4 . 1.444(2) ?
    C3 C6 . 1.475(2) ?
    C4 C5 . 1.346(2) ?
    C4 C15 . 1.496(2) ?
    C5 H5 . 0.9500 ?
    C6 C7 . 1.478(2) ?
    C7 C8 . 1.340(2) ?
    C7 H7 . 0.9500 ?
    C8 C9 . 1.461(2) ?
    C8 H8 . 0.9500 ?
    C9 C10 . 1.399(2) ?
    C9 C14 . 1.404(2) ?
    C10 C11 . 1.388(2) ?
    C10 H10 . 0.9500 ?
    C11 C12 . 1.392(2) ?
    C11 H11 . 0.9500 ?
    C12 C13 . 1.390(2) ?
    C12 H12 . 0.9500 ?
    C13 C14 . 1.385(2) ?
    C13 H13 . 0.9500 ?
    C14 H14 . 0.9500 ?
    C15 H15A . 0.9800 ?
    C15 H15B . 0.9800 ?
    C15 H15C . 0.9800 ?
loop_
    _geom_angle_atom_site_label_1
    _geom_angle_atom_site_label_2
    _geom_angle_atom_site_label_3
    _geom_angle_site_symmetry_1
    _geom_angle_site_symmetry_3
    _geom_angle
    _geom_angle_publ_flag
    C2 O1 C5 . . 106.96(13) ?
    C2 C1 H1A . . 109.5 ?
    C2 C1 H1B . . 109.5 ?
    H1A C1 H1B . . 109.5 ?
    C2 C1 H1C . . 109.5 ?
    H1A C1 H1C . . 109.5 ?
    H1B C1 H1C . . 109.5 ?
    O1 C2 C3 . . 109.92(14) ?
    O1 C2 C1 . . 116.68(14) ?
    C3 C2 C1 . . 133.39(16) ?
    C2 C3 C4 . . 106.33(14) ?
    C2 C3 C6 . . 122.53(15) ?
    C4 C3 C6 . . 131.14(15) ?
    C5 C4 C3 . . 105.95(15) ?
    C5 C4 C15 . . 123.41(16) ?
    C3 C4 C15 . . 130.63(15) ?
    C4 C5 O1 . . 110.84(14) ?
    C4 C5 H5 . . 124.6 ?
    O1 C5 H5 . . 124.6 ?
    O2 C6 C3 . . 119.83(15) ?
    O2 C6 C7 . . 120.92(15) ?
    C3 C6 C7 . . 119.25(14) ?
    C8 C7 C6 . . 120.31(15) ?
    C8 C7 H7 . . 119.8 ?
    C6 C7 H7 . . 119.8 ?
    C7 C8 C9 . . 127.15(15) ?
    C7 C8 H8 . . 116.4 ?
    C9 C8 H8 . . 116.4 ?
    C10 C9 C14 . . 118.27(15) ?
    C10 C9 C8 . . 118.39(14) ?
    C14 C9 C8 . . 123.32(15) ?
    C11 C10 C9 . . 120.97(15) ?
    C11 C10 H10 . . 119.5 ?
    C9 C10 H10 . . 119.5 ?
    C10 C11 C12 . . 120.04(16) ?
    C10 C11 H11 . . 120.0 ?
    C12 C11 H11 . . 120.0 ?
    C13 C12 C11 . . 119.66(16) ?
    C13 C12 H12 . . 120.2 ?
    C11 C12 H12 . . 120.2 ?
    C14 C13 C12 . . 120.33(15) ?
    C14 C13 H13 . . 119.8 ?
    C12 C13 H13 . . 119.8 ?
    C13 C14 C9 . . 120.75(16) ?
    C13 C14 H14 . . 119.6 ?
    C9 C14 H14 . . 119.6 ?
    C4 C15 H15A . . 109.5 ?
    C4 C15 H15B . . 109.5 ?
    H15A C15 H15B . . 109.5 ?
    C4 C15 H15C . . 109.5 ?
    H15A C15 H15C . . 109.5 ?
    H15B C15 H15C . . 109.5 ?
loop_
    _geom_torsion_atom_site_label_1
    _geom_torsion_atom_site_label_2
    _geom_torsion_atom_site_label_3
    _geom_torsion_atom_site_label_4
    _geom_torsion_site_symmetry_1
    _geom_torsion_site_symmetry_2
    _geom_torsion_site_symmetry_3
    _geom_torsion_site_symmetry_4
    _geom_torsion
    _geom_torsion_publ_flag
    C5 O1 C2 C3 . . . . -0.31(17) ?
    C5 O1 C2 C1 . . . . 178.43(14) ?
    O1 C2 C3 C4 . . . . 0.56(18) ?
    C1 C2 C3 C4 . . . . -177.90(17) ?
    O1 C2 C3 C6 . . . . -179.00(14) ?
    C1 C2 C3 C6 . . . . 2.5(3) ?
    C2 C3 C4 C5 . . . . -0.59(18) ?
    C6 C3 C4 C5 . . . . 178.92(17) ?
    C2 C3 C4 C15 . . . . -179.55(17) ?
    C6 C3 C4 C15 . . . . 0.0(3) ?
    C3 C4 C5 O1 . . . . 0.42(18) ?
    C15 C4 C5 O1 . . . . 179.47(15) ?
    C2 O1 C5 C4 . . . . -0.08(18) ?
    C2 C3 C6 O2 . . . . 14.5(2) ?
    C4 C3 C6 O2 . . . . -164.92(16) ?
    C2 C3 C6 C7 . . . . -164.79(15) ?
    C4 C3 C6 C7 . . . . 15.8(3) ?
    O2 C6 C7 C8 . . . . 6.9(2) ?
    C3 C6 C7 C8 . . . . -173.80(15) ?
    C6 C7 C8 C9 . . . . 179.30(15) ?
    C7 C8 C9 C10 . . . . 172.52(16) ?
    C7 C8 C9 C14 . . . . -8.9(3) ?
    C14 C9 C10 C11 . . . . 0.1(3) ?
    C8 C9 C10 C11 . . . . 178.70(16) ?
    C9 C10 C11 C12 . . . . -0.1(3) ?
    C10 C11 C12 C13 . . . . 0.2(3) ?
    C11 C12 C13 C14 . . . . -0.2(3) ?
    C12 C13 C14 C9 . . . . 0.2(3) ?
    C10 C9 C14 C13 . . . . -0.1(3) ?
    C8 C9 C14 C13 . . . . -178.66(16) ?
loop_
    _geom_hbond_atom_site_label_D
    _geom_hbond_atom_site_label_H
    _geom_hbond_atom_site_label_A
    _geom_hbond_site_symmetry_A
    _geom_hbond_distance_DH
    _geom_hbond_distance_HA
    _geom_hbond_distance_DA
    _geom_hbond_angle_DHA
    _geom_hbond_publ_flag
    C8 H8 O2 . 0.95 2.44 2.792(2) 102 no
    C10 H10 O2 4_566 0.95 2.52 3.413(2) 157 yes
    C12 H12 Cg1 2_664 0.95 2.91 3.7339(19) 146 yes
    C15 H15B Cg2 3_645 0.98 2.85 3.6366(19) 137 yes
_shelx_space_group_comment
;
The symmetry employed for this shelxl refinement is uniquely defined
by the following loop, which should always be used as a source of
symmetry information in preference to the above space-group names.
They are only intended as comments.
;
_shelx_estimated_absorpt_T_min     0.854
_shelx_estimated_absorpt_T_max     0.887
_shelx_hkl_file
;
   0   0  -1    0.06    0.10
   0   0  -2 3277.60   86.97
   0   0  -2 3255.78   87.55
   0   0  -3    0.49    0.35
   0   0  -3    0.09    0.32
   0   0  -3    0.30    0.23
   0   0  -4 3247.39   87.12
   0   0  -4 3148.85   87.73
   0   0  -4 3310.48   88.41
   0   0  -5   -0.17    0.38
   0   0  -5    0.77    0.48
   0   0  -5    0.15    0.49
   0   0  -6 1087.73   32.41
   0   0  -6 1153.21   33.63
   0   0  -6 1093.16   34.02
   0   0  -7    0.34    0.35
   0   0  -7    0.52    0.58
   0   0  -7    0.23    0.57
   0   0  -7    1.86    0.90
   0   0  -8  168.29    9.61
   0   0  -8  168.25    8.10
   0   0  -8  171.15    9.07
   0   0  -9   -0.33    0.52
   0   0  -9   -0.39    0.75
   0   0 -10   11.81    2.81
   0   0 -10   11.42    2.59
   0   0 -11    1.89    0.60
   0   0 -11    2.32    1.47
   0   0 -11    0.53    0.59
   0   0 -12   73.18    7.91
   0   0 -12   72.16    3.84
   0   0 -12   87.82    8.26
   0   0 -13    0.73    0.54
   0   0 -13    0.60    0.95
   0   0 -13    1.32    1.48
   0   0 -14 2374.28   77.86
   0   0 -14 2285.10   63.64
   0   0 -14 2343.05   75.22
   0   0 -15   -0.13    0.54
   0   0 -15    0.18    0.67
   0   0 -15    1.60    2.00
   0   0 -16  254.16   10.15
   0   0 -17    0.47    0.68
   0   0 -18 1707.35   46.70
   0   0 -18 1599.34   46.51
   0   0 -19    0.72    0.58
   0   0 -19    0.29    0.51
   0   0 -20  174.93    6.07
   0   0 -20  197.64    6.49
   0   0 -20  191.90    6.49
   0   1   0    0.50    0.15
   0   1  -1  116.54    4.01
   0   1  -2 1149.15   32.82
   0   1  -2 1247.11   33.18
   0  -1  -3   74.24    3.23
   0   1  -3   75.69    3.60
   0   1  -3   78.68    3.81
   0   1  -3   72.77    3.62
   0   1  -3   79.34    2.86
   0   1   3   82.31    2.90
   0   1  -4  518.29   16.18
   0  -1  -4  496.80   15.70
   0   1  -4  519.92   16.51
   0   1  -4  519.63   14.54
   0   1   4  523.01   14.55
   0  -1  -5    0.37    0.47
   0   1  -5    0.34    0.46
   0   1  -6  644.17   21.66
   0  -1  -6  636.34   22.15
   0  -1  -6  663.89   20.86
   0   1  -6  674.56   21.08
   0   1  -6  622.54   21.46
   0   1  -7    1.01    0.75
   0   1  -7    0.77    0.82
   0  -1  -7    0.20    0.51
   0   1  -7    0.42    0.53
   0  -1  -7    0.28    0.63
   0  -1  -7    0.22    0.40
   0  -1  -8   26.90    1.92
   0  -1  -8   24.87    3.02
   0   1  -8   26.50    3.20
   0   1  -8   35.11    3.88
   0   1  -8   32.18    3.74
   0  -1  -8   31.23    3.86
   0  -1  -9  319.76   10.98
   0   1  -9  364.05   15.94
   0   1  -9  323.35   14.30
   0  -1  -9  390.56   15.33
   0  -1  -9  372.34   16.77
   0   1  -9  342.83   15.75
   0  -1 -10   20.83    1.93
   0  -1 -10   17.24    3.44
   0  -1 -10   20.84    3.30
   0   1 -10   24.50    3.95
   0   1 -10   22.62    3.75
   0  -1 -11  477.83   15.05
   0   1 -11  486.67   21.83
   0  -1 -11  496.68   21.00
   0   1 -11  452.91   21.28
   0  -1 -11  513.10   23.09
   0   1 -12  272.64   15.65
   0  -1 -12  256.76   14.54
   0  -1 -12  248.79    8.45
   0  -1 -12  248.65    8.97
   0   1 -12  240.10    8.70
   0  -1 -12  236.59    8.33
   0  -1 -12  270.96   16.35
   0  -1 -13    0.65    0.68
   0  -1 -13    1.67    1.53
   0   1 -13    0.64    1.61
   0  -1 -13   -0.69    1.34
   0  -1 -13    0.70    1.35
   0   1 -13    0.34    0.44
   0  -1 -13    0.52    0.60
   0  -1 -13    0.19    0.41
   0  -1 -13   -0.10    0.43
   0   1 -14  419.48   23.32
   0  -1 -14  427.67   23.57
   0  -1 -14  458.43   23.83
   0  -1 -14  440.53   14.97
   0   1 -14  402.91   22.35
   0   1 -14  405.09   13.65
   0  -1 -14  433.08   14.16
   0   1 -15   54.70    7.95
   0  -1 -15   57.33    8.13
   0   1 -15   57.97    7.76
   0  -1 -15   63.42    4.15
   0  -1 -15   53.52    3.50
   0   1 -15   61.44    3.47
   0   1 -16  582.28   18.72
   0  -1 -16  583.78   18.55
   0  -1 -16  527.31   17.39
   0  -1 -17  154.16    6.94
   0   1 -17  159.44    7.11
   0   1 -18   18.86    1.97
   0  -1 -18   19.30    1.93
   0  -1 -18   18.08    1.95
   0   1 -19    1.10    0.60
   0  -1 -19    1.34    0.58
   0  -1 -19    0.51    0.53
   0   1 -20    0.36    0.34
   0   1 -20    1.15    0.44
   0  -1 -20    0.53    0.41
   0   2   0 3691.44   98.14
   0   2  -1 4102.47  109.57
   0   2  -2 4106.22  110.07
   0   2  -2 4083.74  110.21
   0   2  -3 4676.23  127.35
   0  -2  -3 4745.28  125.51
   0   2  -4 1042.73   28.54
   0   2   4 1014.53   28.49
   0   2  -4  977.20   29.84
   0  -2  -4  991.46   28.28
   0   2  -4  998.87   30.22
   0   2  -5  807.94   23.18
   0   2   5  833.49   23.23
   0   2  -5  834.11   25.73
   0  -2  -5  748.89   23.57
   0   2  -5  814.50   25.20
   0   2  -6    8.35    0.99
   0   2   6    8.52    1.02
   0   2  -6    9.02    1.66
   0   2  -6    8.66    1.74
   0  -2  -6    7.38    1.70
   0  -2  -6    8.93    1.41
   0   2  -7  122.77    7.06
   0  -2  -7  121.03    6.27
   0   2  -7  133.27    7.36
   0  -2  -7  114.89    4.75
   0  -2  -7  134.12    8.02
   0  -2  -8   17.76    2.41
   0   2  -8   15.90    2.74
   0  -2  -8   18.93    3.14
   0  -2  -8   17.23    1.59
   0  -2  -9  108.24    6.94
   0   2  -9  103.70    8.04
   0   2  -9  107.80    7.58
   0  -2  -9  106.71    4.82
   0  -2  -9  120.19    8.75
   0  -2 -10    7.73    1.97
   0   2 -10    5.93    1.89
   0  -2 -10    7.09    2.35
   0   2 -10    6.52    2.16
   0  -2 -10    6.59    1.15
   0  -2 -11  450.64   13.87
   0  -2 -11  441.02   21.14
   0   2 -11  450.55   20.73
   0  -2 -11  411.79   18.08
   0   2 -11  399.18   18.55
   0  -2 -11  388.47   12.73
   0  -2 -11  406.74   13.22
   0  -2 -11  395.18   12.72
   0  -2 -11  390.82   13.53
   0  -2 -12   95.92    8.08
   0   2 -12  103.83    9.61
   0  -2 -12   99.58    4.50
   0  -2 -12   99.62    4.54
   0   2 -12  103.82    4.60
   0  -2 -12   95.37    4.82
   0  -2 -12   97.12    9.65
   0  -2 -12  104.50    5.25
   0  -2 -13  276.56   10.30
   0  -2 -13  264.69   17.39
   0   2 -13  284.18   17.48
   0   2 -13  275.61   17.48
   0  -2 -13  278.08   17.50
   0  -2 -13  260.25    9.24
   0  -2 -13  263.64    9.79
   0   2 -13  263.72    9.25
   0  -2 -13  250.98    9.12
   0  -2 -14  294.69   10.90
   0  -2 -14  261.35   17.92
   0   2 -14  278.51   18.00
   0  -2 -14  318.68   19.33
   0   2 -14  293.19   18.71
   0  -2 -14  279.67    9.71
   0  -2 -14  265.87   10.22
   0   2 -14  282.92    9.74
   0  -2 -14  272.48    9.67
   0  -2 -15 1624.19   44.69
   0  -2 -15 1546.46   56.69
   0   2 -15 1581.25   56.57
   0  -2 -15 1551.87   56.95
   0   2 -15 1535.15   56.76
   0  -2 -15 1461.20   42.86
   0  -2 -15 1591.97   43.98
   0  -2 -15 1521.52   42.95
   0  -2 -16  315.53   11.22
   0  -2 -16  327.34   11.84
   0  -2 -17    9.34    1.48
   0   2 -17    9.91    1.58
   0  -2 -18   86.55    4.27
   0   2 -18   87.34    4.53
   0  -2 -18   85.08    4.40
   0   2 -18   91.57    4.50
   0   2 -19   18.66    1.70
   0  -2 -19   20.50    1.84
   0   2 -19   19.17    1.70
   0  -2 -19   24.64    1.86
   0   2 -20   44.90    2.27
   0  -2 -20   53.97    2.50
   0   2  20   57.22    2.59
   0   2 -20   44.67    2.24
   0  -2 -20   42.27    2.19
   0   3   0    0.09    0.39
   0   3   0    0.06    0.28
   0   3   1  319.82   10.09
   0   3  -1  323.72   10.38
   0   3  -1  325.40   10.89
   0   3  -1  305.15    9.01
   0  -3  -1  328.96    9.00
   0   3  -2 2251.91   59.18
   0   3  -2 2136.96   59.56
   0   3   2 2087.54   57.57
   0   3  -3    1.18    0.64
   0   3  -3    0.95    0.54
   0   3  -4  263.36    9.27
   0   3   4  266.82    9.25
   0  -3  -4  230.37    7.44
   0   3  -4  255.05   10.10
   0   3  -5 3364.62   87.14
   0   3   5 3263.80   87.07
   0   3  -5 3321.98   89.26
   0  -3  -5 3064.03   85.65
   0   3  -5 2986.02   88.64
   0   3  -6    6.72    1.18
   0   3   6    6.09    1.13
   0  -3  -6    4.96    0.98
   0   3  -6    7.43    1.72
   0   3  -6    7.58    1.73
   0  -3  -6    8.48    1.00
   0   3   7  240.65    8.89
   0   3  -7  222.41    8.68
   0  -3  -7  248.62   12.24
   0  -3  -7  230.49    8.10
   0  -3  -7  242.04    9.34
   0   3  -7  242.33   11.54
   0   3  -7  234.55   11.70
   0  -3  -8    9.23    1.25
   0   3  -8   12.73    2.60
   0  -3  -8   11.26    1.81
   0  -3  -8    8.35    2.25
   0   3  -8   14.40    2.62
   0  -3  -9  582.65   23.70
   0   3  -9  567.53   22.36
   0  -3  -9  566.60   19.76
   0  -3  -9  532.01   17.13
   0  -3 -10   14.01    3.33
   0   3 -10   11.31    2.71
   0  -3 -10   15.51    2.61
   0  -3 -10   14.78    1.47
   0  -3 -10   15.66    1.64
   0  -3 -10   13.63    1.40
   0  -3 -10   13.16    1.65
   0  -3 -11   29.49    2.46
   0   3 -11   36.30    5.14
   0  -3 -11   32.79    5.38
   0  -3 -11   28.03    2.16
   0  -3 -11   27.61    2.30
   0   3 -11   26.91    1.99
   0  -3 -11   25.91    2.44
   0  -3 -11   26.25    2.08
   0   3 -12   16.29    3.93
   0  -3 -12   15.16    3.77
   0  -3 -12   16.10    1.91
   0  -3 -12   13.94    3.77
   0   3 -12   13.96    3.68
   0  -3 -12   17.21    1.75
   0  -3 -12   15.47    1.83
   0   3 -12   16.06    1.59
   0  -3 -12   15.50    1.91
   0  -3 -12   18.80    1.79
   0  -3 -13   16.82    2.02
   0   3 -13   12.41    3.77
   0  -3 -13   21.40    4.79
   0  -3 -13   20.34    4.47
   0   3 -13   15.91    4.12
   0  -3 -13   16.14    1.75
   0   3 -13   15.30    1.56
   0  -3 -13   15.22    1.85
   0  -3 -13   14.73    1.66
   0  -3 -14  255.29    9.90
   0  -3 -14  252.68   17.62
   0   3 -14  254.77   17.49
   0  -3 -14  251.02   17.27
   0   3 -14  256.28   17.16
   0  -3 -14  237.89    9.04
   0  -3 -14  253.35    9.74
   0  -3 -14  258.60    9.22
   0  -3 -15   66.96    8.80
   0  -3 -15   80.19    4.60
   0   3 -15   61.13    8.39
   0  -3 -15   70.63    8.93
   0   3 -15   68.50    8.80
   0  -3 -15   80.91    4.09
   0  -3 -15   77.68    4.43
   0  -3 -15   74.53    3.95
   0  -3 -16   30.17    2.50
   0  -3 -16   25.64    2.42
   0  -3 -17    0.76    0.65
   0   3 -17    1.52    0.82
   0  -3 -18   47.39    2.92
   0   3 -18   41.83    2.76
   0  -3 -18   47.95    3.12
   0   3 -18   47.47    3.08
   0   3 -19  106.57    4.46
   0  -3 -19  113.69    4.52
   0  -3 -19  110.97    4.76
   0   3 -19  120.95    4.83
   0   3  20   83.17    3.35
   0   3 -20   78.41    3.20
   0  -3 -20   90.00    3.35
   0   4   0 4672.58  126.34
   0   4   0 4785.56  127.38
   0   4  -1  581.96   17.95
   0   4  -1  577.16   18.62
   0   4   1  576.52   17.74
   0   4  -2 1344.09   37.81
   0   4   2 1286.39   36.31
   0   4  -2 1250.64   35.57
   0  -4  -2 1302.67   35.56
   0   4   3  762.45   21.98
   0   4  -3  811.91   25.12
   0   4  -3  788.83   24.53
   0   4  -4  889.89   29.04
   0   4  -4  912.85   28.80
   0   4   4  921.45   27.97
   0   4  -4  908.80   28.08
   0   4  -5  247.99   10.99
   0   4   5  251.87    9.87
   0   4  -5  246.30    9.87
   0  -4  -5  217.34    7.78
   0   4  -6  118.07    7.51
   0   4  -6  127.11    6.46
   0   4   6  132.81    6.57
   0  -4  -6  109.22    4.76
   0   4  -7  272.26   13.33
   0   4  -7  264.09   13.20
   0   4  -7  267.95   10.82
   0   4   7  275.67   10.92
   0  -4  -7  263.29    9.22
   0   4  -8  383.54   17.26
   0   4  -8  367.30   16.82
   0  -4  -8  327.15   16.85
   0  -4  -8  357.52   11.95
   0  -4  -9 1951.40   61.20
   0  -4  -9 1844.01   52.54
   0   4  -9 1928.92   59.97
   0   4  -9 2002.80   60.97
   0  -4  -9 1857.61   52.13
   0  -4 -10  774.77   30.79
   0  -4 -10  735.28   21.99
   0   4 -10  745.61   30.22
   0   4 -10  727.04   29.15
   0  -4 -10  718.29   21.90
   0  -4 -10  692.16   21.44
   0  -4 -10  741.13   21.54
   0  -4 -10  715.17   22.32
   0  -4 -11  762.78   24.06
   0  -4 -11  806.26   32.04
   0   4 -11  845.85   32.61
   0  -4 -11  801.10   24.58
   0   4 -11  831.37   33.81
   0   4 -11  763.33   31.68
   0  -4 -11  791.14   23.74
   0  -4 -11  797.37   23.73
   0  -4 -11  819.86   24.28
   0  -4 -11  842.30   34.20
   0   4 -12    1.24    1.21
   0  -4 -12    3.78    2.00
   0  -4 -12    1.50    0.72
   0   4 -12    1.22    1.53
   0  -4 -12    0.74    1.43
   0  -4 -12    1.90    0.77
   0  -4 -12    2.77    0.86
   0  -4 -12    1.31    0.78
   0  -4 -12    3.72    1.06
   0  -4 -13   18.04    4.21
   0   4 -13   17.62    4.25
   0  -4 -13   16.29    1.98
   0  -4 -13   14.31    4.01
   0  -4 -13   14.97    1.76
   0  -4 -13   16.34    1.85
   0  -4 -13   14.44    1.88
   0  -4 -13   16.27    2.03
   0  -4 -14   76.63    4.48
   0  -4 -14   90.55   10.43
   0   4 -14   65.79    8.81
   0  -4 -14   71.68    4.40
   0   4 -14   67.85    8.45
   0  -4 -14   74.09    8.93
   0  -4 -14   86.58    4.44
   0  -4 -14   74.54    4.16
   0  -4 -15   17.28    1.83
   0  -4 -15   15.56    1.90
   0  -4 -15   17.05    1.84
   0  -4 -15   17.23    2.03
   0  -4 -16  148.16    6.54
   0  -4 -16  153.58    6.53
   0   4 -17    0.86    0.72
   0  -4 -17    1.70    0.76
   0  -4 -17    0.23    0.50
   0   4 -17    0.69    0.56
   0  -4 -17    0.91    0.58
   0  -4 -18    8.07    1.19
   0   4 -18   10.28    1.38
   0  -4 -18   11.40    1.26
   0  -4 -19    3.76    0.59
   0   4  19    4.16    0.80
   0   4 -19    5.24    0.85
   0  -4 -19    4.60    0.83
   0   5   0    0.17    0.43
   0   5  -1   17.38    2.21
   0   5  -1   17.42    1.97
   0   5   1   19.12    2.04
   0  -5  -2  196.97    6.74
   0   5  -2  185.35    8.97
   0   5   2  190.55    8.93
   0   5  -2  189.74    8.94
   0   5  -2  171.87    8.11
   0   5   2  193.30    7.54
   0   5  -3  419.35   15.03
   0   5   3  387.04   14.70
   0   5  -3  415.09   15.37
   0   5   3  388.22   12.27
   0   5  -3  398.50   14.53
   0  -5  -3  401.26   11.95
   0  -5  -3  367.87   11.72
   0   5   4  103.25    6.30
   0   5  -4  104.27    6.31
   0   5  -4   92.29    6.18
   0   5  -4  108.07    6.88
   0  -5  -4  114.23    4.53
   0   5  -4   85.51    4.75
   0  -5  -4   95.38    4.88
   0   5  -5 1071.11   32.40
   0   5   5 1019.10   32.07
   0   5  -5 1022.53   33.68
   0   5  -5 1032.15   33.23
   0  -5  -5  982.35   28.81
   0   5  -5  969.48   30.67
   0  -5  -5 1026.57   30.79
   0   5  -6  176.05    9.04
   0   5   6  179.05    9.03
   0   5  -6  201.31   10.65
   0  -5  -6  173.81    6.82
   0  -5  -6  177.05    8.71
   0   5  -6  186.06    8.94
   0  -5  -7  203.40   10.16
   0   5  -7  208.41   10.31
   0  -5  -7  191.19    7.56
   0   5  -7  193.21    9.61
   0   5   7  208.15    9.93
   0  -5  -7  184.09   11.41
   0   5  -7  214.22   11.85
   0  -5  -8   90.97    4.19
   0   5  -8   99.08    8.31
   0   5  -8  102.93    8.38
   0  -5  -8   86.45    4.10
   0   5  -8   88.23    5.90
   0  -5  -8   93.78    4.73
   0  -5  -8   83.44    6.66
   0   5  -8   87.02    6.79
   0   5  -9  127.70    9.08
   0  -5  -9  150.14    9.68
   0  -5  -9  143.40    6.23
   0   5  -9  153.86   10.98
   0   5  -9  134.04   10.35
   0  -5  -9  131.83    5.52
   0  -5  -9  126.09    5.49
   0   5  -9  125.01    5.02
   0  -5  -9  119.55    5.63
   0  -5 -10   19.19    3.63
   0   5 -10   20.18    3.76
   0  -5 -10   16.90    1.85
   0   5 -10   15.27    3.57
   0   5 -10   18.63    4.08
   0  -5 -10   14.67    1.66
   0  -5 -10   18.01    1.80
   0  -5 -10   17.38    1.93
   0  -5 -10   17.39    2.08
   0  -5 -11  456.24   21.91
   0   5 -11  483.64   22.47
   0  -5 -11  506.14   15.79
   0  -5 -11  499.00   24.83
   0   5 -11  485.80   23.74
   0   5 -11  492.42   24.56
   0  -5 -11  459.11   15.37
   0  -5 -11  462.06   15.35
   0  -5 -11  458.75   15.72
   0  -5 -11  483.65   16.24
   0  -5 -12  124.13   10.72
   0   5 -12  125.63   10.69
   0  -5 -12  127.99    6.10
   0  -5 -12  126.64   12.00
   0   5 -12  129.55   11.94
   0   5 -12  128.23   11.37
   0  -5 -12  135.35    6.11
   0  -5 -12  132.54    6.09
   0  -5 -12  136.35    6.62
   0  -5 -12  134.81    6.39
   0  -5 -13   40.35    6.20
   0   5 -13   42.76    6.29
   0  -5 -13   32.09    2.96
   0  -5 -13   43.63    7.28
   0   5 -13   41.67    6.92
   0  -5 -13   41.55    3.11
   0  -5 -13   41.16    3.21
   0  -5 -13   42.55    3.06
   0  -5 -13   40.75    3.02
   0  -5 -14  181.35   15.01
   0  -5 -14  168.27    7.33
   0   5 -14  154.33   12.72
   0  -5 -14  182.77    7.82
   0  -5 -14  185.78    7.49
   0  -5 -14  179.38    7.45
   0  -5 -15   25.75    2.47
   0  -5 -15   28.01    2.36
   0  -5 -15   29.45    2.42
   0  -5 -15   29.49    2.43
   0  -5 -16  111.46    5.45
   0  -5 -16  109.67    5.22
   0  -5 -16  101.79    4.82
   0  -5 -17   22.93    2.06
   0   5  17   19.96    2.06
   0  -5 -17   20.79    1.86
   0  -5 -17   18.55    1.62
   0  -5 -18    9.73    1.22
   0   5  18    9.99    1.31
   0  -5 -19    8.63    0.87
   0   5 -19    7.93    0.95
   0   6   0    0.89    0.66
   0   6   0   -0.29    0.64
   0   6  -1  772.93   26.23
   0   6   1  781.37   25.16
   0   6   1  819.83   27.17
   0   6  -2   96.43    6.40
   0   6   2   82.21    4.96
   0   6  -2   89.36    5.60
   0  -6  -2   91.34    4.23
   0   6  -2  102.59    6.77
   0   6   2   98.86    6.59
   0   6   3    1.43    0.62
   0   6  -3    1.30    0.72
   0  -6  -3    2.09    0.71
   0   6  -3    1.82    1.02
   0   6   3    2.06    1.05
   0   6  -4   92.01    6.98
   0   6  -4   81.35    6.18
   0  -6  -4   91.29    4.37
   0   6  -4   90.52    6.53
   0   6   4   93.66    6.63
   0   6  -5 2040.40   65.78
   0   6  -5 2275.78   67.42
   0  -6  -5 2202.99   61.06
   0   6  -5 2296.45   65.99
   0   6   5 2275.99   65.82
   0  -6  -6  911.93   27.64
   0   6  -6  998.68   32.26
   0   6   6  958.13   31.96
   0   6  -6  987.98   34.31
   0   6  -6  976.12   33.57
   0   6  -6  902.41   29.62
   0   6  -7    1.23    0.49
   0   6  -7    1.99    1.10
   0  -6  -7    1.22    0.71
   0  -6  -7    0.48    0.76
   0  -6  -7    1.28    0.61
   0   6  -7    0.33    0.52
   0   6   7    1.65    1.05
   0  -6  -7    1.35    0.57
   0  -6  -7    1.46    0.64
   0  -6  -8   41.46    5.70
   0   6  -8   50.54    6.05
   0  -6  -8   37.00    2.80
   0   6  -8   37.56    4.24
   0   6  -8   32.87    4.06
   0  -6  -8   41.73    3.09
   0   6  -9  113.19    8.45
   0  -6  -9  124.69    6.13
   0  -6  -9  136.10   11.04
   0  -6  -9  123.20    5.63
   0   6  -9  127.07   10.61
   0   6  -9  114.10   10.24
   0  -6  -9  130.98    5.25
   0  -6 -10   42.56    2.63
   0   6 -10   39.04    6.07
   0   6 -10   33.63    5.64
   0  -6 -10   42.87    3.33
   0  -6 -10   40.49    2.97
   0  -6 -10   40.82    2.97
   0   6 -10   31.46    4.67
   0   6 -11  110.19   10.70
   0   6 -11  143.12   12.35
   0  -6 -11  121.79    6.11
   0  -6 -11  121.34    5.83
   0  -6 -11  122.78    6.36
   0  -6 -11  123.62    5.89
   0   6 -12  136.85   12.53
   0   6 -12  110.12   10.98
   0  -6 -12  127.08    6.32
   0  -6 -12  123.87    6.02
   0  -6 -12  123.97    6.50
   0  -6 -12  128.83    6.12
   0  -6 -13  372.13   22.31
   0  -6 -13  371.84   12.87
   0   6 -13  312.40   20.47
   0  -6 -13  353.74   12.47
   0  -6 -13  317.59   12.58
   0  -6 -13  357.84   12.47
   0  -6 -13  346.94   12.70
   0  -6 -14    9.57    1.61
   0  -6 -14   12.90    1.75
   0  -6 -14   11.29    1.75
   0  -6 -14   12.55    1.67
   0  -6 -14    9.57    1.57
   0  -6 -15    1.31    0.73
   0  -6 -15    1.45    0.78
   0  -6 -15    1.33    0.78
   0  -6 -15    1.69    0.73
   0   6  15    0.79    0.85
   0  -6 -16   13.33    1.53
   0  -6 -16   11.67    1.50
   0   6  16   13.91    1.74
   0  -6 -16   11.60    1.52
   0  -6 -17   85.73    4.09
   0   6 -17   90.62    4.33
   0   6  17   93.25    4.42
   0  -6 -18   20.94    1.48
   0   6  18   23.98    1.78
   0   7   0   -0.28    0.63
   0   7   0    0.37    0.58
   0   7   1   89.43    7.00
   0   7  -1   75.67    6.02
   0   7   1   91.26    5.95
   0  -7  -1   86.63    4.37
   0   7   2   33.62    4.22
   0   7  -2   33.47    4.27
   0   7   2   35.99    3.43
   0   7  -2   33.74    4.12
   0  -7  -2   36.15    2.64
   0   7  -3  424.33   18.34
   0   7   3  408.94   17.95
   0   7  -3  422.85   18.18
   0  -7  -3  412.48   13.73
   0   7   4   48.80    5.23
   0   7  -4   50.15    5.39
   0  -7  -4   51.71    3.28
   0   7  -4   40.74    4.56
   0   7  -4   46.12    5.35
   0  -7  -5    5.80    1.02
   0   7  -5    3.76    1.76
   0   7  -5    3.24    1.44
   0  -7  -5    5.80    1.05
   0  -7  -5    9.25    1.41
   0  -7  -5    7.44    1.11
   0   7  -5    6.94    1.18
   0   7   5    5.86    1.12
   0   7  -5    5.66    1.82
   0   7   5    8.67    2.30
   0  -7  -6   12.64    1.48
   0   7  -6    8.34    2.56
   0   7  -6   10.61    2.70
   0   7  -6    9.42    2.40
   0   7   6    9.27    2.40
   0  -7  -6    9.48    1.41
   0  -7  -6   10.67    1.63
   0  -7  -6    9.92    1.35
   0   7  -6    8.49    1.11
   0   7   6    8.57    1.37
   0   7  -6   10.75    1.55
   0   7   7  100.22    5.20
   0   7  -7   97.03    4.48
   0  -7  -7   96.26    4.80
   0   7  -7  108.63    9.06
   0   7  -7  114.21    9.70
   0  -7  -7  103.24    5.16
   0  -7  -7  105.43    5.43
   0   7   7  104.78    7.99
   0   7  -7  106.86    8.07
   0  -7  -7  103.12    9.07
   0  -7  -7   99.86    4.90
   0  -7  -8    5.97    1.14
   0  -7  -8    4.84    2.26
   0   7  -8    7.03    2.55
   0  -7  -8    9.17    1.38
   0   7  -8    9.48    2.35
   0  -7  -8    8.63    1.52
   0  -7  -8    6.98    1.12
   0  -7  -8    6.81    1.33
   0   7   8    6.77    1.37
   0  -7  -9   77.46    4.33
   0  -7  -9   77.88    4.74
   0  -7  -9   68.98    4.06
   0  -7  -9   76.75    8.49
   0  -7  -9   76.02    3.91
   0  -7  -9   74.70    4.49
   0   7   9   69.23    4.49
   0   7  -9   71.54    8.12
   0   7  -9   67.98    8.34
   0   7 -10    3.55    1.95
   0   7 -10    3.66    2.01
   0  -7 -10    7.27    2.94
   0  -7 -10    3.34    1.02
   0  -7 -10    3.42    0.85
   0  -7 -10    3.18    1.13
   0  -7 -10    3.26    0.97
   0   7  10    2.38    0.99
   0  -7 -11    0.79    0.73
   0   7 -11    3.04    2.09
   0  -7 -11    2.33    1.95
   0   7 -11   -0.76    1.48
   0  -7 -11    1.58    0.87
   0  -7 -11    1.87    0.72
   0  -7 -11    0.77    0.78
   0  -7 -11    0.93    0.67
   0   7  11    1.70    0.95
   0  -7 -12   14.77    1.92
   0  -7 -12   12.96    3.97
   0  -7 -12   11.61    1.70
   0  -7 -12   13.55    2.00
   0  -7 -12   12.89    1.84
   0   7  12   14.27    2.06
   0  -7 -13   79.03    4.57
   0  -7 -13   73.76    4.38
   0  -7 -13   73.91    4.57
   0  -7 -13   80.37    4.81
   0   7  13   76.84    4.78
   0  -7 -13   80.13    4.57
   0  -7 -14    0.16    0.63
   0  -7 -14    0.15    0.65
   0   7  14   -0.33    0.86
   0  -7 -14    0.14    0.53
   0  -7 -14    0.42    0.54
   0  -7 -14    0.49    0.70
   0  -7 -15    0.25    0.52
   0  -7 -15    0.95    0.65
   0   7  15    0.14    0.66
   0  -7 -15    0.51    0.64
   0  -7 -16   14.08    1.47
   0   7  16   14.66    1.69
   0  -7 -16   14.45    1.53
   0   7 -17   18.54    1.58
   0  -7 -17   14.46    1.20
   0   7  17   19.80    1.69
   0   7 -18    1.65    0.43
   0   7  18    1.48    0.44
   0   8   0  130.11    9.77
   0  -8   0  147.50    5.71
   0   8   0  134.82    6.16
   0   8   0  147.01    9.04
   0  -8   0  138.31    6.34
   0   8   1   16.40    2.72
   0   8  -1   14.60    2.82
   0  -8   1   15.86    1.76
   0   8   1   13.33    3.12
   0  -8  -1   15.32    1.87
   0  -8   1   16.53    1.57
   0   8  -1   16.14    1.83
   0  -8  -1   16.69    1.59
   0   8   1   13.82    1.74
   0  -8  -2  374.99   12.99
   0   8  -2  377.58   17.41
   0  -8  -2  351.48   12.19
   0   8  -2  406.33   18.66
   0   8   2  367.67   17.96
   0   8   2  353.47   12.61
   0  -8   2  386.67   12.60
   0   8  -2  368.05   12.68
   0   8   3    6.17    1.21
   0   8  -3    8.46    1.38
   0   8  -3    5.52    0.82
   0  -8  -3    5.94    1.23
   0  -8  -3    7.64    1.21
   0   8  -3    4.62    1.87
   0  -8  -3    9.14    1.28
   0   8  -3    3.83    1.70
   0   8   3    8.45    2.47
   0  -8   3    5.88    1.13
   0  -8   4    8.27    1.32
   0  -8  -4    8.53    1.30
   0   8  -4    9.13    2.62
   0  -8  -4   12.88    1.75
   0  -8  -4    9.86    1.41
   0   8   4   10.96    2.79
   0   8  -4    5.85    2.26
   0   8  -4    8.30    1.42
   0   8   4    8.76    1.45
   0   8  -4   10.31    1.15
   0  -8  -5  197.44    7.69
   0   8  -5  214.34   13.45
   0   8  -5  187.25   12.23
   0   8   5  214.90   12.73
   0  -8  -5  192.88    8.24
   0  -8  -5  195.96    7.79
   0   8  -5  170.81    6.84
   0   8   5  215.55    8.39
   0  -8   5  202.12    7.86
   0   8  -5  195.78    8.09
   0  -8  -6  256.23   14.87
   0  -8  -6  222.08    8.79
   0   8  -6  255.60   15.49
   0   8  -6  218.12   13.39
   0   8   6  238.59   13.83
   0  -8  -6  245.07    9.63
   0  -8  -6  240.84    9.06
   0   8  -6  209.34    8.08
   0  -8  -6  242.03    8.68
   0   8  -6  237.57    9.40
   0  -8   6  249.98    9.13
   0   8   6  220.98    9.22
   0  -8  -7  591.16   18.44
   0   8  -7  587.56   27.23
   0  -8  -7  590.16   19.18
   0  -8  -7  562.31   18.39
   0  -8  -7  586.56   18.03
   0   8  -7  531.81   23.91
   0   8   7  560.11   24.38
   0   8   7  550.22   18.73
   0  -8  -7  600.76   26.60
   0  -8  -8   72.02    4.46
   0  -8  -8   79.91    4.87
   0  -8  -8   71.91    4.33
   0   8  -8   77.60    8.88
   0  -8  -8   68.61    4.23
   0  -8  -8   75.06    4.11
   0   8   8   73.10    4.60
   0  -8  -8   86.79    9.05
   0  -8  -9 1216.81   38.15
   0  -8  -9 1358.82   38.95
   0  -8  -9 1304.62   38.11
   0  -8  -9 1322.02   38.11
   0  -8  -9 1319.12   37.44
   0   8   9 1280.21   38.61
   0  -8  -9 1385.15   49.62
   0  -8 -10   90.13    5.25
   0  -8 -10   93.53    4.70
   0  -8 -10   96.58    5.61
   0   8  10   96.45    5.56
   0   8 -10   93.11   10.34
   0  -8 -10   94.53    5.20
   0  -8 -10  101.82   10.71
   0   8 -11  358.28   21.68
   0   8  11  372.12   13.82
   0  -8 -11  368.35   12.38
   0  -8 -11  391.44   14.01
   0  -8 -11  346.65   21.48
   0  -8 -12    1.86    0.98
   0   8  12    0.73    0.89
   0  -8 -12    1.09    0.65
   0  -8 -12    0.64    0.74
   0  -8 -13   92.22    5.19
   0   8  13   94.85    5.28
   0  -8 -13  100.99    5.17
   0  -8 -13   95.84    4.71
   0  -8 -13   93.34    5.03
   0  -8 -14   33.72    2.76
   0   8  14   31.52    2.71
   0  -8 -14   34.07    2.66
   0  -8 -14   37.33    2.81
   0  -8 -14   33.38    2.40
   0   8  15    0.12    0.60
   0  -8 -15    1.44    0.66
   0  -8 -15    0.34    0.56
   0  -8 -16    4.58    0.85
   0   8  16    3.33    0.79
   0   8 -17    2.43    0.52
   0  -8 -17    1.50    0.46
   0   8  17    1.91    0.55
   0  -9   0    0.60    0.58
   0  -9   0    0.26    0.48
   0  -9   0    0.23    0.47
   0   9   0    0.56    1.09
   0  -9   0   -0.17    0.72
   0   9   0   -0.16    0.83
   0   9   0   -0.42    0.94
   0  -9   1   18.90    2.09
   0  -9  -1   20.42    2.31
   0  -9  -1   23.98    2.13
   0  -9  -1   17.70    1.93
   0  -9   1   21.80    1.96
   0  -9  -1   16.69    1.76
   0   9  -1   19.77    2.18
   0   9   1   21.35    4.11
   0   9   1   20.95    2.28
   0   9  -1   17.92    3.49
   0  -9   2   -0.15    0.50
   0  -9  -2    1.18    0.64
   0   9  -2   -0.50    0.97
   0  -9  -2    0.17    0.68
   0  -9  -2    0.55    0.62
   0   9   2    0.56    0.63
   0   9  -2    1.14    1.28
   0  -9   2    1.52    0.61
   0  -9  -2    0.72    0.60
   0   9  -2    0.16    0.59
   0   9   2    0.16    0.63
   0  -9  -3  192.90    7.81
   0   9  -3  196.19   12.87
   0   9   3  201.50   13.39
   0   9  -3  206.03   13.60
   0  -9  -3  192.93    8.43
   0  -9  -3  200.48    7.99
   0   9  -3  169.46    6.70
   0  -9  -3  193.87    7.61
   0   9  -3  194.14    8.19
   0  -9   3  211.59    7.67
   0   9   3  202.83    8.36
   0  -9   3  205.62    8.16
   0  -9  -4  335.52   17.20
   0  -9  -4  346.01   12.09
   0   9  -4  320.49   18.11
   0   9   4  333.52   18.33
   0   9  -4  360.22   18.97
   0  -9  -4  355.15   12.86
   0  -9  -4  353.23   12.22
   0   9  -4  315.63   10.91
   0   9  -4  358.01   12.60
   0  -9   4  342.77   12.14
   0   9   4  347.44   12.56
   0  -9  -5   53.18    6.38
   0  -9  -5   63.53    3.88
   0   9  -5   59.90    7.37
   0   9  -5   65.00    7.40
   0   9   5   56.66    6.93
   0  -9  -5   61.28    4.19
   0  -9  -5   59.15    3.84
   0   9  -5   55.25    3.15
   0   9  -5   63.30    4.09
   0  -9  -5   54.64    3.49
   0   9   5   55.66    3.93
   0  -9   5   57.66    3.76
   0  -9  -6  215.97    8.86
   0   9  -6  232.42   15.71
   0  -9  -6  222.31    9.49
   0  -9  -6  228.72    9.06
   0  -9  -6  220.31    8.61
   0   9  -6  238.13    9.48
   0   9   6  206.33   13.76
   0   9  -6  230.38   14.44
   0  -9   6  219.03    8.85
   0   9   6  213.22    9.20
   0  -9  -6  233.16   14.65
   0  -9  -7  479.70   15.94
   0   9  -7  468.85   24.55
   0  -9  -7  457.92   16.42
   0  -9  -7  452.33   15.90
   0  -9  -7  481.18   15.56
   0   9   7  448.16   21.95
   0   9  -7  440.58   21.81
   0  -9  -7  479.32   23.58
   0  -9   7  480.98   15.76
   0   9   7  479.66   16.43
   0  -9  -8   28.97    2.75
   0   9  -8   26.12    5.44
   0  -9  -8   24.59    4.91
   0  -9  -8   31.66    3.09
   0  -9  -8   32.76    2.68
   0  -9  -8   31.75    2.85
   0   9   8   33.02    3.04
   0  -9  -9  187.67    8.02
   0   9  -9  158.20   13.82
   0  -9  -9  189.39    7.62
   0  -9  -9  188.57    8.07
   0  -9  -9  173.39   13.80
   0   9   9  176.01    8.22
   0  -9  -9  168.19    8.18
   0  -9 -10  317.29   12.18
   0  -9 -10  308.44   11.71
   0  -9 -10  313.87   11.08
   0  -9 -10  315.24   11.69
   0   9  10  306.45   12.01
   0  -9 -10  315.18   19.59
   0  -9 -11    0.19    0.69
   0  -9 -11    1.96    0.90
   0   9  11    1.99    0.99
   0  -9 -12   22.24    2.45
   0   9  12   20.45    2.35
   0  -9 -13   36.80    2.87
   0  -9 -13   37.15    2.82
   0   9  13   34.30    2.83
   0  -9 -14   29.83    2.35
   0  -9 -14   27.53    2.30
   0   9  14   29.21    2.40
   0  -9 -14   31.53    2.42
   0   9  15   21.82    1.79
   0  -9 -15   21.69    1.76
   0  -9 -15   20.69    1.76
   0  -9 -16    0.24    0.27
   0   9  16    0.27    0.42
   0  -9 -16    0.45    0.35
   0 -10   0   43.05    3.11
   0  10   0   45.53    3.60
   0  10   0   55.92    7.22
   0 -10   0   50.69    3.45
   0 -10   0   49.61    3.88
   0 -10   0   54.35    3.74
   0 -10  -1  289.78   10.84
   0  10  -1  269.68   10.70
   0 -10   1  279.58   10.10
   0 -10  -1  287.26   10.22
   0  10   1  276.63   17.24
   0 -10  -1  258.68   10.92
   0 -10   1  261.86   10.90
   0 -10  -1  276.97   10.33
   0  10  -1  252.86   14.97
   0 -10   1  276.40   10.66
   0  10   1  264.88   10.68
   0 -10   2   82.67    4.36
   0 -10  -2   79.95    4.41
   0  10  -2   78.23    4.78
   0  10   2   80.72    8.70
   0  10  -2   83.83    8.96
   0 -10  -2   75.83    4.93
   0 -10  -2   78.28    4.41
   0 -10  -2   75.64    4.48
   0  10  -2   77.73    7.98
   0 -10   2   77.59    4.96
   0 -10   2   76.58    4.63
   0  10   2   76.84    4.79
   0 -10   3  329.18   11.45
   0  10  -3  337.93   12.38
   0 -10  -3  333.05   11.74
   0  10  -3  288.77   10.44
   0 -10  -3  336.99   12.71
   0 -10  -3  341.27   12.13
   0  10  -3  324.27   18.30
   0  10   3  366.97   19.85
   0  10  -3  340.22   19.47
   0 -10  -3  350.63   11.99
   0  10   3  338.88   12.51
   0 -10   3  339.56   12.13
   0  10  -4    8.20    1.62
   0  10   4    7.11    1.53
   0  10  -4    9.20    2.95
   0  10   4    8.46    2.93
   0 -10  -4    9.14    1.46
   0 -10  -4    7.94    1.69
   0 -10  -4    7.66    1.48
   0  10  -4   10.43    3.43
   0 -10  -4    6.88    2.28
   0 -10  -4    8.92    1.51
   0 -10   4    6.77    1.38
   0  10   5  917.83   27.56
   0 -10   5  878.57   26.85
   0  10  -5  855.44   35.58
   0  10   5  919.35   36.21
   0  10  -5  875.19   27.34
   0 -10  -5  920.15   27.92
   0 -10  -5  862.86   26.98
   0  10  -5  875.56   36.45
   0 -10  -5  864.86   26.89
   0 -10  -5  834.47   33.65
   0 -10   6   74.06    4.45
   0  10   6   83.92    5.03
   0  10  -6   77.75    8.45
   0  10   6   73.79    8.19
   0 -10  -6   76.44    4.45
   0  10  -6   83.23    5.01
   0 -10  -6   84.92    5.22
   0 -10  -6   74.02    4.60
   0  10  -6   86.16    9.48
   0 -10  -6   76.48    4.62
   0 -10  -6   71.80    7.91
   0  10   7  342.97   12.72
   0 -10   7  348.68   12.16
   0  10  -7  311.04   18.13
   0 -10  -7  343.72   12.15
   0 -10  -7  322.57   12.36
   0  10  -7  362.13   20.94
   0 -10  -7  335.25   12.90
   0 -10  -7  310.21   18.40
   0 -10  -7  337.58   12.41
   0 -10  -8   35.71    3.30
   0 -10  -8   29.78    5.37
   0  10  -8   29.47    5.70
   0 -10  -8   34.82    2.83
   0  10   8   33.67    3.13
   0 -10  -8   35.24    3.04
   0 -10  -8   31.34    2.94
   0 -10  -9  236.21    9.78
   0  10   9  245.66   10.12
   0 -10  -9  252.45    9.47
   0 -10  -9  248.70   10.22
   0 -10  -9  256.20    9.98
   0  10  10    3.64    1.18
   0 -10 -10    3.98    1.17
   0 -10 -10    2.59    0.86
   0 -10 -10    2.42    0.99
   0 -10 -10    2.27    0.97
   0 -10 -11  103.86    5.38
   0 -10 -11  106.25    5.41
   0 -10 -11  113.75    5.74
   0  10  11  101.91    5.46
   0 -10 -12   57.95    3.62
   0 -10 -12   53.74    3.03
   0 -10 -12   56.25    3.63
   0  10  12   55.73    3.59
   0 -10 -13   60.15    2.99
   0  10  13   62.16    3.56
   0 -10 -13   61.16    3.50
   0 -10 -14   52.88    2.95
   0  10  14   57.48    3.04
   0 -10 -15  277.31    8.60
   0 -10 -15  267.22    8.64
   0  10  15  269.18    8.60
   0 -11   0   -0.15    0.61
   0  11   0   -0.72    1.40
   0 -11   0    0.18    0.63
   0 -11   0   -0.62    1.03
   0  11   0    1.12    0.89
   0  11  -1   20.29    2.44
   0 -11  -1   19.35    2.18
   0  11   1   22.40    2.49
   0 -11   1   20.24    2.15
   0  11   1   10.08    3.37
   0 -11  -1   23.16    2.35
   0 -11  -1   18.41    2.26
   0 -11   1   19.38    2.27
   0 -11   1   20.82    2.54
   0 -11  -1   18.33    2.44
   0 -11   2   48.16    3.84
   0 -11  -2   40.20    3.56
   0 -11   2   44.48    3.16
   0 -11  -2   44.40    3.31
   0  11  -2   45.57    3.59
   0  11   2   45.58    3.66
   0  11   2   44.32    6.76
   0  11  -2   38.70    6.43
   0 -11  -2   45.21    3.56
   0 -11  -2   50.85    3.52
   0 -11  -2   44.83    3.25
   0 -11   2   42.64    3.40
   0 -11  -3  260.24   10.36
   0 -11  -3  257.16   10.62
   0 -11   3  251.45   10.50
   0 -11  -3  277.77   10.18
   0 -11  -3  248.67    9.71
   0  11   3  249.70   16.81
   0  11  -3  233.58   16.45
   0  11  -3  227.88   15.39
   0 -11  -3  258.27    9.87
   0 -11   3  250.71    9.45
   0  11  -3  242.49   10.17
   0 -11   3  250.19   10.00
   0  11   3  250.89   10.34
   0 -11  -4  121.59    6.56
   0 -11  -4  122.94    6.10
   0 -11  -4  119.14    5.91
   0  11   4  117.67   11.11
   0  11  -4  116.79   11.18
   0 -11   4  120.61    6.50
   0  11  -4  109.85   10.45
   0  11  -4  117.00    6.23
   0 -11  -4  124.55    6.01
   0  11   4  123.82    6.39
   0 -11   4  127.90    6.17
   0 -11  -5  214.32    9.45
   0  11  -5  198.82   14.80
   0  11  -5  219.17    9.28
   0  11   5  223.92    9.35
   0 -11   5  227.66    8.96
   0 -11  -5  220.26    8.90
   0 -11  -5  218.73    9.02
   0  11   5  191.44   14.36
   0  11  -5  200.83   14.69
   0 -11  -6    4.56    1.21
   0 -11  -6    5.52    1.24
   0 -11   6    4.69    1.12
   0 -11  -6    6.61    1.33
   0 -11  -6    4.30    1.30
   0  11   6    4.87    1.29
   0 -11  -7   27.58    2.77
   0  11   7   26.63    2.72
   0 -11   7   24.05    2.15
   0 -11  -7   21.23    2.36
   0 -11  -7   23.48    2.43
   0 -11  -8   25.72    2.50
   0 -11  -8   24.44    2.48
   0  11   8   24.83    2.60
   0 -11  -8   27.91    2.76
   0 -11  -8   25.42    2.35
   0 -11  -9    0.51    0.71
   0 -11  -9    0.93    0.72
   0  11   9    0.16    0.62
   0 -11  -9    0.78    0.60
   0 -11  -9    1.67    0.87
   0 -11 -10    1.39    0.76
   0 -11 -10    0.43    0.75
   0 -11 -10    0.23    0.46
   0  11  10    0.15    0.66
   0 -11 -10    0.98    0.82
   0 -11 -11   20.81    2.02
   0 -11 -11   21.93    2.09
   0  11  11   23.12    2.16
   0 -11 -11   22.35    2.15
   0 -11 -12   15.71    1.63
   0 -11 -12   14.73    1.59
   0 -11 -12   15.22    1.63
   0 -11 -12   15.69    1.50
   0  11  12   14.67    1.57
   0  11  13   58.14    2.95
   0 -11 -13   58.05    3.02
   0  11  14   17.20    1.26
   0 -12   0   67.99    4.68
   0 -12   0   71.59    4.46
   0  12   0   62.21    4.33
   0 -12   0   76.38    4.34
   0 -12  -1  551.05   18.80
   0 -12   1  546.05   18.77
   0 -12  -1  548.76   17.94
   0 -12   1  559.46   17.82
   0  12  -1  558.57   18.47
   0  12   1  539.76   18.38
   0 -12  -1  555.06   18.41
   0 -12   1  566.72   18.36
   0 -12   2 1055.07   33.19
   0 -12  -2 1073.45   33.28
   0 -12  -2 1134.88   32.44
   0 -12   2 1104.59   32.10
   0  12  -2 1080.54   32.92
   0 -12  -2 1103.61   32.53
   0  12   2 1108.87   33.03
   0 -12  -2 1069.22   32.83
   0 -12   2 1132.62   32.86
   0 -12  -3   55.06    3.58
   0 -12  -3   56.29    4.15
   0 -12   3   61.05    4.29
   0 -12  -3   64.41    3.94
   0  12   3   59.52    4.11
   0  12  -3   59.85    4.11
   0 -12  -3   61.03    3.87
   0 -12   3   55.80    3.49
   0 -12  -3   59.18    4.03
   0 -12   3   68.69    4.16
   0 -12   4    7.20    1.36
   0 -12  -4    7.47    1.45
   0 -12  -4    7.47    1.36
   0 -12   4    9.78    1.74
   0 -12  -4    6.39    1.46
   0 -12  -4    7.93    1.47
   0 -12  -4    8.81    1.41
   0  12   4    9.00    1.62
   0  12  -4    9.17    1.58
   0 -12   5   53.03    3.88
   0 -12  -5   51.73    3.82
   0 -12  -5   51.06    3.38
   0 -12  -5   45.27    3.31
   0 -12  -5   45.82    3.32
   0  12   5   44.17    3.45
   0 -12   5   48.34    3.32
   0 -12  -5   55.03    3.75
   0 -12   6   43.99    3.51
   0 -12  -6   43.96    3.47
   0 -12  -6   43.53    3.00
   0 -12   6   45.17    3.02
   0 -12  -6   47.87    3.33
   0 -12  -6   44.66    3.17
   0  12   6   49.93    3.51
   0 -12  -6   44.52    3.35
   0 -12  -7    2.90    0.93
   0 -12  -7    0.99    0.74
   0 -12  -7    2.34    0.89
   0 -12   7    1.26    0.58
   0  12   7    1.36    0.82
   0 -12  -7    0.95    0.70
   0 -12   7    0.34    0.80
   0 -12  -8   86.20    4.75
   0  12   8   83.57    4.59
   0 -12   8   87.61    4.83
   0 -12  -8   81.85    4.31
   0 -12  -8   91.78    4.59
   0 -12  -8   83.65    4.52
   0 -12  -9   21.58    2.06
   0 -12  -9   17.87    1.86
   0 -12  -9   23.39    2.21
   0 -12  -9   19.73    1.93
   0  12   9   21.23    2.05
   0 -12   9   19.37    2.08
   0 -12  -9   19.65    1.84
   0 -12 -10   73.71    3.84
   0 -12 -10   79.54    3.90
   0 -12 -10   70.50    3.69
   0  12  10   72.92    3.84
   0 -12  10   72.50    3.97
   0 -12 -10   71.91    3.90
   0 -12 -11    3.55    0.82
   0 -12  11    3.81    0.85
   0 -12 -11    4.19    0.87
   0  12  11    3.51    0.82
   0 -12 -11    3.99    0.76
   0 -12 -11    2.77    0.70
   0 -12 -12  141.33    5.12
   0 -12 -12  128.86    4.96
   0  12  12  136.80    4.99
   0 -13   0   -0.13    0.60
   0  13   0    0.90    0.91
   0 -13   0    2.34    0.91
   0 -13   0   -0.50    1.03
   0 -13   1  215.22    9.01
   0 -13  -1  215.98    8.99
   0  13   1  228.91    8.93
   0 -13   1  218.48    8.30
   0 -13  -1  217.10    8.49
   0  13  -1  209.51    8.70
   0 -13   1  230.95    8.80
   0 -13  -1  229.12    8.84
   0 -13   2   46.13    3.42
   0 -13  -2   41.07    3.30
   0 -13  -2   47.96    3.30
   0 -13   2   44.10    3.13
   0  13  -2   42.17    3.21
   0 -13  -2   43.15    3.07
   0  13   2   43.18    3.20
   0 -13   2   45.66    2.91
   0 -13   3    0.30    0.46
   0 -13  -3    0.41    0.64
   0 -13   3    0.27    0.63
   0 -13   3    0.81    0.75
   0 -13  -3    0.16    0.74
   0  13  -3   -0.15    0.80
   0  13   3    0.14    0.62
   0 -13  -3   -0.43    0.74
   0 -13   3    0.13    0.57
   0 -13  -4    3.17    1.01
   0 -13  -4    2.36    0.83
   0 -13   4    2.97    0.88
   0 -13   4    0.47    0.64
   0 -13  -4    1.85    0.85
   0 -13  -4    1.97    0.81
   0 -13   4    2.29    0.75
   0  13   4    2.37    0.90
   0 -13  -5    0.12    0.55
   0 -13   5    0.45    0.59
   0 -13  -5    0.30    0.57
   0 -13  -5    0.38    0.57
   0 -13   5    1.00    0.65
   0 -13  -5    0.45    0.56
   0 -13  -5    0.41    0.59
   0  13   5    0.53    0.54
   0 -13  -6   -0.23    0.52
   0 -13  -6   -0.55    0.79
   0 -13  -6    0.10    0.48
   0 -13   6   -0.09    0.46
   0  13   6    0.25    0.61
   0 -13   6   -0.14    0.60
   0 -13  -6   -0.25    0.62
   0 -13  -7  174.20    6.80
   0  13   7  178.97    6.96
   0 -13  -7  174.42    6.57
   0 -13   7  174.17    6.11
   0 -13  -7  175.38    6.79
   0 -13  -7  189.13    7.26
   0 -13   7  166.33    7.08
   0 -13   8    8.77    1.32
   0 -13  -8    8.09    1.24
   0  13   8    9.30    1.28
   0 -13  -8    9.06    1.18
   0 -13  -8    9.39    1.24
   0 -13  -8    9.48    1.16
   0 -13  -9   56.56    2.80
   0  13   9   55.75    2.95
   0 -13  -9   59.28    2.98
   0 -13  -9   56.29    2.82
   0 -13  -9   55.88    2.94
   0 -13 -10   13.92    1.17
   0 -13 -10   10.86    1.09
   0  13  10   12.47    1.20
   0  13  11   34.53    1.71
   0 -14   0  868.14   25.11
   0 -14   0  890.67   25.02
   0  14   0  828.51   25.00
   0 -14   0  843.73   24.66
   0 -14   0  833.59   25.30
   0 -14   1  635.02   18.67
   0 -14  -1  611.49   18.52
   0 -14   1  613.37   18.40
   0  14  -1  622.01   18.69
   0  14   1  602.55   18.61
   0 -14   1  603.28   17.99
   0 -14  -1  609.48   18.34
   0 -14   1  586.81   18.83
   0 -14  -1  601.32   18.84
   0 -14  -2  102.38    4.58
   0 -14   2  108.51    4.67
   0 -14  -2   97.09    4.50
   0 -14   2   99.87    4.34
   0  14  -2   98.40    4.59
   0  14   2   99.59    4.56
   0 -14   2   89.47    3.84
   0 -14  -2   95.89    4.41
   0 -14  -2   87.15    4.58
   0 -14   2   89.48    4.64
   0 -14  -3   15.32    1.53
   0 -14   3   14.96    1.54
   0  14   3   10.14    1.46
   0 -14   3   16.85    1.48
   0 -14  -3   14.99    1.56
   0 -14  -3   17.82    1.68
   0 -14  -3   13.90    1.61
   0 -14   3   12.42    1.63
   0 -14  -4  483.97   15.49
   0 -14   4  524.10   15.61
   0 -14  -4  543.40   15.98
   0 -14  -4  534.56   15.93
   0  14   4  522.42   15.85
   0 -14  -4  496.73   16.04
   0 -14   4  513.01   16.15
   0 -14   5    4.02    0.90
   0  14   5    2.18    0.67
   0 -14   5    3.73    0.72
   0 -14  -5    3.19    0.78
   0 -14  -5    2.64    0.74
   0 -14  -5    4.33    0.87
   0  14   6  312.72    9.50
   0 -14  -6  323.82    9.59
   0 -14  -7    5.67    0.84
   0  14   7    5.67    0.82
   0 -14  -7    4.49    0.78
   0  14   8    2.74    0.54
   0 -14  -8    3.56    0.56
   0 -15   0    0.07    0.35
   0 -15   0    0.50    0.33
   0 -15   1    4.62    0.77
   0 -15  -1    3.88    0.61
   0  15   1    3.88    0.72
   0 -15  -1    3.19    0.53
   0 -15  -2   30.81    1.79
   0 -15   2   38.26    1.99
   0 -15  -2   33.86    1.92
   0  15   2   34.36    1.93
   0 -15  -2   31.96    1.77
   0 -15  -3   16.37    1.24
   0 -15   3   19.43    1.29
   0 -15  -3   18.14    1.26
   0 -15  -3   21.26    1.39
   0  15   3   22.16    1.42
   0  15   4    7.49    0.80
   0 -15  -4    8.89    0.86
   0 -15  -4    7.68    0.80
  -1   0   0   -0.13    0.38
  -1   0   1 2023.96   56.34
  -1   0   2   15.97    1.75
  -1   0  -2   14.72    1.65
  -1   0   3 5656.05  149.03
  -1   0  -3 5618.44  148.91
  -1   0  -3 5289.69  149.88
  -1   0  -4 2629.06   71.40
  -1   0   4 2596.73   71.49
  -1   0  -4 2624.75   73.23
  -1   0  -4 2530.23   73.31
  -1   0  -5    5.87    1.45
  -1   0  -5    5.74    1.52
  -1   0  -5    6.28    1.40
  -1   0  -6  198.19   10.01
  -1   0  -6  196.29    9.61
  -1   0  -6  204.77   10.35
  -1   0  -7 1841.40   55.24
  -1   0  -7 1820.30   54.53
   1   0  -7 1770.13   50.92
  -1   0  -7 1886.50   55.79
   1   0  -7 1782.60   52.79
  -1   0  -8  541.86   22.24
  -1   0  -8  536.43   21.50
   1   0  -8  573.95   18.45
  -1   0  -8  554.79   22.66
   1   0  -8  565.28   20.53
  -1   0  -9  334.43   16.86
  -1   0  -9  368.20   16.69
   1   0  -9  342.16   12.96
   1   0  -9  335.41   14.97
  -1   0  -9  343.14   17.07
   1   0  -9  330.75   15.13
  -1   0 -10  229.22   13.85
   1   0 -10  207.11   11.53
   1   0 -10  215.77   12.02
  -1   0 -10  191.72   13.00
   1   0 -11  187.81   11.57
  -1   0 -11  193.23   13.46
  -1   0 -11  156.86   12.06
   1   0 -11  167.64   10.86
   1   0 -11  165.79    6.72
   1   0 -12  326.56   17.45
  -1   0 -12  323.20   12.10
   1   0 -12  334.72   11.53
  -1   0 -12  337.08   19.91
   1   0 -12  363.84   17.70
  -1   0 -13   43.38    3.45
   1   0 -13   40.63    5.84
   1   0 -13   37.44    5.53
   1   0 -13   40.84    2.96
   1   0 -13   45.52    2.76
  -1   0 -13   42.28    7.01
   1   0 -13   38.34    2.49
  -1   0 -14  224.17    9.24
   1   0 -14  216.55   14.33
   1   0 -14  213.28    8.33
   1   0 -14  197.52    7.54
  -1   0 -14  214.39   16.54
   1   0 -14  201.71    7.44
   1   0 -15  298.75   10.51
   1   0 -15  266.12    9.49
  -1   0 -15  270.35   19.31
  -1   0 -15  298.26   11.40
   1   0 -15  288.49   17.26
  -1   0 -16   79.26    4.68
   1   0 -16   71.54    4.27
  -1   0 -16   71.19    4.60
   1   0 -16   65.78    3.89
  -1   0 -17  484.27   15.56
  -1   0 -17  449.75   15.50
   1   0 -17  454.56   14.96
   1   0 -17  441.53   14.51
   1   0 -18   13.84    1.54
  -1   0 -18   13.83    1.71
  -1   0 -18   15.12    1.79
  -1   0 -19    2.84    0.72
   1   0 -19    2.42    0.60
  -1   0 -19    3.21    0.78
  -1   0 -19    1.49    0.67
  -1   0 -20   34.88    1.99
   1   0 -20   36.76    1.99
  -1  -1 -20    8.36    0.90
  -1  -1 -20    9.72    0.95
   1   1 -20    6.78    0.81
  -1  -1 -19  347.10   11.34
  -1  -1 -19  345.96   11.33
   1   1 -19  331.47   10.85
   1   1 -18  226.65    8.31
  -1  -1 -18  225.84    8.61
  -1  -1 -18  224.94    8.64
  -1  -1 -18  231.18    8.64
  -1  -1 -17  202.33    8.62
   1   1 -17  218.58    8.48
  -1  -1 -17  220.91    8.74
  -1  -1 -16   61.69    4.15
   1   1 -16   52.98    3.33
  -1  -1 -16   52.98    3.80
  -1  -1 -15  138.52    6.84
  -1  -1 -15  127.88   12.87
   1   1 -15  128.90    5.96
   1   1 -15  148.93   12.19
  -1  -1 -14   47.90    3.69
  -1  -1 -14   42.75    7.34
   1   1 -14   47.59    2.77
  -1  -1 -14   44.60    2.92
   1   1 -14   47.78    3.21
   1   1 -14   43.19    6.50
   1   1 -13  101.32    9.37
  -1  -1 -13   96.19    5.32
   1   1 -13   89.55    4.02
  -1  -1 -13   87.90    4.37
   1   1 -13   89.24    4.65
  -1  -1 -13   96.40   10.53
  -1  -1 -12  186.09    7.33
   1   1 -12  204.09    7.79
  -1  -1 -12  199.59    8.34
  -1  -1 -12  220.07   15.29
  -1  -1 -12  192.15   14.48
   1   1 -12  224.52   13.68
   1   1 -11  134.56    5.68
  -1  -1 -11  145.48   11.59
   1   1 -11  124.21    9.02
  -1  -1 -11  135.62    6.21
   1   1 -11  133.99    9.72
   1   1 -11  122.90    8.07
  -1  -1 -11  121.54   10.61
  -1  -1 -10   29.96    4.97
   1   1 -10   23.92    3.63
  -1  -1 -10   30.79    2.47
   1   1 -10   30.18    3.53
   1   1 -10   40.36    4.84
  -1  -1 -10   25.92    4.52
   1   1  -9  358.87   13.65
   1   1  -9  342.48   15.23
  -1  -1  -9  298.94   10.57
   1   1  -9  315.72   14.08
  -1  -1  -9  336.65   16.99
  -1  -1  -9  354.71   16.89
   1   1  -8  768.30   23.73
  -1  -1  -8  744.72   27.65
   1   1  -8  730.96   24.34
  -1  -1  -8  782.29   27.45
   1   1  -7  229.29    9.58
  -1  -1  -7  238.45   11.80
  -1  -1  -7  212.73    7.52
   1   1  -7  245.61   10.07
  -1  -1  -7  253.95   12.48
  -1  -1  -6  621.89   22.12
  -1  -1  -6  582.53   22.33
   1   1  -6  638.61   19.83
  -1   1   6  599.75   18.94
  -1  -1  -5  512.97   18.00
  -1  -1  -5  440.13   17.69
   1   1  -5  467.63   15.58
  -1   1   5  528.95   16.10
  -1  -1  -4 2147.42   60.66
  -1   1   4 2095.89   59.01
  -1  -1  -3 4316.44  115.73
  -1   1   3 4165.77  114.65
  -1  -1  -2  527.97   17.22
  -1  -1  -2  550.49   16.97
  -1   1   2  496.14   16.67
  -1  -1  -1  875.22   26.74
  -1  -1  -1  920.75   26.10
  -1   1   1  883.93   26.62
  -1  -1   0  728.02   21.51
  -1   1   0  709.45   21.42
  -1   1  -1  876.23   26.23
  -1   1  -2  533.17   16.45
  -1   1  -2  477.36   16.50
  -1   1  -3 4229.96  114.65
  -1   1  -4 2016.82   56.35
  -1   1  -5  480.46   15.55
  -1   1  -6  576.04   17.97
  -1   1  -6  608.31   21.42
   1  -1  -7  218.92    7.50
  -1   1  -7  218.52   11.38
   1  -1  -7  237.30    8.10
   1  -1  -8  771.66   25.24
   1  -1  -8  661.39   20.05
  -1   1  -8  749.06   26.50
   1  -1  -8  691.76   20.84
   1  -1  -9  335.06   15.08
   1  -1  -9  291.78   10.22
  -1   1  -9  340.55   16.25
   1  -1  -9  332.53   14.10
   1  -1 -10   23.98    1.97
   1  -1 -10   26.60    4.05
  -1   1 -10   30.43    4.71
   1  -1 -10   22.84    3.43
   1  -1 -11  135.80    5.80
   1  -1 -11  133.66    9.22
   1  -1 -11  138.80   10.24
   1  -1 -12  192.63    7.67
   1  -1 -12  188.26    7.07
   1  -1 -12  208.28   12.38
   1  -1 -12  182.69   12.81
   1  -1 -13   97.59    8.70
   1  -1 -13   96.49    4.90
   1  -1 -13   91.22    4.32
   1  -1 -13   96.46    9.45
   1  -1 -13   92.14    4.42
   1  -1 -14   52.73    3.56
  -1   1 -14   50.58    3.81
   1  -1 -14   55.82    7.17
   1  -1 -14   42.99    5.94
   1  -1 -14   48.53    3.36
  -1   1 -14   48.78    7.78
   1  -1 -14   48.45    3.00
   1  -1 -14   46.29    2.88
   1  -1 -15  132.80    5.54
   1  -1 -15  144.73    6.37
  -1   1 -15  140.87   13.42
  -1   1 -15  135.34    6.83
   1  -1 -15  148.69    6.55
   1  -1 -15  124.23    5.52
   1  -1 -16   49.76    3.34
  -1   1 -16   53.88    3.91
   1  -1 -16   51.98    3.48
   1  -1 -17  199.82    7.80
   1  -1 -17  194.35    7.82
   1  -1 -18  221.92    7.82
  -1   1 -18  219.17    8.52
  -1   1 -19  348.29   11.38
  -1   1 -20    9.36    0.94
   1  -1 -20    7.49    0.85
   1  -1 -20    6.73    0.81
  -1   1 -20    7.77    0.87
  -1   2  20   22.14    1.37
   1   2 -20   19.45    1.25
  -1  -2 -20   21.30    1.32
   1   2 -19   29.23    2.02
  -1  -2 -19   31.33    2.12
   1   2 -19   29.68    1.95
   1   2 -18   86.13    4.35
  -1  -2 -18   92.29    4.54
  -1  -2 -18   96.10    4.64
  -1  -2 -17  137.12    6.32
  -1  -2 -17  135.61    6.34
   1   2 -17  138.77    6.26
   1   2 -16  239.78    8.91
  -1  -2 -16  266.60   10.04
  -1  -2 -16  246.16    9.92
   1   2 -15  343.97   20.28
  -1  -2 -15  332.90   21.86
   1   2 -15  353.10   12.18
  -1  -2 -15  376.18   13.26
  -1  -2 -15  360.75   13.29
  -1  -2 -14   61.15    3.69
   1   2 -14   68.25    3.89
   1   2 -14   63.45    7.99
  -1  -2 -14   61.78    8.61
  -1  -2 -14   72.19    4.58
  -1  -2 -13  192.50    7.71
   1   2 -13  201.07    7.85
   1   2 -13  204.78   14.06
  -1  -2 -13  196.50   15.36
  -1  -2 -13  198.65   15.43
  -1  -2 -13  207.15    8.68
  -1  -2 -12  382.26   13.17
   1   2 -12  396.23   13.33
  -1  -2 -12  431.15   14.39
  -1  -2 -12  449.49   23.54
  -1  -2 -12  437.01   22.98
   1   2 -12  413.88   20.54
   1   2 -12  398.80   18.22
  -1  -2 -11  529.32   25.04
   1   2 -11  544.94   21.40
   1   2 -11  551.25   23.50
  -1  -2 -11  527.50   17.02
  -1  -2 -11  578.86   26.24
   1   2 -11  550.64   16.39
  -1  -2 -11  500.15   16.07
  -1  -2 -11  479.92   15.66
  -1  -2 -11  533.69   16.80
  -1  -2 -10  161.03    6.84
  -1  -2 -10  181.62   12.70
   1   2 -10  172.53    9.83
   1   2 -10  155.58   10.58
   1   2 -10  164.58    6.39
  -1  -2 -10  167.48   11.81
  -1  -2 -10  157.29    6.58
   1   2  -9  158.43    8.82
   1   2  -9  158.27    8.48
  -1  -2  -9  152.96   10.56
  -1  -2  -9  142.83    6.07
   1   2  -8 1250.74   37.31
  -1  -2  -8 1239.43   41.26
   1   2  -8 1143.38   36.05
  -1  -2  -8 1256.59   40.29
  -1  -2  -8 1150.63   33.40
  -1  -2  -7  900.25   26.10
   1   2  -7  883.52   28.08
  -1  -2  -7  983.66   31.81
  -1   2   7  914.11   27.56
   1   2  -7  972.50   29.51
   1   2  -6 1251.31   35.15
  -1   2   6 1149.26   35.46
  -1  -2  -6 1221.08   38.26
   1   2  -5 1080.88   30.86
  -1   2   5 1124.71   32.58
  -1  -2  -5 1031.90   33.93
  -1  -2  -4 2907.13   79.44
   1   2  -4 2726.77   75.43
  -1   2   4 2936.82   78.28
  -1  -2  -4 2895.65   79.25
  -1  -2  -3 9184.90  254.29
  -1  -2  -3 9334.96  254.60
  -1   2   3 9999.00  254.47
  -1  -2  -2 9650.74  250.89
  -1   2   2 9419.47  251.28
  -1  -2  -2 9114.66  251.05
  -1  -2  -1  628.56   18.51
  -1   2   1  609.95   19.47
  -1  -2  -1  584.39   19.09
  -1  -2   0  426.00   12.99
  -1   2   0  444.58   14.78
  -1   2  -1  567.87   18.08
  -1   2  -2 9481.00  258.20
  -1   2  -2 9841.32  258.11
  -1   2  -3 9385.50  248.34
  -1   2  -3 9157.34  247.95
  -1   2  -4 2914.46   81.21
  -1   2  -4 2773.92   80.57
  -1   2  -4 2927.80   79.77
  -1   2  -5 1160.77   35.94
  -1   2  -5 1085.22   35.54
  -1   2  -5 1185.22   35.64
  -1   2  -5 1124.64   33.74
  -1   2  -6 1230.72   37.76
  -1   2  -6 1160.88   34.84
  -1   2  -7  934.05   30.89
  -1   2  -7  874.03   26.33
   1  -2  -7  874.73   25.15
  -1   2  -8 1193.78   39.13
   1  -2  -8 1147.54   32.32
  -1   2  -8 1066.16   38.51
  -1   2  -9  156.68   10.80
   1  -2  -9  156.91    8.61
   1  -2  -9  148.70    6.09
   1  -2  -9  162.54   10.05
  -1   2  -9  163.14   10.86
   1  -2 -10  159.84    6.43
  -1   2 -10  179.31   12.18
   1  -2 -10  153.25    6.44
  -1   2 -10  166.62    6.34
  -1   2 -10  155.94   11.60
   1  -2 -10  159.26    9.33
   1  -2 -10  170.93   11.12
  -1   2 -11  546.55   25.75
   1  -2 -11  590.41   24.76
  -1   2 -11  487.53   24.84
   1  -2 -11  576.09   22.08
   1  -2 -11  572.07   16.83
   1  -2 -11  530.02   16.55
   1  -2 -11  554.07   17.17
   1  -2 -11  514.37   17.16
   1  -2 -12  413.37   21.00
   1  -2 -12  427.80   13.75
   1  -2 -12  409.90   18.63
  -1   2 -12  436.44   23.06
   1  -2 -12  411.62   13.18
   1  -2 -12  385.40   13.56
   1  -2 -12  405.28   13.25
   1  -2 -13  196.75   14.16
   1  -2 -13  199.18    7.98
   1  -2 -13  192.57   12.21
   1  -2 -13  206.53    8.14
   1  -2 -13  190.90    7.56
  -1   2 -13  209.01   15.71
   1  -2 -13  193.02    7.44
   1  -2 -14   62.22    3.50
   1  -2 -14   69.69    8.24
   1  -2 -14   59.86    3.80
   1  -2 -14   67.37    4.05
   1  -2 -14   58.91    3.49
  -1   2 -14   60.87    8.53
  -1   2 -15  360.29   22.13
   1  -2 -15  325.81   11.87
   1  -2 -15  324.48   19.52
   1  -2 -15  334.26   11.40
   1  -2 -15  331.04   11.31
  -1   2 -15  370.23   12.82
   1  -2 -15  345.01   12.17
  -1   2 -16  241.66    9.59
   1  -2 -16  239.77    9.04
   1  -2 -16  235.59    9.15
  -1   2 -17  137.72    6.26
   1  -2 -17  122.97    5.50
  -1   2 -17  135.77    6.36
   1  -2 -17  143.98    6.00
  -1   2 -18   96.32    4.69
  -1   2 -18  103.66    4.93
   1  -2 -18   95.79    4.37
  -1   2 -19   28.45    2.13
  -1   2 -19   29.19    2.08
   1  -2 -19   28.82    2.00
   1   2  20   24.29    1.47
  -1   2 -20   27.47    1.57
   1  -2 -20   21.58    1.37
  -1   2 -20   21.47    1.34
   1  -2 -20   17.64    1.22
  -1  -3 -20   90.49    3.37
  -1   3  19   75.58    3.40
  -1  -3 -19   75.69    3.50
   1   3 -19   64.80    3.15
  -1  -3 -19   64.03    3.08
  -1  -3 -18   39.25    2.77
   1   3 -18   40.67    2.68
  -1  -3 -18   37.76    2.57
  -1  -3 -17  210.20    8.13
  -1  -3 -17  198.05    8.09
  -1  -3 -17  207.19    8.43
  -1  -3 -16  282.41   10.84
  -1  -3 -16  292.12   10.84
  -1  -3 -15   18.22    2.15
   1   3 -15   18.18    4.49
   1   3 -15   22.95    4.83
  -1  -3 -15   17.90    1.90
   1   3 -15   17.68    1.81
  -1  -3 -15   17.38    2.16
  -1  -3 -14  209.44   16.81
  -1  -3 -14  245.93    9.81
  -1  -3 -14  237.21   17.48
   1   3 -14  218.70   15.78
  -1  -3 -14  228.28    8.90
   1   3 -14  241.67    8.83
  -1  -3 -14  225.39    8.51
  -1  -3 -13  288.73   11.15
  -1  -3 -13  329.30   20.43
   1   3 -13  313.75   18.30
  -1  -3 -13  295.50   19.16
  -1  -3 -13  272.82    9.89
  -1  -3 -13  278.76   10.36
   1   3 -13  293.62   10.29
  -1  -3 -13  287.23   10.10
  -1  -3 -12  193.42    7.60
   1   3 -12  198.01   12.57
   1   3 -12  207.76   14.03
  -1  -3 -12  211.76    8.64
  -1  -3 -12  202.38   15.43
  -1  -3 -12  214.63   15.19
  -1  -3 -12  196.29    7.55
  -1  -3 -12  205.83    7.96
   1   3 -12  202.42    7.82
  -1  -3 -12  196.84    8.29
  -1  -3 -11   24.74    2.08
   1   3 -11   29.88    4.41
  -1  -3 -11   31.21    5.61
  -1  -3 -11   27.57    2.54
  -1  -3 -11   19.22    4.30
  -1  -3 -11   25.79    2.06
   1   3 -11   34.52    2.48
  -1  -3 -11   24.41    2.19
  -1  -3 -11   24.08    2.28
  -1  -3 -10  230.59   14.48
   1   3 -10  231.83   12.57
  -1  -3 -10  257.90   15.94
  -1  -3 -10  230.36    9.04
  -1  -3 -10  234.46    8.40
  -1  -3 -10  234.09    8.54
   1   3 -10  253.40    8.64
  -1  -3 -10  237.94    8.98
   1   3  -9  973.79   32.57
   1   3  -9 1001.67   34.08
  -1  -3  -9  938.20   34.69
  -1  -3  -9  919.11   27.58
   1   3  -8  584.48   21.44
   1   3  -8  580.75   22.46
  -1  -3  -8  559.72   17.43
  -1  -3  -8  591.94   23.28
   1   3  -7 1176.38   36.03
   1   3  -7 1116.51   34.89
  -1  -3  -7 1070.79   30.82
  -1   3   7 1045.48   33.23
  -1  -3  -7 1107.74   36.33
  -1  -3  -6   39.39    2.31
  -1  -3  -6   36.41    4.00
  -1   3   6   33.46    3.30
  -1  -3  -5  869.63   28.46
  -1  -3  -5  858.10   28.90
  -1   3   5  868.33   27.65
  -1  -3  -4   97.23    5.93
  -1  -3  -4   87.59    5.81
  -1   3   3 2212.78   62.23
  -1  -3  -3 2158.16   61.95
  -1  -3  -3 2185.83   62.01
  -1   3   2 4477.34  123.33
  -1  -3  -2 4435.97  122.50
  -1  -3  -2 4603.68  122.39
  -1   3   1 1304.84   36.50
  -1  -3  -1 1262.61   34.65
  -1   3   0  688.11   22.55
  -1  -3   0  706.51   20.28
  -1   3  -1 1230.06   35.34
  -1   3  -1 1196.27   36.21
  -1   3  -2 4443.41  123.24
  -1   3  -2 4727.03  124.37
  -1   3  -2 4477.09  124.36
  -1   3  -3 2090.36   62.09
  -1   3  -3 2256.87   63.53
  -1   3  -3 2279.79   62.80
  -1   3  -4   82.46    5.97
  -1   3  -4   97.36    5.81
  -1   3  -4   92.20    5.83
  -1   3  -5  785.00   27.32
  -1   3  -5  792.29   25.86
  -1   3  -5  800.14   26.52
  -1   3  -6   33.12    4.11
  -1   3  -6   40.80    4.46
  -1   3  -6   37.60    3.47
   1  -3  -6   38.40    2.27
  -1   3  -6   40.09    4.20
  -1   3  -7 1091.91   37.12
  -1   3  -7 1095.32   36.97
  -1   3  -7 1079.99   33.13
  -1   3  -7 1074.21   36.22
   1  -3  -7 1083.13   30.66
  -1   3  -8  557.99   22.31
   1  -3  -8  529.68   16.25
   1  -3  -8  530.86   18.50
   1  -3  -9  916.06   27.21
   1  -3  -9  976.08   30.40
   1  -3  -9  925.32   33.94
  -1   3  -9  915.23   34.42
  -1   3 -10  252.35   15.04
   1  -3 -10  224.97    8.84
   1  -3 -10  253.77   11.75
  -1   3 -10  254.17    8.63
   1  -3 -10  230.44    8.38
   1  -3 -10  274.28   14.88
   1  -3 -10  235.30    8.34
   1  -3 -11   21.72    3.28
   1  -3 -11   30.03    5.02
   1  -3 -11   25.61    2.33
  -1   3 -11   27.82    5.22
   1  -3 -11   27.02    2.12
   1  -3 -11   28.00    2.21
   1  -3 -12  207.29   14.28
   1  -3 -12  202.95    7.71
  -1   3 -12  194.92   14.73
   1  -3 -12  193.74    7.99
   1  -3 -12  190.05    7.50
   1  -3 -12  202.13    8.21
   1  -3 -13  304.97   10.60
   1  -3 -13  313.18   18.85
   1  -3 -13  291.78   10.95
  -1   3 -13  306.62   19.50
   1  -3 -13  294.30   10.45
   1  -3 -14  231.46    8.67
   1  -3 -14  209.51   15.61
   1  -3 -14  228.65    9.14
   1  -3 -14  232.13    8.64
  -1   3 -14  230.71   17.00
   1  -3 -15   19.21    1.90
  -1   3 -15   19.64    2.27
   1  -3 -15   21.87    2.25
   1  -3 -15   19.11    1.92
  -1   3 -15   24.60    5.31
   1  -3 -16  277.85    9.74
   1  -3 -16  280.30   10.40
   1  -3 -16  285.45    9.78
  -1   3 -16  283.88   10.61
   1  -3 -17  194.55    7.64
  -1   3 -17  198.21    7.83
   1  -3 -18   37.02    2.40
  -1   3 -18   36.49    2.49
   1   3  19   72.87    3.50
   1  -3 -19   73.88    3.27
   1  -3 -19   82.05    3.54
  -1   4  19   43.06    2.28
  -1  -4 -19   42.00    2.34
   1   4 -19   38.18    2.16
  -1  -4 -19   39.20    2.17
  -1  -4 -18   78.37    3.73
  -1  -4 -18   90.23    4.30
   1   4 -18   86.02    4.08
  -1   4  18   90.11    4.21
  -1  -4 -17   74.99    4.27
  -1  -4 -17   70.03    3.79
  -1  -4 -16   38.22    3.16
  -1  -4 -16   40.33    2.95
  -1  -4 -15   11.37    1.58
   1   4 -15   11.98    1.44
  -1  -4 -15   10.37    1.80
  -1  -4 -15   12.06    1.76
  -1  -4 -15   10.34    1.62
   1   4 -14   63.08    7.86
  -1  -4 -14   60.64    8.43
  -1  -4 -14   71.79    4.49
  -1  -4 -14   58.12    8.50
   1   4 -14   67.96    8.59
  -1  -4 -14   71.33    4.32
  -1  -4 -14   70.52    4.13
   1   4 -14   69.32    3.79
  -1  -4 -14   69.10    3.91
  -1  -4 -14   64.22    3.73
  -1  -4 -13   48.07    3.17
   1   4 -13   47.12    6.37
  -1  -4 -13   48.65    7.76
  -1  -4 -13   49.08    7.45
  -1  -4 -13   55.63    3.86
  -1  -4 -13   51.82    3.54
  -1  -4 -13   45.11    3.28
   1   4 -13   49.34    3.14
  -1  -4 -13   43.62    3.40
  -1  -4 -13   45.42    3.16
  -1  -4 -12  713.54   21.28
   1   4 -12  661.63   28.48
   1   4 -12  705.65   30.58
  -1  -4 -12  682.20   21.99
  -1  -4 -12  691.54   32.55
  -1  -4 -12  706.56   31.38
   1   4 -12  706.25   21.07
  -1  -4 -12  684.74   21.44
  -1  -4 -12  665.91   21.69
  -1  -4 -12  682.35   21.07
  -1  -4 -11  278.53    9.90
   1   4 -11  267.01   15.16
   1   4 -11  288.57   16.74
  -1  -4 -11  284.89   10.63
  -1  -4 -11  285.58   16.99
   1   4 -11  290.22    9.89
  -1  -4 -11  265.54    9.99
  -1  -4 -11  265.89   10.39
  -1  -4 -11  263.37    9.70
  -1  -4 -10  155.65    6.38
   1   4 -10  155.60   10.59
   1   4 -10  164.13   11.46
  -1  -4 -10  164.58    7.02
  -1  -4 -10  169.08   11.84
  -1  -4 -10  157.90    6.54
  -1  -4 -10  158.12    6.90
  -1  -4 -10  148.05    6.24
  -1  -4  -9   90.52    8.02
  -1  -4  -9   85.49    4.49
  -1  -4  -9   82.32    4.13
   1   4  -9   79.26    6.92
   1   4  -9   95.26    7.97
  -1  -4  -9   78.07    4.31
  -1  -4  -9   85.34    4.09
  -1  -4  -8   81.37    7.03
   1   4  -8   67.75    4.42
  -1  -4  -8   77.63    3.98
  -1  -4  -8   80.73    7.66
   1   4  -8   72.01    6.49
   1   4  -8   74.65    6.38
  -1  -4  -7 1243.75   40.73
  -1   4   7 1254.45   39.02
  -1  -4  -7 1208.24   35.23
  -1  -4  -7 1341.64   42.85
   1   4  -7 1315.82   40.86
   1   4  -7 1237.65   40.18
  -1  -4  -6  156.49    8.96
  -1   4   6  153.88    8.52
  -1  -4  -6  145.97    5.86
  -1  -4  -6  166.19    9.84
   1   4  -6  169.15    9.09
   1   4  -6  159.39    8.93
  -1  -4  -5  357.02   14.18
  -1   4   5  355.30   14.19
  -1  -4  -5  316.32   10.55
  -1  -4  -5  336.70   14.67
   1   4  -5  349.36   13.95
  -1  -4  -4  728.02   21.50
  -1  -4  -4  731.45   24.60
  -1  -4  -4  794.10   25.76
  -1   4   3   73.05    5.19
  -1  -4  -3   60.92    4.27
  -1  -4  -3   72.32    4.89
  -1   4   2  841.90   27.58
  -1  -4  -2  861.24   25.81
  -1  -4  -2  816.85   25.94
  -1   4   1  243.38   10.67
  -1  -4  -1  235.48    8.94
  -1   4   0   93.96    6.04
  -1  -4   0  100.29    4.41
  -1  -4   1  223.00    7.04
  -1   4  -1  256.32   10.51
  -1   4  -2  793.16   26.43
  -1   4  -2  826.53   26.41
  -1   4  -2  773.66   24.36
  -1   4  -3   77.98    5.67
  -1   4  -3   66.25    4.44
  -1   4  -3   69.06    5.13
   1  -4  -4  735.21   21.43
  -1   4  -4  795.80   26.69
  -1   4  -4  719.45   24.44
  -1   4  -4  799.23   25.56
  -1   4  -5  341.67   13.96
  -1   4  -5  334.74   13.88
  -1   4  -5  339.07   15.03
  -1   4  -5  312.69   14.85
   1  -4  -5  325.52   10.47
  -1   4  -6  173.48    9.01
  -1   4  -6  161.29    9.14
  -1   4  -6  155.43    9.82
   1  -4  -6  156.58    6.04
  -1   4  -7 1256.91   38.64
  -1   4  -7 1282.56   40.80
  -1   4  -7 1289.06   42.39
  -1   4  -7 1264.44   42.22
   1  -4  -7 1192.98   36.07
   1  -4  -7 1218.66   34.89
  -1   4  -8   68.84    5.13
  -1   4  -8   85.57    7.23
  -1   4  -8   64.25    6.98
  -1   4  -8   72.76    7.19
   1  -4  -8   73.79    4.69
   1  -4  -8   73.94    3.89
   1  -4  -9   87.43    4.30
  -1   4  -9   78.95    7.59
  -1   4  -9   85.22    4.01
   1  -4  -9   87.47    4.07
  -1   4  -9   78.13    8.15
  -1   4  -9   81.62    3.91
   1  -4  -9   82.36    4.40
   1  -4 -10  170.84    6.91
  -1   4 -10  160.75   11.79
   1  -4 -10  156.01    6.95
  -1   4 -10  170.18   12.93
   1  -4 -10  167.22    6.48
   1  -4 -10  188.43   12.52
   1  -4 -10  152.93    6.39
  -1   4 -10  166.89    6.54
   1  -4 -11  280.60   10.56
   1  -4 -11  281.80   10.02
   1  -4 -11  304.88   17.60
   1  -4 -11  276.67    9.89
  -1   4 -11  285.45   17.21
  -1   4 -11  285.13    9.98
   1  -4 -12  695.60   21.26
  -1   4 -12  665.52   30.91
   1  -4 -12  745.57   31.74
   1  -4 -12  664.63   21.67
   1  -4 -12  705.01   21.17
   1  -4 -13   44.45    3.44
   1  -4 -13   47.01    3.21
   1  -4 -13   54.10    3.37
  -1   4 -13   50.74    3.54
   1  -4 -13   49.19    7.35
  -1   4 -13   42.69    6.90
  -1   4 -14   70.03    8.91
   1  -4 -14   62.23    7.79
   1  -4 -14   65.81    8.59
   1  -4 -14   68.66    3.92
   1  -4 -14   70.31    4.00
  -1   4 -14   69.89    4.24
   1  -4 -14   66.67    4.23
   1  -4 -15   11.27    1.52
   1  -4 -15    9.10    1.39
  -1   4 -15   12.83    1.73
   1  -4 -15   11.53    1.65
  -1   4 -16   40.58    3.12
   1  -4 -16   36.83    2.60
   1  -4 -16   38.67    2.95
   1  -4 -16   38.30    2.65
  -1   4 -16   40.11    2.94
  -1   4 -17   63.07    3.77
   1  -4 -17   69.80    3.77
  -1   4 -17   62.40    3.51
   1   4  18   82.39    4.02
  -1   4 -18   85.05    4.10
   1  -4 -18   88.42    3.98
   1  -4 -18   88.07    3.92
   1  -4 -18   75.95    3.58
  -1   4 -19   46.25    2.38
   1   4  19   44.08    2.34
  -1  -5 -19   15.48    1.20
   1   5 -19   16.32    1.19
  -1   5  19   16.32    1.20
  -1  -5 -18   99.24    4.34
   1   5 -18   92.30    4.17
  -1   5  18   97.46    4.23
  -1   5  17   13.08    1.59
  -1  -5 -17   15.06    1.73
  -1  -5 -17   14.33    1.37
  -1  -5 -16   -0.15    0.65
  -1  -5 -16   -0.34    0.52
  -1  -5 -15   93.15    5.27
  -1  -5 -15   94.45    4.76
  -1  -5 -14  228.33   17.15
  -1  -5 -14  225.08    9.35
   1   5 -14  191.70   15.01
  -1  -5 -14  219.11    8.71
   1   5 -14  203.00    7.86
  -1  -5 -14  216.77    8.48
  -1  -5 -14  208.08    8.28
  -1  -5 -14  234.48    8.70
  -1  -5 -13  383.09   12.92
   1   5 -13  358.19   20.12
   1   5 -13  380.47   21.59
  -1  -5 -13  385.18   12.95
   1   5 -13  341.00   19.23
  -1  -5 -13  378.84   13.73
  -1  -5 -13  386.55   13.59
  -1  -5 -13  365.55   12.90
   1   5 -13  364.57   12.41
  -1  -5 -13  366.36   13.10
  -1  -5 -13  362.94   13.31
  -1  -5 -12  236.97   16.20
  -1  -5 -12  240.24    9.42
  -1  -5 -12  247.54   10.05
  -1  -5 -12  249.43   10.22
   1   5 -12  285.39   16.65
   1   5 -12  268.57   16.93
  -1  -5 -12  250.18    9.78
   1   5 -12  255.58    9.28
  -1  -5 -12  268.41    9.80
  -1  -5 -12  263.16    9.68
  -1  -5 -12  255.13   10.15
  -1  -5 -11   18.05    2.12
  -1  -5 -11   15.09    1.83
  -1  -5 -11   17.98    4.08
  -1  -5 -11   22.12    2.34
   1   5 -11   20.25    4.34
   1   5 -11   24.25    4.51
  -1  -5 -11   27.34    5.49
  -1  -5 -11   16.69    1.91
   1   5 -11   18.73    1.87
  -1  -5 -11   18.69    2.04
  -1  -5 -11   18.27    1.98
  -1  -5 -10    6.11    2.25
  -1  -5 -10    4.84    1.11
   1   5 -10    6.32    2.21
   1   5 -10    5.67    2.38
  -1  -5 -10    6.39    2.76
  -1  -5 -10    4.13    1.09
  -1  -5 -10    3.14    0.86
  -1  -5 -10    5.56    1.13
  -1  -5 -10    6.13    1.14
  -1  -5  -9    4.40    1.82
  -1  -5  -9    5.44    1.16
   1   5  -9    7.60    2.32
   1   5  -9    4.01    1.87
  -1  -5  -9    5.66    2.34
  -1  -5  -9    4.07    1.02
  -1  -5  -9    3.61    0.92
  -1  -5  -9    5.45    1.03
  -1  -5  -9    3.33    0.86
  -1  -5  -8  640.08   19.48
  -1  -5  -8  601.93   18.92
  -1  -5  -8  609.76   24.72
  -1  -5  -8  660.16   19.63
  -1  -5  -8  674.86   27.54
  -1  -5  -8  584.46   19.08
   1   5  -8  634.29   21.57
  -1  -5  -8  630.54   19.04
  -1  -5  -8  622.66   19.47
   1   5  -8  665.07   25.62
   1   5  -8  662.58   25.33
  -1  -5  -7  103.03    7.66
  -1   5   7  111.84    7.76
  -1  -5  -7  110.98    5.09
  -1  -5  -7  102.34    8.53
   1   5  -7  114.94    8.14
   1   5  -7  104.37    7.80
   1   5  -6   78.96    6.27
  -1  -5  -6   74.25    5.91
  -1   5   6   81.99    6.43
  -1  -5  -6   73.57    3.84
  -1  -5  -6   91.27    7.33
   1   5  -5  738.58   26.09
   1   5  -5  828.12   26.06
  -1  -5  -5  659.84   24.44
  -1   5   5  723.97   26.08
  -1  -5  -5  732.01   21.69
  -1  -5  -5  769.16   27.06
   1   5  -4  170.00    8.56
  -1  -5  -4  162.55    8.14
  -1   5   4  170.92    9.57
  -1  -5  -4  171.01    6.38
  -1  -5  -4  185.82    9.56
   1   5  -3  345.53   13.03
  -1  -5  -3  349.67   12.56
  -1  -5  -3  350.99   13.81
  -1  -5  -3  319.80   10.72
  -1   5   3  353.12   14.84
  -1   5   2  509.37   19.38
  -1  -5  -2  498.90   15.24
   1   5  -2  526.22   17.13
  -1  -5  -2  511.02   17.71
  -1  -5  -1  172.00    6.24
   1   5  -1  177.68    7.28
  -1  -5  -1  177.24    7.62
  -1   5   1  184.02    9.58
  -1   5   0 1636.47   48.17
   1   5   0 1590.22   44.84
  -1  -5   0 1583.76   45.20
  -1   5   0 1738.19   49.60
   1   5   1  179.62    5.86
   1  -5  -1  180.76    6.29
  -1  -5   1  162.31    5.94
  -1   5  -2  519.32   19.64
  -1   5  -2  489.16   19.25
   1  -5  -2  515.86   15.36
  -1   5  -3  345.53   14.62
  -1   5  -3  346.49   14.96
  -1   5  -3  309.52   12.01
   1  -5  -3  328.69   10.56
  -1   5  -4  185.86    9.92
  -1   5  -4  171.13   10.12
  -1   5  -4  157.45    8.00
   1  -5  -4  168.87    6.33
  -1   5  -5  808.41   27.48
  -1   5  -5  787.71   28.89
  -1   5  -5  734.45   25.69
   1  -5  -5  770.84   22.62
  -1   5  -6   79.28    6.34
  -1   5  -6   89.64    7.62
  -1   5  -6   74.90    6.00
   1  -5  -6   74.71    3.88
   1  -5  -7  111.19    5.11
  -1   5  -7  100.60    7.34
  -1   5  -7  113.67    8.03
  -1   5  -8  656.85   18.96
  -1   5  -8  662.54   18.93
  -1   5  -8  624.60   25.04
   1  -5  -8  630.89   19.62
  -1   5  -8  665.05   27.78
  -1   5  -8  612.89   23.00
   1  -5  -8  610.14   18.77
   1  -5  -8  618.30   18.91
   1  -5  -8  605.79   19.23
  -1   5  -9    4.41    0.89
   1  -5  -9    5.32    1.10
  -1   5  -9    4.51    0.89
  -1   5  -9    4.49    1.86
  -1   5  -9    5.44    0.97
   1  -5  -9    7.83    1.36
  -1   5 -10    5.09    2.20
  -1   5 -10    5.31    1.01
   1  -5 -10    3.70    2.08
   1  -5 -10    3.17    0.95
   1  -5 -10    5.84    1.19
  -1   5 -10    4.94    0.98
  -1   5 -11   20.06    2.04
  -1   5 -11   11.28    3.48
   1  -5 -11   17.01    2.10
   1  -5 -11   27.89    5.19
  -1   5 -11   20.45    1.96
   1  -5 -11   20.09    2.03
   1  -5 -11   19.65    2.16
   1  -5 -11   19.51    1.99
   1  -5 -12  249.83   10.06
   1  -5 -12  255.49   17.11
  -1   5 -12  256.01    9.59
   1  -5 -12  266.64    9.68
  -1   5 -12  218.10   15.67
   1  -5 -12  254.63    9.51
   1  -5 -13  385.69   22.00
   1  -5 -13  354.22   13.05
  -1   5 -13  335.38   20.21
  -1   5 -13  371.23   12.69
   1  -5 -13  362.18   12.57
   1  -5 -13  366.28   12.67
  -1   5 -14  219.96    8.65
   1  -5 -14  229.28    8.73
   1  -5 -14  213.10    8.55
   1  -5 -14  238.03   16.81
   1  -5 -15   89.15    4.87
  -1   5 -15   85.07    4.49
   1  -5 -15   90.96    4.60
   1  -5 -15   89.80    4.56
   1  -5 -16    0.14    0.53
   1   5  16    0.27    0.61
   1  -5 -16   -0.11    0.54
   1  -5 -16    0.11    0.52
  -1   5 -16   -0.14    0.53
   1   5  17   13.71    1.57
   1  -5 -17   11.42    1.39
  -1   5 -17   16.72    1.73
   1  -5 -17   12.50    1.49
   1  -5 -17   13.09    1.29
   1   5  18   88.67    3.99
   1  -5 -18   89.20    3.91
   1  -5 -18   91.67    3.71
  -1   5 -18   87.21    3.97
  -1   5 -19   15.69    1.17
   1   5  19   19.71    1.29
  -1  -6 -18   58.13    2.69
   1   6 -18   52.39    2.66
  -1   6  18   49.99    2.60
  -1  -6 -17  120.55    5.16
  -1   6  17  120.73    5.15
  -1  -6 -16  103.85    5.04
  -1   6  16   98.34    4.90
  -1  -6 -15   32.56    2.78
  -1   6  15   31.49    2.75
  -1  -6 -14   33.73    2.79
  -1   6  14   34.06    3.00
  -1  -6 -14   32.27    2.91
  -1  -6 -14   31.31    2.63
  -1  -6 -13  185.36    8.12
  -1  -6 -13  154.96   14.11
   1   6 -13  152.03   13.20
   1   6 -13  163.65   13.10
  -1  -6 -13  175.46    7.81
  -1  -6 -13  188.15    7.75
   1   6 -13  168.08    6.80
  -1  -6 -13  182.69    7.58
  -1  -6 -12   75.07    4.72
   1   6 -12   73.36    8.68
   1   6 -12   61.54    7.97
  -1  -6 -12   71.86    4.59
  -1  -6 -12   73.54    4.44
  -1  -6 -12   76.23    4.56
   1   6 -12   76.46    4.03
  -1  -6 -12   79.39    4.51
  -1  -6 -11  284.48   18.90
  -1  -6 -11  286.97   10.67
   1   6 -11  251.69   16.38
   1   6 -11  244.73   15.93
  -1  -6 -11  256.39   10.40
  -1  -6 -11  259.16   10.03
  -1  -6 -11  243.89    9.96
   1   6 -11  258.78    9.39
  -1  -6 -11  267.65   10.02
  -1  -6 -10   26.12    2.54
   1   6 -10   26.86    4.78
   1   6 -10   22.03    4.44
  -1  -6 -10   21.70    4.86
  -1  -6 -10   24.83    2.57
  -1  -6 -10   25.78    2.41
  -1  -6 -10   26.71    2.50
  -1  -6 -10   23.22    2.27
  -1  -6  -9  117.07    5.70
  -1  -6  -9  119.22    5.98
  -1  -6  -9  114.44    5.54
   1   6  -9  130.93   10.19
   1   6  -9  130.50   10.23
  -1  -6  -9  119.51    5.64
  -1  -6  -9  116.45    5.21
  -1  -6  -9  128.39    6.00
  -1  -6  -9  123.07   10.99
  -1  -6  -8   17.08    1.88
  -1  -6  -8   18.30    1.89
   1   6  -8   12.11    3.06
  -1  -6  -8   23.95    4.48
   1   6  -8   21.88    3.89
  -1  -6  -8   18.88    2.07
  -1  -6  -8   15.54    1.79
   1   6  -8   17.73    2.80
  -1  -6  -8   21.08    2.13
  -1  -6  -8   18.38    1.75
  -1  -6  -7  242.90    9.32
  -1  -6  -7  266.02    9.03
  -1  -6  -7  257.73    9.61
  -1  -6  -7  253.89    9.26
  -1  -6  -7  234.51    9.15
  -1   6   7  274.77   14.17
   1   6  -7  283.99   12.68
  -1   6   7  258.67    9.57
   1   6  -7  287.19   14.27
  -1  -6  -7  262.46    9.52
  -1  -6  -7  242.81   14.61
  -1   6   6  488.68   20.59
  -1  -6  -6  489.90   15.68
  -1  -6  -6  468.37   15.30
  -1  -6  -6  520.32   21.82
   1   6  -6  485.69   20.73
   1   6  -6  527.96   20.49
  -1   6   5  292.49   14.87
   1   6  -5  317.09   15.04
   1   6  -5  321.71   14.17
  -1  -6  -5  315.48   10.80
  -1  -6  -5  304.16   14.94
  -1   6   4  963.98   33.42
   1   6  -4  986.39   32.80
   1   6  -4 1012.61   31.58
  -1  -6  -4  938.13   27.84
  -1  -6  -4  941.75   32.47
  -1   6   3 1458.35   46.22
   1   6  -3 1466.06   43.05
  -1  -6  -3 1420.23   40.18
  -1  -6  -3 1399.23   43.95
  -1   6   2   29.35    3.91
   1   6  -2   23.19    2.56
  -1  -6  -2   26.67    2.03
  -1  -6  -2   23.40    2.86
  -1   6   1  294.58   13.87
   1   6  -1  282.53   10.42
  -1  -6  -1  278.06    9.45
  -1  -6  -1  267.36   10.89
  -1  -6   0  801.45   24.31
  -1   6   0  782.58   27.25
  -1   6   0  833.43   29.01
  -1   6  -1  290.24   13.21
   1  -6  -1  274.92    9.42
   1  -6  -2   30.72    2.22
  -1   6  -2   35.48    4.30
  -1   6  -3 1431.19   47.00
   1  -6  -3 1481.40   41.13
  -1   6  -3 1443.44   47.15
  -1   6  -4  959.29   34.52
   1  -6  -4  977.04   28.30
  -1   6  -4  979.06   34.05
  -1   6  -5  308.87   15.98
   1  -6  -5  301.62   10.32
  -1   6  -5  263.64   11.79
  -1   6  -5  304.50   14.85
  -1   6  -6  452.99   18.74
  -1   6  -6  509.10   23.20
  -1   6  -6  528.08   15.56
  -1   6  -6  510.34   21.30
   1  -6  -6  514.47   16.29
   1   6   7  269.45    9.80
  -1  -6   7  271.08    9.86
  -1   6  -7  256.84   13.78
   1   6   7  274.70   12.69
   1  -6  -7  273.10    9.32
  -1   6  -7  254.39   15.69
  -1   6  -7  269.28    9.17
  -1   6  -7  228.52   12.38
   1  -6  -7  271.98    9.23
   1  -6  -7  268.87    9.94
  -1   6  -7  256.89    9.06
   1  -6  -7  267.46    9.57
  -1   6  -8   19.32    1.75
   1  -6  -8   16.97    1.89
  -1   6  -8   13.67    2.85
   1  -6  -8   17.81    1.73
   1  -6  -8   18.16    1.78
  -1   6  -8   14.63    2.91
   1  -6  -8   19.40    2.08
   1   6   8   20.19    2.10
  -1   6  -9  118.03    9.22
  -1   6  -9  127.31    5.41
   1  -6  -9  125.13    6.12
   1  -6  -9  124.42    5.62
   1  -6  -9  133.11    6.05
  -1   6  -9  119.96    5.46
   1  -6  -9  119.55    5.48
   1  -6 -10   25.43    2.54
  -1   6 -10   23.06    2.04
   1  -6 -10   25.83    2.51
  -1   6 -10   16.56    3.58
   1  -6 -10   27.48    5.19
   1  -6 -10   22.13    2.15
   1  -6 -11  274.32   10.74
  -1   6 -11  270.09    9.67
   1  -6 -11  256.55   17.33
   1  -6 -11  265.89   10.44
   1  -6 -12   63.86    4.41
   1  -6 -12   80.62    4.69
  -1   6 -12   75.04    4.02
   1  -6 -12   77.22    9.27
   1  -6 -12   73.96    4.30
   1  -6 -13  185.93    7.96
   1  -6 -13  167.15    7.36
   1  -6 -13  175.12   14.28
   1  -6 -13  173.88    7.73
   1  -6 -13  171.01    7.40
   1   6  13  180.77    7.94
   1  -6 -14   32.63    2.72
   1  -6 -14   36.13    2.84
   1   6  14   32.16    2.85
   1  -6 -14   35.96    2.75
   1  -6 -15   29.08    2.42
   1  -6 -15   31.23    2.45
   1  -6 -15   32.47    2.53
   1   6  15   32.57    2.71
   1  -6 -16   99.81    4.50
   1  -6 -16   90.97    4.26
  -1   6 -16   93.54    4.64
   1  -6 -16   96.97    4.49
   1  -6 -16   93.22    4.68
   1   6  16   92.42    4.61
   1  -6 -17  114.17    4.86
   1  -6 -17  107.62    4.25
  -1   6 -17  117.90    4.84
   1   6  17  108.67    4.79
  -1   6 -18   48.42    2.44
   1   6  18   51.50    2.54
   1   7 -18   37.15    1.82
  -1  -7 -18   34.71    1.83
  -1  -7 -17    4.20    0.81
  -1   7  17    3.47    0.75
  -1   7  16   78.87    3.99
  -1  -7 -16   77.74    3.86
  -1   7  15  122.12    5.75
  -1  -7 -15  129.05    5.55
  -1  -7 -15  124.73    5.70
  -1  -7 -14   53.96    3.44
  -1   7  14   47.25    3.50
  -1  -7 -14   49.88    3.50
  -1  -7 -14   52.22    3.48
  -1  -7 -14   55.37    3.63
  -1  -7 -13  381.31   13.13
  -1  -7 -13  350.59   13.12
  -1   7  13  386.62   13.60
  -1  -7 -13  374.79   13.20
  -1  -7 -13  367.70   13.30
  -1  -7 -12  174.16    7.63
  -1  -7 -12  175.87   14.76
  -1  -7 -12  146.21    7.33
   1   7 -12  166.76   13.36
   1   7 -12  157.40   13.09
   1   7 -12  156.60    6.39
  -1   7  12  159.23    7.56
  -1  -7 -12  167.74    7.43
  -1  -7 -12  169.30    7.39
  -1  -7 -11  164.71    7.53
  -1  -7 -11  158.30   13.85
  -1  -7 -11  157.25    7.59
   1   7 -11  185.85   13.84
   1   7 -11  188.78   13.91
   1   7 -11  163.31    6.64
  -1  -7 -11  161.94    7.34
  -1  -7 -11  165.01    7.45
  -1   7  11  162.01    7.69
  -1  -7 -10  171.71    7.73
  -1  -7 -10  161.75    6.67
   1   7 -10  174.49   13.00
   1   7 -10  174.44   13.12
  -1  -7 -10  189.48   14.67
  -1  -7 -10  150.34    7.23
  -1  -7 -10  177.49    7.49
  -1  -7 -10  148.13    7.12
  -1   7  10  163.44    7.66
  -1  -7  -9  187.78    8.27
  -1  -7  -9  199.39    8.22
  -1  -7  -9  214.13   15.06
  -1  -7  -9  182.60    7.43
   1   7  -9  214.17   13.91
   1   7  -9  183.47   13.32
  -1  -7  -9  184.35    7.91
  -1   7   9  186.68    8.23
  -1  -7  -9  188.02    7.96
  -1  -7  -8  211.33    8.66
  -1  -7  -8  206.53    7.90
   1   7  -8  190.11   10.99
  -1  -7  -8  186.50    8.04
   1   7  -8  204.38   13.04
  -1  -7  -8  207.81    8.35
  -1  -7  -8  213.26   14.53
  -1   7   8  197.83    8.50
  -1  -7  -7  146.77    6.26
  -1   7   7  139.44   10.38
   1   7  -7  150.43    9.49
   1   7  -7  155.63   11.10
   1   7  -7  165.33   10.86
  -1  -7  -7  147.33    6.76
  -1   7   7  145.48    6.71
  -1  -7  -7  147.39   11.38
  -1  -7  -7  146.28    6.52
  -1   7   6  429.66   14.77
  -1   7   6  409.45   19.95
   1   7  -6  460.70   19.12
  -1   7   6  459.93   13.70
  -1  -7  -6  439.46   14.50
  -1  -7  -6  432.70   20.48
   1   7  -6  445.64   14.82
  -1  -7  -6  440.76   14.26
   1   7  -6  400.22   19.76
   1   7  -6  468.09   19.63
  -1  -7  -6  437.83   14.59
  -1  -7  -6  440.70   14.83
  -1   7   5   34.49    2.76
  -1   7   5   40.18    5.25
  -1   7   5   39.28    2.29
  -1  -7  -5   39.20    4.90
  -1  -7  -5   31.08    2.52
   1   7  -5   37.95    4.86
   1   7  -5   33.67    4.18
  -1  -7  -5   38.41    2.86
   1   7  -5   34.02    2.69
  -1  -7  -5   34.71    2.51
  -1  -7  -5   33.40    2.60
  -1  -7  -4  211.51    8.01
   1   7  -4  220.61   12.11
   1   7  -4  209.65   10.66
  -1   7   4  213.52   12.70
  -1  -7  -4  206.50    7.92
  -1  -7  -4  221.18   11.76
   1   7  -4  201.60    7.98
  -1  -7  -4  199.94    7.62
  -1   7   4  203.69    8.09
  -1  -7  -4  212.92    8.19
  -1  -7  -3   53.09    4.95
  -1  -7  -3   49.46    3.21
  -1   7   3   56.01    5.99
   1   7  -3   56.15    5.50
   1   7  -3   45.55    4.18
  -1  -7  -2  620.53   22.07
  -1  -7  -2  631.76   19.29
  -1   7   2  596.56   24.87
   1   7  -2  633.16   23.62
  -1  -7  -1   56.46    4.30
   1   7  -1   60.68    5.26
  -1  -7  -1   57.78    3.41
  -1   7   1   55.63    6.01
   1   7   0  262.07   12.02
  -1   7   0  239.88   13.67
   1  -7  -1   68.91    3.75
  -1   7  -1   59.14    5.79
   1   7   1   62.03    5.02
  -1   7  -2  596.14   24.43
   1   7   2  634.68   21.70
   1  -7  -2  634.88   19.42
  -1   7  -2  634.61   25.57
  -1   7  -3   43.80    5.34
   1   7   3   47.32    3.85
  -1   7  -3   46.44    5.53
   1  -7  -3   47.44    3.09
   1  -7  -4  217.62    8.42
  -1   7  -4  225.10   13.49
  -1   7  -4  203.49   12.77
  -1   7  -4  222.26    7.66
  -1  -7   4  217.34    8.39
   1  -7  -5   32.55    2.37
  -1   7  -5   27.37    4.77
  -1   7  -5   40.23    5.27
   1  -7  -5   37.13    2.63
   1  -7  -5   34.03    2.73
   1  -7  -5   32.10    2.28
  -1   7  -5   35.03    2.32
  -1   7  -5   32.55    2.60
   1   7   5   37.21    2.79
  -1  -7   5   40.23    2.89
  -1   7  -6  453.78   14.94
  -1  -7   6  436.39   14.84
   1   7   6  431.72   14.72
   1   7   6  473.24   19.31
  -1   7  -6  459.34   20.74
   1  -7  -6  433.75   14.05
  -1   7  -6  444.74   22.31
  -1   7  -6  443.76   13.99
   1  -7  -6  419.26   14.38
   1  -7  -6  466.46   15.05
  -1   7  -6  463.22   14.06
   1  -7  -6  430.24   14.14
  -1   7  -6  443.44   13.45
  -1   7  -7  139.19    5.87
   1  -7  -7  142.22    6.38
   1  -7  -7  156.54    6.33
  -1   7  -7  161.04   12.52
  -1  -7   7  155.83    6.77
   1   7   7  145.36    6.61
  -1   7  -7  140.06   10.39
   1   7   7  136.46    9.21
  -1   7  -7  147.30    6.03
   1  -7  -7  140.56    6.06
   1  -7  -7  144.81    6.71
  -1   7  -8  206.67    7.74
   1  -7  -8  207.73    8.44
   1  -7  -8  219.28    8.26
  -1   7  -8  182.46   14.25
  -1   7  -8  204.82    7.93
  -1   7  -8  188.99   12.19
   1   7   8  196.59    8.46
   1  -7  -8  214.96    8.79
   1  -7  -8  213.47    8.09
   1  -7  -9  190.98    8.41
  -1   7  -9  185.65    7.34
   1   7   9  207.83    8.54
   1  -7  -9  194.77    8.26
   1  -7  -9  198.27    7.87
   1  -7  -9  199.24    7.96
   1  -7 -10  178.85    8.04
  -1   7 -10  181.70    6.99
   1   7  10  163.34    7.72
   1  -7 -10  176.87    7.81
   1  -7 -10  173.65    7.37
   1  -7 -10  170.45    7.40
  -1   7 -11  177.80    6.85
   1   7  11  158.82    7.58
   1  -7 -11  162.48    7.22
   1  -7 -11  160.62    7.56
   1  -7 -11  175.16    7.95
   1   7  12  165.36    7.53
   1  -7 -12  146.98   13.28
   1  -7 -12  159.31    7.44
   1  -7 -12  157.96    7.51
   1  -7 -13  395.40   13.48
   1   7  13  365.95   13.26
   1  -7 -13  351.36   12.80
   1  -7 -13  375.62   13.32
   1  -7 -14   50.80    3.56
   1   7  14   51.63    3.58
   1  -7 -14   59.50    3.60
   1  -7 -14   56.08    3.54
   1  -7 -14   56.37    3.73
   1   7  15  120.47    5.59
   1  -7 -15  125.97    5.54
   1  -7 -15  125.55    5.53
   1   7  16   84.40    4.05
   1  -7 -16   82.99    3.94
  -1   7 -16   73.49    3.77
   1  -7 -16   86.63    3.97
   1  -7 -17    3.59    0.71
   1   7  17    3.68    0.76
  -1   8  17   11.28    1.01
  -1  -8 -17   11.71    1.04
  -1   8  16   14.54    1.45
  -1  -8 -16   17.09    1.54
  -1   8  15   11.07    1.43
  -1  -8 -15   12.41    1.43
  -1  -8 -14   46.16    3.16
  -1  -8 -14   49.60    3.18
  -1   8  14   44.87    3.21
  -1  -8 -14   51.26    3.19
  -1   8  13   72.83    4.44
  -1  -8 -13   73.49    4.34
  -1  -8 -13   74.46    4.36
  -1  -8 -13   76.08    4.33
  -1  -8 -13   70.19    4.15
  -1   8  12  150.35    7.29
  -1  -8 -12  158.59    7.23
  -1  -8 -12  159.02    7.39
  -1  -8 -12  165.84    7.41
  -1  -8 -12  168.48    7.26
  -1  -8 -11  154.12    6.92
  -1  -8 -11  145.04   13.19
  -1  -8 -11  144.49    7.10
   1   8 -11  144.63   12.24
   1   8 -11  128.17   11.96
  -1  -8 -11  139.60    6.81
   1   8 -11  142.34    5.89
  -1   8  11  155.52    7.30
  -1  -8 -11  145.00    6.96
  -1  -8 -10  180.39    8.14
  -1  -8 -10  165.23    7.77
  -1  -8 -10  179.52    7.73
  -1  -8 -10  171.71   14.20
  -1  -8 -10  179.09    7.84
  -1  -8 -10  176.52    7.20
   1   8 -10  150.87   12.46
   1   8 -10  157.64   13.14
  -1   8  10  180.19    8.16
  -1  -8  -9   59.99    4.20
   1   8  -9   53.67    6.95
  -1  -8  -9   64.70    8.27
  -1  -8  -9   60.27    3.97
  -1  -8  -9   64.22    4.17
  -1  -8  -9   58.67    3.68
  -1   8   9   57.21    4.10
  -1  -8  -8   73.81    4.73
  -1  -8  -8   77.66    4.47
  -1  -8  -8   88.83    9.27
  -1  -8  -8   65.99    4.36
   1   8  -8   74.14    7.87
   1   8  -8   83.50    8.76
  -1  -8  -8   82.94    4.48
  -1   8   8   77.77    4.79
  -1  -8  -7   88.13    5.12
   1   8  -7   79.58    7.73
   1   8  -7   92.19    9.00
  -1   8   7   97.35    8.99
   1   8  -7   85.85    7.65
  -1  -8  -7   81.99    4.60
  -1  -8  -7   96.52    9.24
  -1  -8  -7   85.62    4.89
  -1  -8  -7   89.24    4.50
  -1   8   7   83.58    4.96
  -1  -8  -7   89.22    4.68
  -1  -8  -6    2.78    0.90
  -1  -8  -6    1.62    1.49
   1   8  -6    4.99    1.83
   1   8  -6    2.23    1.77
  -1   8   6    3.77    1.16
   1   8  -6    4.08    1.07
   1   8  -6    1.37    1.26
  -1   8   6    7.51    2.51
  -1  -8  -6    3.68    1.01
  -1  -8  -6    4.04    1.10
  -1  -8  -6    3.79    0.98
  -1   8   5  178.05    7.57
  -1   8   5  172.25    6.42
  -1   8   5  181.05   12.54
   1   8  -5  157.04   10.77
  -1   8   5  179.24    6.55
  -1  -8  -5  158.48    7.17
   1   8  -5  170.64   11.75
   1   8  -5  150.83    9.93
  -1  -8  -5  165.13   11.06
  -1  -8  -5  153.39    7.10
  -1  -8  -5  179.16    7.66
   1   8  -5  181.27    7.55
  -1  -8  -5  164.94    7.02
  -1   8   4  108.56    5.50
  -1   8   4   99.89    4.51
   1   8  -4  107.17    8.58
  -1   8   4  104.43    9.23
  -1   8   4  107.61    4.59
  -1  -8  -4  109.73    5.40
   1   8  -4  116.89    9.02
  -1  -8  -4  100.63    7.93
  -1  -8  -4  107.40    5.32
  -1  -8  -4  107.32    5.48
  -1  -8  -4  103.52    5.02
   1   8  -4  103.02    5.29
  -1   8   3  790.08   23.76
  -1   8   3  769.46   22.52
  -1   8   3  800.21   31.41
  -1   8   3  734.28   22.32
  -1  -8  -3  787.37   23.62
   1   8  -3  788.26   29.32
  -1  -8  -3  796.68   27.85
  -1  -8  -3  774.83   23.52
  -1  -8  -3  763.28   23.75
   1   8  -3  776.82   23.60
  -1   8   2  350.29   11.14
  -1  -8  -2  338.68   12.07
  -1  -8  -2  356.37   12.16
  -1   8   2  368.19   18.58
  -1  -8  -2  315.09   14.27
  -1  -8  -2  330.99   11.67
   1   8  -2  339.70   12.07
  -1   8   2  363.69   11.38
  -1   8   2  365.07   12.34
   1   8  -2  328.99   16.05
  -1  -8  -2  346.72   12.27
   1   8  -1   65.66    5.98
  -1   8   1   67.03    7.19
  -1  -8  -1   61.56    3.86
  -1  -8  -1   69.40    3.91
  -1  -8  -1   64.89    3.89
  -1   8   1   66.74    3.94
  -1   8   1   67.82    3.40
   1   8  -1   63.27    3.81
  -1  -8  -1   64.20    3.62
  -1   8   1   60.06    3.15
   1   8   0   98.48    7.17
  -1   8   0   88.42    8.44
  -1  -8   0   96.42    4.93
  -1  -8   0   93.95    4.83
   1   8   0   94.82    4.90
  -1  -8   0   97.52    4.98
  -1   8   0   97.20    4.97
  -1   8   0   97.95    4.42
  -1  -8   0  101.02    4.74
  -1  -8   0   97.24    5.01
   1  -8   0   96.84    5.01
  -1   8   0  104.51    4.32
   1   8   1   70.55    3.97
  -1  -8   1   64.35    3.88
   1  -8  -1   65.34    3.96
  -1   8  -1   54.32    3.03
  -1  -8   1   71.05    3.98
  -1  -8   1   60.96    3.56
  -1   8  -1   64.05    3.84
  -1   8  -1   61.86    3.11
   1   8   1   60.56    5.33
  -1   8  -2  347.00   11.12
  -1   8  -2  343.14   11.06
   1  -8  -2  340.81   12.20
  -1   8  -2  364.18   12.23
  -1  -8   2  331.52   11.62
  -1   8  -2  357.90   18.55
  -1  -8   2  368.57   12.35
   1   8   2  334.71   11.97
  -1   8  -2  356.24   17.69
   1   8   2  320.79   14.11
  -1  -8   3  783.69   23.35
   1   8   3  748.37   23.10
  -1   8  -3  749.77   22.06
  -1   8  -3  825.59   31.79
  -1   8  -3  735.19   22.24
  -1   8  -3  739.62   22.01
   1  -8  -3  739.83   23.25
   1  -8  -3  765.51   22.45
  -1   8  -3  755.60   30.29
  -1   8  -3  759.84   23.17
  -1  -8   3  771.54   22.73
   1  -8  -3  746.27   22.22
  -1  -8   4  107.67    5.44
   1   8   4  110.13    5.43
  -1   8  -4  108.65    4.72
   1   8   4  101.77    8.34
  -1   8  -4  106.98    9.52
  -1   8  -4  110.41    4.83
  -1   8  -4  106.12    4.59
   1  -8  -4  109.94    5.52
   1  -8  -4   99.64    4.83
  -1   8  -4   95.76    9.08
  -1   8  -4  108.14    5.41
  -1  -8   4  103.00    4.93
   1  -8  -4  110.72    4.94
  -1   8  -5  176.36    7.49
   1   8   5  162.86    7.32
  -1  -8   5  175.27    7.52
  -1   8  -5  177.16   12.55
   1   8   5  165.42   10.89
   1  -8  -5  169.60    6.85
  -1   8  -5  171.59   12.89
  -1   8  -5  165.90    6.60
   1  -8  -5  173.56    7.19
   1  -8  -5  184.23    7.71
   1  -8  -5  181.45    7.08
  -1   8  -5  171.47    6.68
  -1   8  -5  164.77    6.37
  -1   8  -6    4.21    1.11
   1   8   6    2.07    0.93
   1   8   6    4.11    1.70
  -1   8  -6    6.46    2.55
  -1  -8   6    4.16    1.02
  -1   8  -6    2.42    0.70
  -1   8  -6    3.40    0.85
   1  -8  -6    4.18    0.99
  -1   8  -6    4.17    2.06
   1  -8  -6    4.05    1.12
   1  -8  -6    5.03    1.07
   1  -8  -6    3.75    0.99
  -1   8  -7   86.90    4.21
   1  -8  -7   81.95    4.70
   1  -8  -7   78.77    4.50
  -1  -8   7   94.20    5.10
   1   8   7   93.65    5.11
  -1   8  -7   87.37    4.44
   1  -8  -7   85.53    4.58
  -1   8  -7   84.92    8.51
   1   8   7   97.70    8.11
   1  -8  -7   91.08    5.19
   1  -8  -8   84.73    4.61
   1  -8  -8   81.14    4.94
  -1   8  -8   79.79    4.27
   1  -8  -8   80.95    4.72
   1   8   8   79.57    4.83
   1  -8  -8   79.12    4.46
  -1   8  -8   78.96    3.98
  -1   8  -9   58.52    3.34
   1  -8  -9   61.39    7.92
   1  -8  -9   59.37    4.23
  -1   8  -9   63.51    3.79
   1  -8  -9   60.26    3.84
   1  -8  -9   61.83    4.14
   1   8   9   62.69    4.21
   1  -8  -9   64.86    3.99
   1  -8 -10  193.87    8.23
   1  -8 -10  173.57   13.98
   1  -8 -10  185.65    7.88
   1   8  10  178.62    8.14
  -1   8 -10  172.77    6.87
   1  -8 -10  192.28    8.43
   1  -8 -10  176.08    7.65
   1  -8 -11  166.77   13.64
   1  -8 -11  154.05    7.37
   1  -8 -11  153.48    6.94
   1   8  11  146.59    7.13
   1  -8 -11  150.36    6.86
   1  -8 -11  143.74    7.04
   1  -8 -11  156.42    6.26
   1  -8 -12  145.87    6.81
   1  -8 -12  157.02    6.94
   1   8  12  156.61    7.22
   1  -8 -12  154.04    7.14
   1  -8 -12  164.53    7.42
   1   8  13   75.33    4.37
   1  -8 -13   71.18    4.26
   1  -8 -13   66.36    4.19
   1   8  14   53.39    3.34
   1  -8 -14   44.35    3.15
   1   8  15   10.23    1.34
   1  -8 -15    8.68    1.24
   1  -8 -15   10.44    1.34
   1  -8 -16   16.35    1.43
   1  -8 -16   18.76    1.54
   1   8  17    9.71    0.91
   1  -8 -17   11.59    0.97
  -1  -9 -16    1.40    0.39
  -1   9  16    2.63    0.56
  -1  -9 -15   18.21    1.53
  -1  -9 -15   15.07    1.41
  -1   9  15   14.53    1.45
  -1  -9 -14   49.92    3.01
  -1  -9 -14   51.81    3.13
  -1   9  14   45.84    2.98
  -1  -9 -14   52.11    3.05
  -1  -9 -13  119.53    5.64
  -1  -9 -13  139.57    6.04
  -1  -9 -13  128.09    5.80
  -1  -9 -13  129.86    5.71
  -1   9  13  112.53    5.64
  -1  -9 -12  139.49    6.45
  -1  -9 -12  130.37    6.33
  -1  -9 -12  131.44    6.28
  -1   9  12  138.39    6.45
  -1  -9 -11  144.31    7.00
  -1  -9 -11  155.64    7.05
  -1   9  11  147.55    7.02
  -1  -9 -10   77.54    4.78
  -1  -9 -10   83.89    4.47
  -1   9  10   85.72    5.03
  -1  -9 -10   76.49    4.88
  -1  -9  -9   24.93    5.15
   1   9  -9   26.07    5.23
  -1  -9  -9   22.02    2.52
  -1  -9  -9   23.05    2.59
  -1   9   9   19.72    2.39
  -1  -9  -9   23.53    2.29
  -1  -9  -8   79.53    4.91
  -1  -9  -8   75.61    4.69
  -1  -9  -8   78.52    8.76
  -1  -9  -8   78.18    4.46
  -1  -9  -8   68.61    3.92
  -1   9   8   67.60    4.56
   1   9  -8   63.72    8.08
  -1   9   7   73.51    4.71
  -1  -9  -7   68.44    4.02
  -1   9   7   60.13    7.55
   1   9  -7   66.00    7.12
  -1  -9  -7   71.63    4.66
  -1  -9  -7   79.50    4.41
  -1  -9  -7   69.20    7.91
  -1  -9  -7   73.74    4.63
   1   9  -7   77.40    8.61
  -1  -9  -7   70.08    4.29
  -1  -9  -7   73.79    4.59
  -1   9   6  195.96    8.47
  -1  -9  -6  194.64    7.90
  -1   9   6  198.55   14.11
   1   9  -6  174.63   12.27
  -1  -9  -6  187.29    8.42
  -1  -9  -6  199.55    7.83
  -1  -9  -6  178.60   12.58
  -1  -9  -6  203.69    8.48
   1   9  -6  203.60   13.86
  -1  -9  -6  178.67    8.11
  -1  -9  -6  172.99    7.77
   1   9  -6  188.37    8.30
  -1  -9  -5   47.32    3.49
  -1  -9  -5   46.43    3.58
  -1  -9  -5   43.40    5.51
  -1  -9  -5   42.50    3.37
  -1   9   5   40.64    6.21
   1   9  -5   41.78    5.69
  -1  -9  -5   47.96    3.40
   1   9  -5   49.04    3.59
  -1   9   5   38.01    2.54
   1   9  -5   47.42    6.30
  -1   9   5   49.22    3.65
  -1   9   4  460.03   15.60
  -1  -9  -4  521.13   17.29
  -1  -9  -4  517.73   17.05
  -1  -9  -4  505.91   17.05
   1   9  -4  523.80   23.47
  -1   9   4  498.26   24.56
   1   9  -4  551.17   17.26
  -1   9   4  512.11   15.67
   1   9  -4  503.74   23.18
  -1   9   4  521.65   17.23
  -1   9   3   81.20    4.19
  -1  -9  -3   98.06    5.42
  -1  -9  -3  104.45    5.42
  -1  -9  -3  101.71    5.31
   1   9  -3  103.08    8.95
  -1   9   3   91.47    9.25
   1  -9   3   93.71    4.36
   1   9  -3   95.98    5.18
  -1  -9  -3   97.18    4.97
  -1   9   3   94.15    4.38
   1   9  -3  107.06    8.87
   1  -9   3   99.77    4.93
  -1   9   3   93.97    5.27
  -1   9   2   11.73    1.42
  -1  -9  -2   14.08    2.02
  -1  -9  -2   16.91    1.98
  -1  -9  -2   11.57    1.76
   1   9  -2   17.94    3.66
  -1   9   2   17.33    4.09
   1   9  -2   15.18    1.93
  -1  -9  -2   12.88    1.72
   1  -9   2   13.99    1.49
  -1   9   2   13.48    1.49
   1  -9   2   15.15    1.80
  -1   9   2   12.54    1.84
   1   9  -2   12.65    2.90
  -1   9   1  646.87   20.00
  -1  -9  -1  654.94   21.44
  -1  -9  -1  688.41   21.37
  -1  -9  -1  697.02   21.25
  -1   9   1  676.82   29.71
  -1   9   1  692.17   21.45
  -1  -9  -1  680.87   21.39
   1   9  -1  672.86   21.21
  -1  -9  -1  657.73   20.82
   1   9  -1  670.63   26.28
   1  -9   1  672.14   21.51
   1  -9   1  724.03   21.09
  -1   9   1  622.78   20.29
   1   9   0   78.96    6.79
   1   9   0   72.31    7.40
  -1   9   0   76.18    8.42
  -1  -9   0   70.83    4.35
   1   9   0   75.13    4.39
  -1   9   0   71.24    4.38
  -1  -9   0   77.22    4.23
  -1   9   0   62.76    3.66
  -1   9   0   65.70    3.32
  -1   9   0   63.76    3.52
  -1  -9   0   71.30    4.21
   1  -9   0   69.97    4.42
  -1  -9   0   66.63    4.32
  -1  -9   0   72.98    4.37
  -1  -9   1  661.46   21.30
   1   9   1  710.76   28.39
  -1  -9   1  679.73   21.08
  -1   9  -1  688.97   21.59
  -1   9  -1  671.94   20.05
   1  -9  -1  684.52   21.79
   1   9   1  698.56   21.58
  -1  -9   1  714.35   21.79
   1   9   1  634.74   24.91
  -1  -9   1  670.49   21.64
  -1   9  -2   14.12    1.53
   1  -9  -2   14.16    1.64
  -1  -9   2   16.85    1.87
  -1   9  -2   10.51    1.28
  -1   9  -2   12.75    1.86
   1   9   2   12.78    1.80
  -1  -9   2   15.76    1.98
   1   9   2   11.07    2.92
  -1   9  -2   15.11    3.77
   1  -9  -2   14.67    1.99
  -1   9  -3   95.29    4.48
   1  -9  -3   91.52    4.68
   1   9   3   97.54    8.73
  -1   9  -3   88.97    9.27
  -1   9  -3   88.29    5.03
  -1  -9   3   96.45    4.90
  -1   9  -3   91.86    4.36
   1   9   3   99.07    5.27
  -1  -9   3  103.39    5.40
   1  -9  -3   92.98    4.59
   1  -9  -3  103.02    5.49
  -1   9  -4  491.46   15.82
   1  -9  -4  523.33   17.38
   1  -9  -4  525.26   16.35
   1   9   4  526.18   23.48
  -1   9  -4  518.71   25.19
  -1   9  -4  520.37   17.14
  -1  -9   4  484.82   16.36
  -1   9  -4  529.46   16.02
   1  -9  -4  503.47   16.40
  -1  -9   4  508.07   17.12
   1   9   4  508.63   17.05
   1  -9  -5   38.99    3.29
   1  -9  -5   38.24    2.85
  -1   9  -5   50.57    6.98
  -1   9  -5   46.11    3.48
  -1   9  -5   45.94    2.94
  -1  -9   5   42.15    3.35
   1   9   5   42.15    3.35
   1  -9  -5   42.23    3.07
   1  -9  -6  199.73    8.07
  -1   9  -6  183.94   13.72
   1   9   6  229.97   13.71
   1  -9  -6  204.70    8.76
   1  -9  -6  193.68    7.90
  -1   9  -6  183.81    7.17
  -1   9  -6  195.70    7.63
  -1  -9   6  200.38    7.98
  -1  -9   6  188.57    8.34
   1   9   6  190.20    8.39
  -1   9  -6  202.59    8.59
   1  -9  -7   76.11    4.89
   1  -9  -7   79.69    4.47
  -1   9  -7   82.67    3.92
  -1   9  -7   65.19    7.86
   1   9   7   73.50    7.53
  -1   9  -7   79.36    4.24
  -1  -9   7   76.33    4.25
   1  -9  -7   82.19    4.59
  -1  -9   7   78.07    4.76
   1   9   7   76.30    4.77
  -1   9  -8   67.58    3.52
   1  -9  -8   77.45    4.48
   1  -9  -8   67.24    4.58
   1   9   8   67.05    4.48
  -1   9  -8   70.67    4.00
   1  -9  -8   67.00    4.14
   1  -9  -9   23.99    2.66
   1  -9  -9   23.75    2.36
   1  -9  -9   17.17    4.28
  -1   9  -9   21.25    1.82
   1  -9  -9   23.82    2.40
   1  -9  -9   24.30    2.21
   1   9   9   21.64    2.50
   1   9  10   77.95    4.86
   1  -9 -10   85.21    5.12
   1  -9 -10   83.90    4.78
   1  -9 -10   82.91    4.70
   1  -9 -10   87.45    4.39
   1   9  11  138.36    6.75
   1  -9 -11  150.47    7.06
   1  -9 -11  151.11    6.77
   1  -9 -11  156.02    6.82
   1  -9 -11  142.47    6.01
   1  -9 -12  130.44    6.13
   1  -9 -12  146.79    6.35
   1   9  12  135.53    6.33
   1  -9 -12  135.92    6.43
   1  -9 -13  126.53    5.70
   1  -9 -13  124.98    5.67
   1  -9 -13  124.29    5.72
   1   9  13  126.41    5.74
   1  -9 -14   46.92    2.95
   1   9  14   52.98    3.06
   1  -9 -15   17.95    1.59
   1   9  15   18.25    1.54
   1  -9 -16    2.73    0.53
   1  -9 -16    2.04    0.50
   1   9  16    1.19    0.44
  -1  10  15   53.00    2.38
  -1 -10 -14  211.04    7.01
  -1  10  14  178.73    6.63
  -1 -10 -14  173.42    6.21
  -1 -10 -14  207.54    6.87
  -1 -10 -13  309.98   10.12
  -1 -10 -13  284.10   10.02
  -1  10  13  303.92   10.01
  -1 -10 -13  279.15    9.81
  -1 -10 -13  275.30    9.43
  -1 -10 -12  141.54    6.24
  -1  10  12  154.31    6.35
  -1 -10 -12  141.26    6.18
  -1 -10 -12  134.50    5.71
  -1 -10 -11   49.46    3.43
  -1 -10 -11   46.62    3.03
  -1  10  11   44.05    3.24
  -1 -10 -11   44.27    3.26
  -1 -10 -10    3.31    1.10
  -1 -10 -10    2.72    0.85
  -1 -10 -10    3.76    0.95
  -1  10  10    1.64    0.94
  -1 -10 -10    2.65    0.85
  -1 -10 -10    1.01    0.81
  -1  10   9  101.75    5.51
  -1 -10  -9  102.06    5.16
  -1 -10  -9   98.81    5.55
  -1 -10  -9  103.98    5.53
  -1 -10  -9   90.29    4.78
  -1 -10  -8   16.72    1.86
  -1 -10  -8   15.19    2.11
  -1  10   8   13.29    2.01
  -1 -10  -8   17.10    2.17
  -1 -10  -8   16.48    2.11
   1  10  -8   14.31    3.78
  -1 -10  -8   16.20    1.96
  -1 -10  -7  107.26    5.94
  -1 -10  -7  108.29    5.81
  -1 -10  -7  111.81    5.91
  -1  10   7   98.15    5.68
  -1 -10  -7   99.69    5.14
   1  10  -7  104.74   10.43
  -1 -10  -7  111.79    5.65
  -1 -10  -6  216.04    9.36
  -1 -10  -6  225.00    9.38
  -1 -10  -6  218.27    9.21
  -1  10   6  212.77   15.37
   1  10  -6  221.28   14.36
  -1  10   6  204.82    9.07
  -1 -10  -6  223.98    8.79
  -1 -10  -6  212.43    8.87
   1  10  -6  205.51   14.81
   1  10  -5  265.08   16.66
  -1  10   5  268.09   17.57
   1  10  -5  274.32   16.39
  -1 -10  -5  276.71   10.97
  -1 -10  -5  272.66   10.84
  -1 -10  -5  275.35   10.80
  -1 -10  -5  250.17   10.49
  -1 -10  -5  291.78   10.62
  -1  10   5  256.89   10.67
  -1 -10  -5  264.40   10.49
   1  10  -5  284.64   10.87
  -1 -10  -4   27.77    2.85
  -1 -10  -4   32.25    2.96
  -1 -10  -4   35.60    3.07
   1  10  -4   35.74    5.58
  -1  10   4   29.20    5.55
   1  10  -4   32.53    5.25
  -1 -10  -4   29.50    2.83
  -1  10   4   32.65    3.02
   1  10  -4   29.00    2.82
  -1 -10  -3   18.84    2.25
  -1 -10  -3   17.09    2.15
   1  10  -3   15.19    3.81
  -1  10   3   12.49    3.80
  -1 -10  -3   16.17    2.19
   1  10  -3   17.49    3.76
   1 -10   3   14.88    1.86
  -1  10   3   13.12    1.92
  -1 -10  -3   15.43    1.93
   1 -10   3   15.06    1.66
   1  10  -3   15.79    2.06
  -1 -10  -2  138.49    6.78
  -1 -10  -2  132.95    6.59
   1  10  -2  136.49   11.22
  -1  10   2  140.86   12.36
   1 -10   2  138.98    6.97
  -1 -10  -2  137.40    6.97
   1  10  -2  130.44   10.36
  -1 -10  -2  130.94    6.70
   1 -10   2  148.32    6.60
  -1  10   2  138.96    6.86
  -1 -10  -2  134.85    6.50
   1  10  -2  144.73    6.83
   1 -10   2  146.65    6.05
  -1 -10  -1  296.09   11.21
   1 -10   1  275.56   11.18
  -1 -10  -1  269.90   11.12
  -1  10   1  292.98   11.23
   1  10  -1  285.54   10.98
   1 -10   1  294.82   10.15
  -1 -10  -1  285.38   10.75
  -1 -10  -1  265.13   10.67
   1  10  -1  278.89   15.29
  -1  10   1  258.41   17.50
  -1 -10  -1  296.31   11.24
   1 -10   1  283.23   10.69
   1 -10   0  118.62    6.40
  -1 -10   0  121.11    6.37
  -1 -10   0  128.12    6.05
  -1  10   0  119.73    6.24
   1  10   0  124.49    6.23
   1 -10   0  119.35    5.46
  -1  10   0  119.62    4.92
  -1 -10   0  113.78    6.13
  -1 -10   0  119.31    6.12
   1 -10   0  130.35    6.16
   1  10   0  128.51   10.68
  -1  10   0   97.96   10.51
  -1 -10   1  292.60   11.11
  -1  10  -1  277.44    9.40
  -1 -10   1  273.66   11.03
   1 -10  -1  292.25   11.29
  -1 -10   1  281.04   10.51
   1  10   1  271.29   10.80
  -1  10  -1  269.45   10.81
   1 -10  -1  273.01    9.98
   1  10   1  292.82   17.06
  -1 -10   2  140.26    6.78
   1  10   2  132.75    6.57
  -1  10  -2  133.77    5.54
   1 -10  -2  125.12    6.67
  -1 -10   2  130.98    6.75
   1  10   2  156.47   11.89
  -1  10  -2  126.97   11.83
  -1  10  -2  136.34    6.68
  -1 -10   2  136.29    6.35
   1  10   3   16.97    3.86
  -1  10  -3   12.78    3.79
   1 -10  -3   16.10    2.13
   1 -10  -3   13.44    1.72
   1  10   3   16.05    2.09
  -1  10  -3   16.56    1.67
  -1  10  -3   18.53    2.22
  -1 -10   3   13.96    1.80
  -1 -10   3   12.80    1.90
   1 -10  -4   32.14    3.01
   1 -10  -4   29.20    2.55
   1  10   4   37.40    5.71
  -1  10  -4   20.95    4.88
  -1 -10   4   30.07    2.87
   1  10   4   29.67    2.84
  -1  10  -4   27.74    2.24
  -1  10  -4   29.31    2.79
  -1 -10   4   33.28    2.72
   1 -10  -4   31.90    2.57
   1 -10  -5  272.11   10.98
   1 -10  -5  269.52   10.15
  -1  10  -5  269.88   17.75
   1  10   5  283.58   16.60
  -1 -10   5  277.14   10.75
   1  10   5  283.06   10.83
  -1  10  -5  265.64    9.64
  -1 -10   5  277.20   10.35
  -1  10  -5  266.60   10.66
   1 -10  -5  253.26    9.87
   1 -10  -6  230.12    9.62
   1 -10  -6  229.36    8.99
  -1  10  -6  209.31   15.32
   1  10   6  196.15   13.74
  -1  10  -6  223.43    8.45
  -1 -10   6  222.77    8.82
   1  10   6  218.25    9.28
  -1 -10   6  221.40    9.30
   1 -10  -6  224.37    8.80
   1 -10  -7  108.37   10.28
   1 -10  -7  106.90    5.48
   1 -10  -7  107.68    5.26
  -1  10  -7  104.78    5.05
  -1 -10   7  101.81    5.12
   1  10   7  104.24    5.74
   1 -10  -7  104.82    5.90
   1 -10  -7  104.88    5.36
   1 -10  -8   13.12    1.81
   1 -10  -8   16.08    1.84
   1  10   8   17.21    2.17
   1 -10  -8   15.76    2.15
   1 -10  -8   12.29    1.83
   1 -10  -9  107.13    5.39
   1 -10  -9  104.57    5.69
   1 -10  -9  103.04    5.02
   1 -10  -9   99.48    5.33
   1  10   9  103.19    5.55
   1 -10 -10    1.52    0.95
   1  10  10    3.65    1.10
   1 -10 -10    3.15    1.05
   1 -10 -10    3.22    0.91
   1 -10 -10    4.53    1.14
   1 -10 -11   46.12    3.33
   1 -10 -11   45.03    3.20
   1 -10 -11   47.58    3.19
   1  10  11   47.42    3.29
   1 -10 -12  137.29    6.17
   1 -10 -12  148.44    6.22
   1  10  12  136.13    6.07
   1 -10 -13  286.61    9.92
   1 -10 -13  299.97   10.08
   1  10  13  285.33    9.85
   1 -10 -13  301.00   10.07
   1 -10 -14  192.90    6.90
   1  10  14  189.52    6.70
   1 -10 -14  199.17    6.95
   1  10  15   52.57    2.36
   1 -10 -15   62.39    2.67
  -1 -11 -13   15.14    1.39
  -1  11  13   17.74    1.41
  -1 -11 -12  151.83    6.07
  -1  11  12  155.75    5.96
  -1 -11 -12  145.20    5.80
  -1  11  11   66.45    3.69
  -1 -11 -11   63.73    3.65
  -1 -11 -11   69.63    3.85
  -1  11  10   52.11    3.39
  -1 -11 -10   52.29    3.18
  -1 -11 -10   53.33    3.53
  -1 -11 -10   52.73    3.49
  -1 -11 -10   49.44    3.40
  -1 -11  -9  134.47    6.06
  -1  11   9  140.10    6.36
  -1 -11  -9  132.74    6.34
  -1 -11  -9  129.78    5.93
  -1 -11  -9  138.15    6.41
  -1 -11  -9  132.83    6.34
  -1 -11  -8   82.31    4.70
  -1 -11  -8   73.54    4.51
  -1  11   8   73.41    4.44
  -1 -11  -8   71.84    4.21
  -1 -11  -8   68.25    4.36
  -1 -11  -8   65.62    4.12
  -1 -11  -7   99.12    5.44
  -1 -11  -7   93.19    5.35
  -1 -11  -7   96.04    5.24
  -1 -11  -7   98.93    5.23
  -1  11   7  104.01    5.52
  -1 -11  -7   95.41    5.44
  -1 -11  -6   35.18    3.16
  -1 -11  -6   38.61    3.12
  -1 -11  -6   37.79    2.95
  -1  11   6   38.33    3.20
  -1 -11  -6   35.66    3.12
  -1 -11  -6   40.12    3.33
  -1 -11  -6   40.31    3.28
  -1 -11  -5   24.34    2.58
  -1 -11  -5   22.85    2.49
  -1  11   5   14.02    3.93
   1  11  -5   22.02    4.57
   1 -11   5   22.92    2.62
   1  11  -5   24.68    2.58
  -1 -11  -5   23.40    2.39
  -1  11   5   23.43    2.51
  -1 -11  -5   23.88    2.55
  -1 -11  -5   21.81    2.55
  -1 -11  -4  220.96    9.24
  -1 -11  -4  220.42    9.11
  -1  11   4  177.94   14.78
   1  11  -4  196.98   14.27
   1  11  -4  187.95   13.78
   1  11  -4  226.63    9.18
  -1 -11  -4  221.07    8.96
  -1  11   4  213.57    9.10
   1 -11   4  210.74    9.26
  -1 -11  -4  202.45    9.07
  -1 -11  -3  325.19   12.13
  -1 -11  -3  324.95   11.92
  -1  11   3  282.37   19.00
   1  11  -3  292.85   18.00
   1  11  -3  299.77   17.41
  -1 -11  -3  306.99   11.80
  -1 -11  -3  290.95   11.94
   1 -11   3  318.40   12.28
   1 -11   3  335.13   11.58
  -1  11   3  313.01   12.02
   1 -11   3  325.75   10.90
   1  11  -3  293.74   11.68
  -1 -11  -3  315.08   11.71
   1 -11   2   74.62    4.90
  -1 -11  -2   73.94    4.84
   1 -11   2   75.84    4.12
  -1  11   2   79.89    4.90
   1  11  -2   72.17    4.66
  -1 -11  -2   72.78    4.53
  -1 -11  -2   85.82    4.96
  -1 -11  -2   71.07    4.49
  -1  11   2   70.91    9.15
   1  11  -2   83.78    8.94
  -1 -11  -2   74.90    4.77
   1 -11   2   81.53    4.63
   1 -11   1  391.16   13.20
  -1 -11  -1  369.26   13.44
   1  11  -1  352.35   13.15
   1 -11   1  355.86   12.34
  -1  11   1  353.27   13.30
  -1 -11  -1  353.29   12.93
   1 -11   1  379.62   13.76
  -1 -11  -1  352.21   13.49
  -1  11   1  322.17   20.93
   1  11   0    7.33    2.80
  -1  11   0    5.62    2.71
   1 -11   0    5.81    1.54
  -1 -11   0    7.24    1.61
  -1  11   0    6.79    1.54
   1  11   0    7.64    1.54
   1 -11   0   10.99    1.54
  -1 -11   0    8.35    1.56
  -1 -11   0   10.23    1.77
   1 -11   0    9.82    1.61
   1  11   1  367.50   20.42
  -1 -11   1  353.79   13.46
   1 -11  -1  376.75   13.78
  -1  11  -1  345.19   11.50
  -1 -11   1  352.56   13.30
  -1  11  -1  357.36   13.30
  -1 -11   1  366.01   13.00
   1 -11  -1  373.05   12.61
   1  11   1  359.51   13.26
   1 -11  -1  389.74   13.37
   1 -11  -2   76.49    4.31
  -1 -11   2   74.54    4.49
   1  11   2   74.35    4.67
  -1  11  -2   79.63    4.85
  -1  11  -2   72.05    3.67
  -1  11  -2   68.47    9.10
   1  11   2   60.62    7.71
  -1 -11   2   71.74    4.68
  -1 -11   2   79.71    4.98
   1 -11  -2   76.30    4.93
  -1 -11   3  284.12   11.66
   1 -11  -3  319.36   12.13
  -1  11  -3  284.72   19.03
   1  11   3  271.04   17.40
   1 -11  -3  311.70   11.01
  -1  11  -3  292.39   10.24
  -1 -11   3  310.00   11.52
  -1 -11   3  283.71   11.54
   1 -11  -3  327.82   11.22
   1  11   3  305.43   11.67
  -1 -11   3  325.20   11.35
  -1  11  -3  307.17   11.74
   1 -11  -4  214.37    9.33
  -1 -11   4  187.69    8.89
   1 -11  -4  228.70    8.64
  -1  11  -4  207.73   15.88
   1  11   4  186.17   13.77
   1 -11  -4  210.86    8.27
  -1 -11   4  214.52    8.80
  -1  11  -4  219.35    7.96
  -1  11  -4  210.49    9.04
   1 -11  -4  225.26    8.60
  -1 -11   4  222.14    8.52
  -1 -11   4  204.49    8.94
   1  11   4  209.98    9.00
   1 -11  -5   21.43    2.52
   1 -11  -5   22.70    2.25
  -1 -11   5   22.08    2.53
   1 -11  -5   23.23    2.23
   1 -11  -5   25.30    2.34
  -1  11  -5   29.15    2.75
  -1  11  -5   23.08    2.03
  -1 -11   5   24.32    2.39
   1  11   5   18.41    4.06
   1  11   5   21.28    2.44
  -1 -11   5   26.53    2.62
   1 -11  -6   42.44    3.08
  -1 -11   6   47.57    3.26
   1 -11  -6   39.31    3.04
  -1 -11   6   40.34    3.24
   1  11   6   40.90    3.29
   1 -11  -6   38.75    3.34
   1 -11  -7  100.76    5.09
   1 -11  -7  101.51    5.03
  -1 -11   7   98.55    4.86
   1 -11  -7   91.01    4.96
   1  11   7   93.14    5.24
   1 -11  -7  100.24    5.54
   1 -11  -8   72.31    4.47
   1 -11  -8   67.82    3.93
   1 -11  -8   72.38    4.16
   1 -11  -8   75.08    4.29
   1  11   8   67.23    4.25
   1 -11  -9  133.49    6.37
   1 -11  -9  137.05    5.85
   1 -11  -9  136.06    6.07
   1 -11  -9  133.96    6.12
   1  11   9  133.18    6.20
   1 -11 -10   53.65    3.53
   1 -11 -10   52.54    3.08
   1  11  10   52.89    3.39
   1 -11 -10   58.12    3.49
   1 -11 -10   51.66    3.29
   1 -11 -11   66.27    3.69
   1  11  11   64.30    3.58
   1 -11 -11   67.67    3.68
   1 -11 -11   64.77    3.57
   1 -11 -12  144.92    5.85
   1 -11 -12  156.48    5.99
   1  11  12  153.20    5.85
   1 -11 -12  157.73    6.04
   1  11  13   15.34    1.29
   1 -11 -13   16.29    1.42
   1 -11 -14  100.54    3.65
   1 -11 -14   96.33    3.64
  -1  12  12  185.56    6.08
  -1 -12 -11   81.09    3.74
  -1  12  11   84.40    3.61
  -1 -12 -11   73.45    3.64
   1 -12  10  164.28    6.36
  -1 -12 -10  153.67    6.21
  -1 -12 -10  161.40    6.43
  -1  12  10  156.23    6.17
  -1 -12 -10  161.86    6.39
  -1 -12  -9    0.63    0.65
  -1 -12  -9    0.12    0.67
   1 -12   9   -0.13    0.78
  -1 -12  -9    0.31    0.51
  -1 -12  -9    0.53    0.56
  -1 -12  -9    0.62    0.65
  -1  12   9    0.58    0.73
  -1 -12  -8  155.69    6.80
  -1 -12  -8  164.15    6.70
   1 -12   8  168.89    7.06
  -1 -12  -8  157.36    6.83
  -1 -12  -8  164.21    6.97
  -1  12   8  164.98    6.82
  -1 -12  -8  155.71    6.62
  -1 -12  -7  187.75    7.77
   1 -12   7  186.62    7.89
  -1 -12  -7  182.20    7.78
  -1 -12  -7  185.77    7.60
  -1 -12  -7  187.11    7.64
  -1  12   7  185.35    7.66
  -1 -12  -7  186.22    7.84
   1 -12   6    4.78    1.20
  -1 -12  -6    4.93    1.16
  -1 -12  -6    5.31    1.28
  -1 -12  -6    3.96    1.07
  -1 -12  -6    4.95    1.02
  -1  12   6    3.32    0.99
  -1 -12  -6    3.36    1.06
  -1 -12  -6    3.16    1.00
  -1 -12  -5   60.30    4.05
   1 -12   5   57.02    4.01
  -1  12   5   65.46    4.09
  -1 -12  -5   66.32    3.93
  -1 -12  -5   68.67    4.25
  -1 -12  -5   66.93    4.08
  -1 -12  -5   53.36    3.79
  -1 -12  -4    4.35    1.13
  -1 -12  -4    4.58    1.16
  -1 -12  -4    2.30    0.93
   1  12  -4    3.35    1.05
  -1  12   4    5.07    1.25
  -1 -12  -4    4.30    1.16
  -1 -12  -4    3.47    1.12
   1 -12   4    4.29    1.22
  -1 -12  -3  240.58    9.63
  -1 -12  -3  242.66    9.80
   1 -12   3  268.49    9.46
   1  12  -3  232.89    9.57
  -1  12   3  244.54    9.80
  -1 -12  -3  234.48    9.56
  -1 -12  -3  237.32    9.90
   1 -12   3  256.98   10.15
  -1 -12  -2  814.03   25.18
  -1 -12  -2  812.20   25.39
   1 -12   2  906.48   25.14
   1 -12   2  802.40   25.59
  -1 -12  -2  777.75   25.37
   1  12  -2  802.61   25.14
  -1  12   2  824.07   25.35
  -1 -12  -2  798.60   25.11
   1 -12   2  790.95   24.14
  -1 -12  -1  537.50   17.79
   1 -12   1  571.13   17.54
   1 -12   1  529.67   16.74
  -1  12   1  511.79   17.58
   1  12  -1  526.05   17.55
  -1 -12  -1  519.88   17.42
   1 -12   1  528.36   17.97
  -1 -12  -1  494.15   17.67
  -1 -12   0  240.22    9.55
   1 -12   0  247.77    9.48
  -1 -12   0  240.53    9.72
   1 -12   0  236.97    8.96
  -1  12   0  228.66    9.54
  -1 -12   0  235.22    9.44
   1  12   0  236.07    9.54
   1 -12   0  234.97    9.89
  -1 -12   0  228.76    9.74
  -1 -12   1  520.42   17.78
   1 -12  -1  576.88   17.97
  -1 -12   1  563.68   18.22
   1 -12  -1  544.85   17.34
   1  12   1  532.88   17.89
  -1 -12   1  546.07   17.72
  -1  12  -1  527.50   17.94
  -1 -12   1  513.68   18.06
   1 -12  -1  540.16   18.31
  -1 -12   2  805.69   24.84
   1 -12  -2  864.88   25.03
  -1 -12   2  827.34   25.23
  -1 -12   2  787.52   25.17
   1 -12  -2  795.88   25.27
   1 -12  -2  791.28   24.29
  -1  12  -2  785.25   24.89
  -1 -12   2  802.53   24.50
   1  12   2  763.32   24.71
  -1  12  -3  252.42    9.89
   1 -12  -3  261.04    9.53
   1  12   3  232.34    9.62
  -1 -12   3  246.90    9.31
  -1 -12   3  245.49    9.65
   1 -12  -3  252.32    9.78
  -1 -12   3  235.38    9.75
   1 -12  -3  255.88   10.18
  -1 -12   3  242.39    9.98
   1 -12  -4    5.25    1.07
  -1 -12   4    6.27    1.16
   1 -12  -4    5.73    1.24
  -1 -12   4    4.20    1.08
  -1 -12   4    4.08    1.18
   1 -12  -4    4.92    1.22
   1 -12  -4    3.36    1.09
  -1 -12   4    3.67    1.11
  -1  12  -4    3.26    1.02
   1  12   4    3.83    1.18
  -1 -12   5   60.66    3.89
  -1 -12   5   65.17    3.86
   1 -12  -5   61.82    3.76
   1  12   5   61.70    3.94
   1 -12  -5   63.11    4.14
  -1 -12   5   59.22    4.02
   1 -12  -5   61.31    3.46
   1 -12  -5   56.57    3.51
   1 -12  -6    4.42    1.02
   1 -12  -6    6.04    1.34
  -1 -12   6    3.74    0.96
   1 -12  -6    3.48    0.89
  -1 -12   6    4.39    1.19
   1  12   6    3.99    1.03
   1  12   7  185.90    7.65
  -1 -12   7  194.55    7.11
   1 -12  -7  174.48    7.26
  -1 -12   7  176.06    7.74
   1 -12  -7  188.98    7.90
   1 -12  -7  190.13    7.24
   1 -12  -7  193.19    7.44
   1  12   8  164.66    6.87
   1 -12  -8  168.56    6.70
  -1 -12   8  152.24    6.93
   1 -12  -8  169.34    7.12
   1 -12  -8  171.56    6.68
   1 -12  -8  184.63    6.94
   1 -12  -9    0.87    0.58
   1 -12  -9   -0.12    0.82
   1 -12  -9    1.03    0.59
   1 -12  -9    0.59    0.55
   1  12   9    0.11    0.60
  -1 -12   9   -0.12    0.71
   1 -12 -10  165.63    6.24
   1 -12 -10  175.28    6.25
   1  12  10  160.05    6.19
  -1 -12  10  151.06    6.29
   1 -12 -10  160.53    6.34
   1  12  11   79.02    3.50
   1 -12 -11   83.60    3.67
   1 -12 -11   80.99    3.53
   1  12  12  178.72    6.05
   1 -12 -12  194.60    6.31
   1 -12 -12  199.36    6.34
   1 -12 -12  189.91    6.19
  -1  13  10   25.81    1.56
  -1  13   9   19.28    1.51
  -1 -13  -8   39.51    2.51
   1 -13   8   42.08    2.59
  -1  13   8   39.15    2.42
  -1 -13  -8   35.11    2.31
  -1 -13  -8   37.11    2.34
   1 -13   7  108.47    4.91
  -1 -13  -7   95.40    4.66
  -1 -13  -7  105.07    4.70
  -1  13   7  106.36    4.69
  -1 -13  -7  104.07    4.69
   1 -13   6   71.22    3.33
   1 -13   6   60.61    3.68
  -1 -13  -6   66.54    3.74
  -1 -13  -6   67.28    3.69
  -1  13   6   67.83    3.66
  -1 -13  -6   61.08    3.59
  -1 -13  -5   37.36    2.83
   1 -13   5   37.55    2.87
  -1 -13  -5   37.84    2.58
  -1  13   5   37.46    2.70
  -1 -13  -4    1.87    0.76
  -1 -13  -4    1.74    0.74
   1 -13   4    1.88    0.84
  -1  13   4    0.78    0.67
  -1 -13  -4    1.12    0.75
  -1 -13  -3   94.93    4.81
  -1 -13  -3   87.71    4.81
   1 -13   3   92.94    4.97
   1  13  -3   99.26    4.86
  -1  13   3   90.63    4.71
  -1 -13  -3   89.05    4.76
  -1 -13  -3   93.99    4.92
  -1 -13  -2   13.38    1.74
   1 -13   2    9.55    1.59
  -1 -13  -2    7.33    1.39
   1  13  -2   11.57    1.67
   1 -13   2   12.98    1.51
  -1  13   2   12.57    1.68
  -1 -13  -2   12.64    1.74
   1 -13   2   13.25    1.44
  -1 -13  -2   13.11    1.69
  -1 -13  -1   68.85    4.24
   1 -13   1   70.38    4.31
   1  13  -1   68.78    4.04
  -1  13   1   69.39    4.10
   1 -13   1   71.81    3.69
  -1 -13  -1   66.53    4.01
   1 -13   1   74.38    3.95
  -1 -13  -1   67.87    4.13
  -1 -13   0   41.77    3.05
   1 -13   0   40.35    3.18
  -1 -13   0   33.86    2.93
  -1 -13   0   46.76    3.14
   1  13   0   41.63    3.04
  -1  13   0   40.61    3.01
   1 -13   0   39.65    2.70
   1 -13   0   41.15    2.89
  -1 -13   0   44.84    3.23
  -1 -13   1   66.80    3.95
   1 -13  -1   63.74    4.08
  -1 -13   1   59.63    3.93
  -1 -13   1   58.32    3.80
   1 -13  -1   69.88    3.88
   1 -13  -1   64.21    3.63
  -1  13  -1   66.48    3.97
  -1 -13   1   64.00    3.75
   1  13   1   66.36    3.91
   1 -13  -2   13.05    1.59
  -1 -13   2   11.31    1.48
  -1 -13   2   11.63    1.60
   1 -13  -2   11.34    1.73
  -1 -13   2    8.88    1.53
   1  13   2   11.84    1.62
   1 -13  -2   13.32    1.66
  -1  13  -2   11.78    1.66
  -1 -13   2   11.11    1.60
  -1 -13   3   93.60    4.78
   1 -13  -3   96.34    5.05
  -1 -13   3   91.61    4.93
  -1 -13   3   93.27    4.84
   1 -13  -3   99.22    4.84
  -1  13  -3   93.64    4.82
   1 -13  -3   96.91    4.69
  -1 -13   3   90.72    4.34
   1  13   3   95.24    4.79
   1 -13  -4    1.44    0.71
  -1 -13   4    2.21    0.79
  -1 -13   4    1.99    0.86
   1 -13  -4    1.85    0.88
   1  13   4    2.78    0.92
  -1 -13   4    1.04    0.67
   1 -13  -4    2.68    0.86
  -1 -13   5   33.92    2.46
   1 -13  -5   35.75    2.77
  -1 -13   5   36.19    2.79
   1 -13  -5   36.78    2.68
   1 -13  -5   36.76    2.60
   1  13   5   36.22    2.64
   1 -13  -6   59.83    3.40
   1  13   6   64.53    3.53
  -1 -13   6   66.90    3.29
   1 -13  -6   63.57    3.15
   1 -13  -6   68.48    3.67
  -1 -13   6   63.72    3.72
   1 -13  -6   59.87    3.60
   1 -13  -7  101.85    4.29
   1 -13  -7  110.92    4.87
  -1 -13   7  102.85    4.86
   1 -13  -7  106.88    4.86
   1  13   7  102.72    4.60
   1 -13  -8   38.15    2.48
  -1 -13   8   40.33    2.56
   1  13   8   39.14    2.37
   1 -13  -8   38.79    2.35
   1 -13  -8   41.69    2.54
   1 -13  -8   32.85    1.91
   1 -13  -8   39.46    2.22
   1 -13  -9   17.92    1.51
   1 -13  -9   17.77    1.33
   1 -13  -9   17.69    1.38
   1  13   9   17.15    1.40
   1 -13 -10   28.93    1.74
   1  13  10   26.19    1.53
  -1 -14  -7   20.77    1.43
  -1 -14  -7   17.83    1.36
  -1  14   7   20.21    1.37
  -1 -14  -6  114.52    4.53
  -1  14   6  114.44    4.42
   1 -14   5   26.06    1.62
  -1 -14  -5   20.38    1.73
  -1  14   5   23.25    1.72
  -1 -14  -4   82.09    4.06
  -1 -14  -4   90.94    3.97
   1 -14   4   98.16    4.02
   1 -14   4   86.32    4.14
  -1 -14  -4   87.66    4.14
  -1 -14  -4   99.69    4.32
  -1  14   4   93.88    4.06
  -1 -14  -3   53.96    3.15
  -1 -14  -3   56.17    3.10
   1 -14   3   64.84    3.18
  -1 -14  -3   55.73    3.18
   1 -14   3   58.55    3.27
  -1  14   3   59.85    3.15
  -1 -14  -3   60.68    3.28
  -1 -14  -2  144.70    6.00
  -1 -14  -2  150.15    6.00
  -1  14   2  155.95    5.94
  -1 -14  -2  149.97    5.98
  -1 -14  -2  147.73    6.01
   1 -14   2  147.25    6.11
  -1 -14  -1   24.14    2.05
   1 -14   1   25.76    2.20
  -1 -14  -1   20.36    1.95
   1  14  -1   24.09    1.97
  -1  14   1   21.55    1.88
  -1 -14  -1   23.16    1.95
   1 -14   1   25.14    1.66
  -1 -14   0   23.10    1.97
   1 -14   0   20.98    1.61
  -1 -14   0   23.91    2.02
   1 -14   0   21.83    2.04
  -1 -14   0   18.48    1.89
   1  14   0   22.79    1.93
  -1  14   0   17.67    1.75
  -1 -14   0   25.49    1.94
   1 -14   0   19.42    1.60
  -1 -14   1   25.03    2.03
   1 -14  -1   26.70    1.88
  -1 -14   1   24.00    2.02
  -1 -14   1   22.26    2.03
   1 -14  -1   22.41    2.06
  -1  14  -1   24.17    1.99
   1  14   1   21.92    1.89
   1 -14  -1   25.76    1.85
  -1 -14   1   25.78    1.92
   1 -14  -2  142.67    5.62
  -1 -14   2  157.69    6.03
  -1 -14   2  158.14    6.06
  -1 -14   2  138.83    5.38
  -1 -14   2  133.80    5.89
   1 -14  -2  153.45    6.10
   1  14   2  152.84    5.87
   1 -14  -2  160.16    5.85
   1 -14  -3   57.69    3.03
  -1 -14   3   63.16    3.25
   1 -14  -3   59.84    3.11
   1 -14  -3   60.17    3.33
  -1 -14   3   56.15    3.22
   1  14   3   58.98    3.12
   1 -14  -3   63.43    3.20
   1 -14  -4   94.95    4.11
  -1 -14   4   96.83    4.11
   1 -14  -4   96.15    4.03
   1 -14  -4   97.42    4.35
  -1 -14   4   94.99    4.32
   1  14   4   89.54    4.06
   1 -14  -4   98.75    4.22
   1 -14  -5   26.10    1.81
  -1 -14   5   24.91    1.63
   1  14   5   23.35    1.74
   1 -14  -5   24.49    1.83
   1 -14  -6  118.43    4.62
   1  14   6  116.14    4.45
   1 -14  -6  119.66    4.59
   1  14   7   18.58    1.27
   1 -14  -7   19.46    1.41
   1 -14  -8   53.20    2.31
   1 -14  -8   59.22    2.42
  -1 -15  -4  118.93    4.13
  -1  15   3    5.25    0.61
  -1 -15  -3    4.89    0.65
  -1 -15  -3    4.84    0.65
  -1 -15  -2   10.60    0.97
   1 -15   2   11.35    0.97
  -1 -15  -2   10.37    0.98
  -1 -15  -2   10.49    0.93
   1 -15   1  181.03    5.79
  -1 -15  -1  169.70    5.71
   1 -15   0    1.63    0.48
  -1 -15   0    1.75    0.50
  -1 -15   0    1.61    0.46
  -1 -15   1  167.30    5.73
  -1 -15   2    9.94    0.93
   1 -15  -2    9.63    0.92
  -2   0   0  684.53   23.76
  -2   0   1 2407.40   72.46
  -2   0  -1 2671.33   73.69
  -2   0   2 1880.58   55.88
  -2   0  -2 1904.71   55.84
  -2   0  -2 1867.44   56.55
  -2   0   3  765.85   25.55
  -2   0  -3  730.06   25.25
  -2   0  -3  740.41   26.39
  -2   0   4  119.72    7.23
  -2   0  -4  120.62    7.19
  -2   0  -4  111.91    7.78
  -2   0  -5 3095.23   90.29
  -2   0  -6  384.13   17.75
  -2   0  -7  189.01   11.95
  -2   0  -8  396.32   19.72
  -2   0  -9    0.25    0.43
  -2   0  -9    0.77    0.50
  -2   0  -9    0.89    0.58
   2   0  -9    0.11    0.38
  -2   0  -9   -0.61    1.18
   2   0  -9   -0.33    0.73
   2   0  -9    0.22    0.49
   2   0 -10  269.83   13.61
  -2   0 -10  277.26   10.41
   2   0 -10  283.60   10.02
  -2   0 -10  290.92   17.90
  -2   0 -10  287.32   10.47
  -2   0 -11   36.48    3.02
   2   0 -11   39.69    5.23
  -2   0 -11   37.56    6.38
  -2   0 -11   33.92    2.92
  -2   0 -12   12.25    1.85
   2   0 -12   11.19    2.94
  -2   0 -12    8.40    3.28
  -2   0 -12   11.80    1.77
  -2   0 -13  151.39   14.07
  -2   0 -13  153.52    7.36
   2   0 -13  153.50    6.87
   2   0 -13  158.60   11.76
  -2   0 -14   89.94    5.33
  -2   0 -14   81.33   10.41
   2   0 -14   99.37    9.22
   2   0 -14   92.62    4.98
   2   0 -14   88.08    4.29
  -2   0 -15   28.95    2.85
  -2   0 -15   28.44    2.76
   2   0 -15   28.25    2.19
   2   0 -15   24.28    2.37
   2   0 -15   28.93    2.14
   2   0 -16  161.65    6.84
  -2   0 -16  151.68    7.00
   2   0 -16  164.72    6.52
  -2   0 -16  162.94    7.37
   2   0 -17   95.53    4.59
  -2   0 -17   98.65    4.85
  -2   0 -17   98.56    5.08
   2   0 -18    0.88    0.50
  -2   0 -18    2.06    0.81
  -2   0 -18    1.17    0.72
  -2   0 -19  104.69    4.31
  -2  -1 -19  246.46    8.16
   2   1 -18   35.88    2.26
  -2  -1 -18   41.60    2.72
  -2  -1 -18   34.18    2.45
  -2  -1 -18   41.64    2.76
   2   1 -17   86.49    4.23
  -2  -1 -17   88.47    4.67
   2   1 -17   86.00    4.12
  -2  -1 -17   89.59    4.81
  -2  -1 -17  100.15    4.95
   2   1 -16  171.74    7.22
  -2  -1 -16  185.27    8.07
  -2  -1 -16  174.53    7.74
   2   1 -16  187.05    7.32
  -2  -1 -16  187.22    8.00
  -2  -1 -15  311.24   11.86
  -2  -1 -15  301.38   11.59
  -2  -1 -15  309.13   11.76
   2   1 -15  313.55   11.06
   2   1 -15  289.07   10.11
   2   1 -14  190.95   13.74
  -2  -1 -14  202.51    8.72
  -2  -1 -14  193.81   16.17
   2   1 -14  203.84    8.18
  -2  -1 -14  180.71    8.55
  -2  -1 -13   40.00    7.11
  -2  -1 -13   52.66    3.87
   2   1 -13   54.17    6.88
   2   1 -13   53.17    3.58
  -2  -1 -12  188.98    8.11
  -2  -1 -12  168.39   14.44
   2   1 -12  181.17   12.67
   2   1 -12  174.69    7.48
  -2  -1 -11  529.62   17.09
  -2  -1 -11  512.58   26.33
   2   1 -11  505.46   22.84
   2   1 -11  495.45   16.36
   2   1 -10  138.91    8.14
  -2  -1 -10  138.89    6.26
  -2  -1 -10  118.37   10.95
  -2  -1  -9   80.46    4.32
   2   1  -9   88.27    6.11
  -2  -1  -9   82.06    4.38
  -2  -1  -9   74.63    8.25
   2   1  -8  160.26    8.14
  -2  -1  -8  153.19   11.25
   2   1  -7  142.57    7.17
  -2  -1  -7  140.26   10.12
  -2   1   6  191.43    9.96
  -2  -1  -6  210.76   12.01
  -2   1   5  171.33    9.17
  -2  -1  -5  165.37   10.07
  -2   1   4  671.42   24.02
  -2  -1  -4  711.16   25.67
  -2   1   3 1916.00   56.49
  -2  -1  -3 1877.24   57.38
  -2   1   2  721.60   25.27
  -2  -1  -2  757.90   26.07
  -2   1   1  713.87   25.28
  -2  -1  -1  780.14   26.12
  -2   1   0    1.65    0.98
  -2   1  -2  707.88   24.52
  -2   1  -3 1784.39   53.42
  -2   1  -4  705.06   24.51
  -2   1  -5  176.20    9.19
  -2   1  -6  192.07    9.68
  -2   1  -9   98.92    4.37
   2  -1  -9   94.41    4.41
  -2   1  -9   85.06    4.50
  -2   1  -9   87.84    4.56
  -2   1 -10  133.51    5.67
  -2   1 -10  135.42    6.18
   2  -1 -10  140.01    5.87
   2  -1 -10  114.33    8.76
  -2   1 -10  128.88    6.06
   2  -1 -11  543.81   22.85
  -2   1 -11  508.05   17.47
   2  -1 -11  556.31   17.23
   2  -1 -11  551.02   23.33
  -2   1 -11  532.57   17.64
   2  -1 -12  173.98   11.69
   2  -1 -12  154.53   11.26
  -2   1 -12  180.79    7.92
   2  -1 -13   44.92    5.90
  -2   1 -13   48.11    3.72
  -2   1 -13   39.24    7.10
   2  -1 -14  188.56   12.89
   2  -1 -14  193.77    7.48
  -2   1 -14  181.77   15.76
  -2   1 -14  181.73    8.50
   2  -1 -14  211.74    7.80
   2  -1 -15  292.71   10.09
   2  -1 -15  299.09   10.30
  -2   1 -15  294.42   11.54
   2  -1 -15  297.02   10.94
   2  -1 -16  169.33    6.36
   2  -1 -16  160.26    6.40
   2  -1 -16  170.21    7.10
  -2   1 -16  166.25    7.55
  -2   1 -16  173.46    7.24
   2  -1 -17   94.93    4.60
   2  -1 -18   34.34    2.28
  -2  -2 -19   12.15    1.16
  -2  -2 -19   11.87    1.13
  -2  -2 -18   30.02    2.27
   2   2 -18   28.47    1.84
  -2  -2 -18   31.08    2.24
   2   2 -17    2.20    0.71
   2   2 -17    1.26    0.69
  -2  -2 -17    1.53    0.80
  -2  -2 -17    2.28    0.89
  -2  -2 -17    1.88    0.85
   2   2 -16   22.33    2.07
  -2  -2 -16   24.05    2.46
  -2  -2 -16   21.47    2.41
  -2  -2 -16   26.11    2.52
   2   2 -15   22.31    2.17
  -2  -2 -15   20.00    2.37
  -2  -2 -15   19.49    2.35
  -2  -2 -15   22.45    2.43
  -2  -2 -14   54.89    3.94
   2   2 -14   48.20    3.36
  -2  -2 -14   44.23    3.69
  -2  -2 -14   51.22    3.89
  -2  -2 -14   51.91    8.18
   2   2 -14   49.49    6.89
   2   2 -13  106.30    5.36
  -2  -2 -13  107.62    5.97
   2   2 -13  105.60    9.93
  -2  -2 -13  109.75    5.86
  -2  -2 -13   88.78   10.70
  -2  -2 -12   17.82    2.16
   2   2 -12   20.50    2.11
  -2  -2 -12   19.32    2.32
  -2  -2 -12   19.00    4.93
   2   2 -12   20.76    4.18
   2   2 -11   86.80    4.60
  -2  -2 -11   76.86    9.23
  -2  -2 -11   87.31    4.88
  -2  -2 -11   85.99    4.97
   2   2 -11   89.79    7.24
   2   2 -11   95.40    8.68
  -2  -2 -10  241.02   15.98
  -2  -2 -10  228.73    8.83
   2   2 -10  217.15   11.68
   2   2 -10  221.11    8.51
   2   2  -9   96.75    6.91
  -2  -2  -9   94.83    4.72
  -2  -2  -9   96.81    9.24
  -2  -2  -9   92.30    4.36
  -2  -2  -8  302.37   16.19
  -2  -2  -8  264.88    9.04
  -2   2   7   22.44    3.13
  -2  -2  -7   27.76    1.89
  -2  -2  -7   23.27    4.02
  -2  -2  -7   33.20    4.81
  -2  -2  -6 1321.45   42.96
  -2  -2  -6 1228.91   34.97
  -2  -2  -6 1335.69   43.07
  -2   2   6 1358.57   40.70
  -2  -2  -5  842.88   30.27
  -2   2   5  859.05   29.07
  -2  -2  -5  831.95   29.77
  -2  -2  -4  111.12    7.77
  -2   2   4  105.61    7.16
  -2  -2  -3  366.80   15.79
  -2   2   3  359.16   15.26
  -2  -2  -2  340.85   14.67
  -2   2   2  327.42   14.37
  -2  -2  -1   57.51    4.97
  -2   2   1   47.32    4.49
  -2   2   0 1331.37   41.68
  -2   2  -1   48.96    4.55
  -2   2  -2  352.67   14.77
  -2   2  -2  327.54   14.43
  -2   2  -3  349.09   15.09
  -2   2  -3  343.12   14.82
  -2   2  -4  113.84    7.79
  -2   2  -4  106.14    7.14
  -2   2  -5  836.04   30.27
  -2   2  -5  866.59   29.19
   2  -2  -6 1217.36   34.00
  -2   2  -6 1254.77   41.65
  -2   2  -6 1259.17   39.26
   2  -2  -7   23.04    1.74
  -2   2  -7   31.88    4.58
  -2   2  -8  256.97   15.14
   2  -2  -8  258.77    8.77
  -2   2  -9   97.03    4.80
  -2   2  -9   83.42    8.58
   2  -2  -9  102.11    4.66
   2  -2  -9   96.98    4.46
  -2   2  -9   96.85    4.50
  -2   2 -10  214.85    7.71
   2  -2 -10  238.28    8.62
  -2   2 -10  234.84    8.93
  -2   2 -10  243.98   15.96
   2  -2 -10  218.41   13.02
  -2   2 -10  223.52    8.85
   2  -2 -11   83.14    7.35
   2  -2 -11   93.05    4.71
  -2   2 -11   83.92    9.76
  -2   2 -11   88.24    4.91
   2  -2 -11   80.03    7.85
  -2   2 -11   84.55    4.84
  -2   2 -12   15.73    2.08
   2  -2 -12   18.74    2.07
   2  -2 -12   17.41    3.40
   2  -2 -12   22.56    4.27
  -2   2 -12   18.61    2.24
  -2   2 -12   19.94    4.86
   2  -2 -13   89.41    8.17
   2  -2 -13  105.57    9.70
  -2   2 -13  109.67    5.86
   2  -2 -13  109.97    5.09
  -2   2 -13  103.94    5.76
  -2   2 -13   99.90   11.20
   2  -2 -13  108.70    5.15
  -2   2 -14   53.03    3.92
  -2   2 -14   42.45    7.36
   2  -2 -14   53.88    3.27
   2  -2 -14   57.44    3.47
  -2   2 -14   54.63    3.98
   2  -2 -15   19.70    1.86
  -2   2 -15   20.71    2.39
   2  -2 -15   19.31    1.91
  -2   2 -15   21.32    2.39
   2  -2 -16   24.48    2.30
   2  -2 -16   24.30    1.97
  -2   2 -16   22.83    2.38
   2  -2 -16   22.47    1.94
  -2   2 -16   25.64    2.52
   2  -2 -17    1.77    0.75
  -2   2 -17    2.32    0.84
  -2   2 -17    1.47    0.72
   2  -2 -18   33.08    2.24
  -2   2 -18   32.62    2.35
  -2   2 -18   33.73    2.37
  -2   2 -19   12.13    1.17
   2  -2 -19    9.87    0.97
  -2   2 -19   11.23    1.11
  -2  -3 -19   21.80    1.50
  -2  -3 -18   62.88    3.17
  -2  -3 -18   59.11    3.29
   2   3 -18   59.89    2.87
  -2  -3 -17   79.14    4.09
  -2  -3 -17   71.10    3.89
  -2  -3 -16   58.73    3.74
   2   3 -16   57.35    3.32
  -2  -3 -15   19.91    2.37
   2   3 -15   27.15    2.32
  -2  -3 -15   24.16    2.51
   2   3 -14    2.01    1.99
  -2  -3 -14   -0.85    1.34
  -2  -3 -14    1.40    0.81
  -2  -3 -14    0.38    0.64
   2   3 -14    1.84    0.78
   2   3 -13  120.10   10.91
  -2  -3 -13  129.36    6.43
  -2  -3 -13  120.19   12.24
  -2  -3 -13  138.77    6.87
   2   3 -13  124.94    6.03
   2   3 -12  526.21   23.35
  -2  -3 -12  580.17   18.87
  -2  -3 -12  584.91   29.10
  -2  -3 -12  571.63   19.16
   2   3 -12  589.59   18.52
   2   3 -11   63.48    6.40
   2   3 -11   68.26    3.98
  -2  -3 -11   64.86    4.09
  -2  -3 -11   57.97    7.91
  -2  -3 -11   64.80    4.30
  -2  -3 -10  215.62    8.67
  -2  -3 -10  202.30   14.97
   2   3 -10  209.97   13.07
   2   3 -10  215.41   12.05
  -2  -3 -10  196.74    7.80
   2   3 -10  216.45    8.15
  -2  -3 -10  197.44    7.65
  -2  -3 -10  197.96    8.15
  -2  -3 -10  188.21   14.16
  -2  -3  -9   52.59    6.89
  -2  -3  -9   44.98    3.26
  -2  -3  -9   41.72    2.78
  -2  -3  -9   43.64    2.99
  -2  -3  -9   36.46    5.69
   2   3  -9   48.26    5.13
  -2  -3  -8  535.88   24.67
  -2  -3  -8  580.28   18.00
  -2  -3  -8  578.99   25.73
  -2  -3  -8  556.26   17.19
  -2  -3  -7  158.93   10.97
  -2  -3  -7  150.70    5.80
  -2  -3  -7  129.93    9.90
  -2   3   7  146.90    9.06
  -2  -3  -6 2517.40   74.42
  -2  -3  -6 2430.84   65.98
  -2   3   6 2380.72   72.00
  -2  -3  -6 2420.44   73.86
  -2  -3  -5  479.93   20.07
  -2   3   5  493.31   19.85
  -2  -3  -5  504.93   20.69
  -2  -3  -4  188.76   10.27
  -2   3   4  186.27   10.48
  -2  -3  -4  190.32   10.75
  -2   3   3  335.95   15.04
  -2  -3  -3  345.08   15.18
  -2   3   2   68.18    5.77
  -2  -3  -2   80.45    6.09
  -2   3   1  404.36   16.87
  -2   3   0  925.87   31.52
  -2   3  -2   74.53    6.09
  -2   3  -2   80.65    6.12
  -2   3  -3  331.03   14.94
  -2   3  -3  338.02   14.87
  -2   3  -4  191.46   10.59
  -2   3  -4  193.15   10.71
  -2   3  -5  505.10   20.00
  -2   3  -5  483.34   20.32
  -2   3  -6 2462.88   72.50
  -2   3  -6 2396.97   73.97
   2  -3  -6 2446.27   66.25
  -2   3  -7  132.32    8.56
   2  -3  -7  146.95    5.64
  -2   3  -7  135.53   10.13
  -2   3  -8  535.49   21.02
  -2   3  -8  532.10   24.63
   2  -3  -8  562.10   17.53
   2  -3  -9   42.82    2.80
  -2   3  -9   44.42    2.59
  -2   3  -9   44.64    3.02
  -2   3  -9   40.94    6.00
   2  -3  -9   41.19    2.82
  -2   3  -9   44.40    2.84
   2  -3 -10  199.41    7.83
   2  -3 -10  203.37   11.27
  -2   3 -10  209.35    7.90
   2  -3 -10  208.89    8.04
  -2   3 -10  209.81    7.46
  -2   3 -10  193.51    8.15
  -2   3 -10  187.84   14.16
   2  -3 -11   60.82    3.81
  -2   3 -11   65.21    3.80
   2  -3 -11   66.59    6.21
  -2   3 -11   64.34    4.07
  -2   3 -11   71.59    8.78
   2  -3 -11   60.19    7.09
   2  -3 -11   65.13    3.61
   2  -3 -12  575.23   17.82
   2  -3 -12  586.07   26.42
  -2   3 -12  559.57   18.71
  -2   3 -12  584.26   18.80
  -2   3 -12  511.67   27.76
   2  -3 -12  571.32   18.34
   2  -3 -12  554.02   17.85
   2  -3 -13  125.82    5.69
   2  -3 -13  135.63   11.41
  -2   3 -13  117.08    6.23
  -2   3 -13  116.28   11.99
  -2   3 -13  133.78    6.51
   2  -3 -13  125.08    6.13
   2  -3 -13  126.47    5.78
  -2   3 -14    2.55    1.91
  -2   3 -14    0.71    0.74
   2  -3 -14    0.79    0.71
   2  -3 -14    0.63    0.53
  -2   3 -14    2.29    0.95
   2  -3 -14    0.79    0.63
  -2   3 -15   22.77    2.39
   2  -3 -15   22.60    2.04
  -2   3 -15   20.31    2.33
   2  -3 -15   22.09    2.07
  -2   3 -16   55.90    3.67
   2  -3 -16   53.59    3.12
  -2   3 -16   60.91    3.76
   2  -3 -16   53.37    3.15
  -2   3 -17   78.09    4.06
   2  -3 -17   77.39    3.98
  -2   3 -17   71.40    3.96
   2  -3 -18   65.06    3.21
   2   3  18   68.41    3.15
  -2   3 -18   56.43    3.05
  -2   3 -18   61.52    3.22
   2  -3 -19   18.41    1.28
  -2   3 -19   20.28    1.38
  -2  -4 -18   25.85    1.64
   2   4 -18   25.91    1.71
  -2  -4 -17   55.96    3.10
  -2  -4 -17   61.26    3.44
   2   4 -16  163.13    6.33
  -2  -4 -16  172.58    6.90
  -2  -4 -16  164.16    7.24
  -2   4  16  157.61    6.64
  -2  -4 -15  220.33    8.74
  -2  -4 -15  224.48    9.28
   2   4 -15  215.02    8.21
  -2  -4 -14    2.89    0.99
  -2  -4 -14    4.03    1.24
   2   4 -14    4.60    1.04
   2   4 -13  269.67    9.91
  -2  -4 -13  263.35   10.66
  -2  -4 -13  253.61   10.10
  -2  -4 -13  221.85   16.85
  -2  -4 -13  250.94    9.48
  -2  -4 -13  289.19   11.03
   2   4 -12  269.42   10.13
  -2  -4 -12  269.15   10.89
  -2  -4 -12  242.09   17.41
  -2  -4 -12  278.78   10.46
  -2  -4 -12  271.89   10.00
   2   4 -12  266.18   15.32
   2   4 -12  291.34   17.22
  -2  -4 -12  265.80   10.84
  -2  -4 -11  172.66    7.63
  -2  -4 -11  148.61    6.65
  -2  -4 -11  154.89    7.36
   2   4 -11  159.66   11.11
  -2  -4 -11  172.70   14.51
   2   4 -11  164.42   12.30
  -2  -4 -11  149.76    6.82
  -2  -4 -11  161.31   13.07
  -2  -4 -11  151.93    6.64
  -2  -4 -11  155.75    6.51
   2   4 -11  143.37    6.58
  -2  -4 -10  271.29   10.28
   2   4 -10  303.13   16.62
   2   4 -10  287.97   15.26
  -2  -4 -10  340.83   20.09
  -2  -4 -10  302.62   11.16
  -2  -4 -10  300.15   11.09
  -2  -4 -10  262.58   10.15
  -2  -4 -10  301.07   10.57
  -2  -4 -10  290.67   17.56
  -2  -4 -10  279.66   10.10
  -2  -4  -9   67.81    7.59
  -2  -4  -9   56.73    3.48
  -2  -4  -9   59.18    3.54
   2   4  -9   62.21    6.75
   2   4  -9   72.65    6.65
  -2  -4  -9   62.86    3.99
  -2  -4  -9   54.72    3.46
  -2  -4  -9   52.03    3.27
  -2  -4  -9   65.06    7.87
  -2  -4  -9   62.54    3.94
  -2  -4  -8  954.79   27.69
  -2  -4  -8  943.32   27.69
  -2  -4  -8  949.49   28.38
  -2  -4  -8  928.81   36.83
  -2  -4  -8  988.14   28.42
  -2  -4  -8  922.65   27.55
  -2  -4  -8  899.33   35.46
  -2   4   7  213.66   11.93
  -2  -4  -7  199.28    7.57
  -2  -4  -7  207.32    8.16
  -2  -4  -7  223.34   13.52
  -2  -4  -7  206.25    8.12
  -2  -4  -7  224.62   13.20
  -2   4   6 1445.71   46.21
  -2  -4  -6 1461.42   47.04
  -2  -4  -6 1519.33   47.51
  -2  -4  -6 1365.17   39.18
  -2   4   5 2219.23   67.28
  -2  -4  -5 2393.70   68.11
  -2  -4  -5 2294.92   67.52
  -2  -4  -5 2156.63   60.14
  -2   4   4 1065.69   35.61
  -2  -4  -4 1044.91   35.12
  -2  -4  -4 1046.56   34.41
  -2  -4  -4 1011.46   28.76
  -2  -4  -3  265.50   12.10
  -2  -4  -3  276.11   12.93
  -2   4   3  234.86   12.79
  -2  -4  -2 1055.07   34.75
  -2   4   2 1066.23   36.05
  -2   4   1 1711.95   53.64
  -2   4   0   33.73    4.25
  -2   4  -2 1042.73   33.70
  -2   4  -2  992.44   34.89
  -2   4  -3  236.91   11.95
  -2   4  -3  254.44   13.09
  -2   4  -4 1047.35   34.48
   2  -4  -4  990.15   28.21
  -2   4  -4 1061.62   35.35
  -2   4  -5 2237.44   69.44
   2  -4  -5 2304.33   62.52
  -2   4  -5 2330.08   70.03
   2  -4  -6 1419.38   39.00
  -2   4  -6 1423.61   45.91
  -2   4  -7  193.34   12.53
  -2   4  -7  197.25   11.58
   2  -4  -7  214.68    7.79
  -2   4  -7  220.48    7.88
  -2   4  -8 1028.92   28.63
   2  -4  -8  934.45   28.48
  -2   4  -8  920.01   36.36
  -2   4  -8  950.30   28.52
  -2   4  -8  905.69   33.15
  -2   4  -8  989.75   28.08
   2  -4  -8 1022.06   28.67
  -2   4  -8 1001.59   27.79
   2  -4  -9   55.45    3.46
  -2   4  -9   60.65    3.29
  -2   4  -9   55.69    3.49
  -2   4  -9   63.58    7.42
  -2   4  -9   63.94    3.57
   2  -4  -9   59.35    3.54
   2  -4 -10  280.27   10.47
   2  -4 -10  298.94   10.70
  -2   4 -10  305.65   10.16
   2  -4 -10  270.26   10.04
  -2   4 -10  324.66   10.69
   2  -4 -10  289.32   10.31
  -2   4 -10  277.21   17.39
  -2   4 -10  296.14   10.71
   2  -4 -11  152.14   12.00
   2  -4 -11  151.05    6.72
  -2   4 -11  157.57    7.00
  -2   4 -11  135.21   12.24
  -2   4 -11  169.59    6.84
   2  -4 -11  153.01    6.87
   2  -4 -12  262.10    9.63
   2  -4 -12  259.57   16.70
  -2   4 -12  255.88   10.24
  -2   4 -12  271.20   10.32
  -2   4 -12  256.82   17.83
  -2   4 -12  268.55    9.90
   2  -4 -12  267.43   10.16
   2  -4 -13  241.27   16.40
  -2   4 -13  261.85   10.22
   2  -4 -13  266.29   10.13
   2  -4 -13  248.75    9.54
  -2   4 -13  258.57   10.11
  -2   4 -13  269.74   18.31
   2  -4 -13  258.55    9.55
  -2   4 -14    6.47    1.36
   2  -4 -14    5.66    1.26
   2  -4 -14    4.28    1.06
  -2   4 -14    5.47    1.20
   2  -4 -14    3.72    0.94
  -2   4 -15  216.55    8.80
   2  -4 -15  219.20    8.32
   2  -4 -15  219.69    8.77
  -2   4 -15  227.41    8.80
   2  -4 -15  214.85    8.21
   2  -4 -16  162.89    6.49
   2  -4 -16  165.44    6.46
  -2   4 -16  169.35    6.98
  -2   4 -16  165.15    6.79
   2   4  16  164.95    6.69
   2  -4 -17   59.20    2.99
   2  -4 -17   53.70    2.90
  -2   4 -17   53.33    3.17
   2   4  17   59.85    3.14
   2  -4 -18   26.74    1.83
  -2   4 -18   23.81    1.71
   2   4  18   26.99    1.65
   2  -4 -19   98.64    3.50
   2   5 -18   10.28    0.98
  -2  -5 -18   12.29    1.15
  -2  -5 -17   35.48    2.50
  -2  -5 -17   32.00    2.36
  -2  -5 -16   28.72    2.49
  -2  -5 -16   25.12    1.99
  -2  -5 -15  380.23   13.02
   2   5 -15  407.21   12.89
  -2  -5 -15  412.55   14.17
  -2   5  15  394.70   13.33
  -2  -5 -14   39.66    2.92
  -2  -5 -14   38.00    3.27
   2   5 -14   33.07    2.60
  -2   5  14   37.65    2.95
  -2  -5 -13   69.88    4.69
   2   5 -13   81.35    8.98
  -2  -5 -13   71.70    4.20
  -2  -5 -13   71.59    4.14
   2   5 -13   76.35    4.21
  -2  -5 -12   57.27    3.69
   2   5 -12   51.54    6.51
   2   5 -12   50.53    7.06
  -2  -5 -12   52.82    4.00
  -2  -5 -12   48.31    3.49
  -2  -5 -12   56.26    3.67
  -2  -5 -12   56.94    3.57
   2   5 -12   57.87    3.63
  -2  -5 -11  167.17    7.35
   2   5 -11  179.94   12.41
   2   5 -11  185.31   13.29
  -2  -5 -11  179.56    8.05
  -2  -5 -11  183.33   15.11
  -2  -5 -11  160.44    7.23
  -2  -5 -11  169.00    7.24
  -2  -5 -11  160.03   13.14
  -2  -5 -11  167.63    7.22
   2   5 -11  183.56    7.43
  -2  -5 -10  886.89   27.15
  -2  -5 -10  905.16   36.59
   2   5 -10  976.73   36.40
   2   5 -10  948.19   35.16
  -2  -5 -10  929.47   27.57
  -2  -5 -10  901.24   28.17
  -2  -5 -10  969.00   39.57
  -2  -5 -10  911.26   27.36
  -2  -5 -10  917.00   27.54
  -2  -5  -9   35.05    5.47
   2   5  -9   43.46    5.76
   2   5  -9   36.43    5.20
  -2  -5  -9   37.40    2.89
  -2  -5  -9   44.93    6.77
  -2  -5  -9   36.60    3.11
  -2  -5  -9   45.99    3.12
  -2  -5  -9   41.47    3.06
  -2  -5  -8  366.84   18.59
  -2  -5  -8  365.54   19.77
  -2  -5  -8  375.03   12.82
  -2  -5  -8  328.12   12.11
   2   5  -8  365.71   17.51
   2   5  -8  369.82   17.84
  -2  -5  -8  341.44   12.07
  -2  -5  -8  363.46   12.16
  -2  -5  -7   50.23    5.99
  -2  -5  -7   55.13    3.56
  -2  -5  -7   54.63    6.60
  -2  -5  -7   46.28    3.18
   2   5  -7   52.87    5.62
  -2  -5  -7   48.50    3.14
  -2   5   7   50.39    3.14
  -2  -5  -7   50.76    3.13
  -2   5   7   48.91    5.81
  -2  -5  -6  654.06   20.40
  -2  -5  -6  688.70   27.11
  -2  -5  -6  650.45   20.07
  -2  -5  -6  656.83   19.80
  -2   5   6  691.46   26.83
  -2  -5  -6  629.22   25.76
  -2   5   5  721.90   28.51
  -2  -5  -5  686.41   27.18
  -2  -5  -5  760.33   28.23
  -2  -5  -5  755.48   21.85
  -2   5   4   34.75    4.69
  -2  -5  -4   24.02    3.57
  -2  -5  -4   25.40    3.59
  -2  -5  -4   26.12    1.96
  -2   5   3 1007.17   35.12
  -2  -5  -3  968.73   32.19
  -2  -5  -3  972.21   31.77
  -2  -5  -3  936.11   27.08
  -2  -5  -2  177.54    6.42
  -2  -5  -2  174.87    8.83
  -2  -5  -1  109.60    4.44
  -2   5   1  113.57    8.67
  -2  -5   0  224.09    7.50
   2  -5   0  213.00    7.38
   2  -5  -1  107.69    4.36
   2  -5  -2  174.37    6.33
  -2   5  -2  195.47   11.75
  -2   5  -3  996.46   32.93
   2  -5  -3  984.30   27.92
  -2   5  -3  967.20   35.41
   2  -5  -4   27.05    2.01
  -2   5  -4   25.14    4.01
  -2   5  -5  703.53   27.20
   2  -5  -5  744.92   21.78
  -2   5  -5  763.50   29.14
  -2   5  -6  703.41   20.48
  -2   5  -6  686.31   26.63
  -2   5  -6  667.97   19.78
   2  -5  -6  677.57   20.34
  -2   5  -6  641.32   26.64
  -2   5  -6  673.68   19.99
  -2   5  -7   51.04    3.18
  -2   5  -7   47.31    5.81
  -2   5  -7   57.23    2.98
  -2   5  -7   51.18    2.97
   2  -5  -7   57.99    3.08
   2  -5  -7   54.71    3.10
  -2   5  -7   48.26    5.78
   2  -5  -7   61.50    3.37
   2  -5  -7   54.18    3.28
  -2   5  -8  341.32   12.02
  -2   5  -8  343.64   18.50
   2  -5  -8  361.96   12.42
  -2   5  -8  380.42   12.06
   2  -5  -8  361.08   11.93
   2  -5  -8  381.75   12.18
  -2   5  -8  348.30   17.04
  -2   5  -8  392.67   12.45
   2  -5  -8  356.94   12.33
   2  -5  -9   33.04    2.69
   2  -5  -9   37.24    2.64
  -2   5  -9   37.80    2.59
   2  -5  -9   35.12    2.54
  -2   5  -9   36.57    2.69
   2  -5  -9   39.38    2.89
  -2   5  -9   35.65    2.70
  -2   5  -9   38.14    5.76
   2  -5 -10  937.29   28.12
   2  -5 -10  909.61   27.63
  -2   5 -10  982.85   27.66
  -2   5 -10  899.48   27.77
  -2   5 -10  919.76   37.44
   2  -5 -10  929.84   27.57
   2  -5 -10  950.24   28.25
  -2   5 -10  968.12   27.90
   2  -5 -11  166.10    7.35
   2  -5 -11  191.38   13.97
   2  -5 -11  176.94    7.28
   2  -5 -11  175.99    7.18
  -2   5 -11  172.11    7.22
   2  -5 -11  180.19    7.67
  -2   5 -11  174.31    7.40
  -2   5 -11  149.77   13.04
  -2   5 -12   59.34    3.64
  -2   5 -12   50.14    7.56
   2  -5 -12   57.16    3.86
  -2   5 -12   55.99    3.69
   2  -5 -12   58.62    7.69
   2  -5 -12   50.10    3.54
   2   5  13   77.26    4.39
   2  -5 -13   79.43    9.00
  -2   5 -13   73.50    4.41
   2  -5 -13   73.50    4.45
  -2   5 -13   78.15    4.38
  -2   5 -13   61.68    8.13
   2  -5 -14   33.09    2.64
  -2   5 -14   33.65    2.69
   2   5  14   31.99    2.63
   2  -5 -14   36.66    2.72
  -2   5 -14   30.65    2.69
   2  -5 -14   32.59    2.79
   2  -5 -15  420.45   13.59
   2  -5 -15  384.39   12.90
   2   5  15  378.43   12.97
  -2   5 -15  389.87   13.25
   2  -5 -15  394.49   13.03
   2  -5 -16   34.77    2.57
   2   5  16   27.09    2.16
   2  -5 -16   35.03    2.36
  -2   5 -16   33.44    2.44
   2  -5 -16   26.66    2.13
   2   5  17   33.36    2.08
   2  -5 -17   29.99    2.01
   2  -5 -17   29.57    1.99
  -2  -6 -18   49.99    2.26
  -2  -6 -16   35.01    2.58
  -2  -6 -15  238.75    9.09
  -2   6  15  219.81    8.39
  -2   6  14  101.22    5.11
   2   6 -14  105.13    4.77
  -2  -6 -14   99.91    5.46
  -2  -6 -13   99.00    5.07
  -2   6  13   99.95    5.23
  -2  -6 -13   92.34    5.44
   2   6 -13   94.25    4.73
  -2  -6 -12   19.47    2.35
  -2  -6 -12   13.32    1.86
   2   6 -12   20.39    2.05
  -2  -6 -12   20.10    2.15
  -2  -6 -12   17.54    2.08
   2   6 -12   19.55    4.43
   2   6 -12   15.86    3.89
  -2   6  12   14.70    1.99
  -2  -6 -11  594.99   19.62
  -2  -6 -11  621.29   30.25
   2   6 -11  569.94   26.17
   2   6 -11  625.43   27.68
  -2  -6 -11  566.94   18.80
  -2  -6 -11  576.81   18.81
  -2  -6 -11  601.08   19.12
  -2   6  11  575.96   18.99
  -2  -6 -10  590.87   19.82
  -2  -6 -10  628.31   30.20
   2   6 -10  558.16   25.99
   2   6 -10  621.50   27.26
  -2  -6 -10  603.02   19.28
  -2  -6 -10  601.26   19.23
  -2  -6 -10  588.91   19.33
  -2   6  10  601.13   19.33
  -2  -6  -9   53.54    3.66
   2   6  -9   51.37    6.41
   2   6  -9   44.62    5.99
  -2  -6  -9   48.40    3.64
  -2  -6  -9   43.96    6.89
  -2  -6  -9   42.85    3.23
  -2  -6  -9   50.32    3.52
  -2  -6  -9   44.68    3.04
  -2   6   9   48.19    3.41
  -2  -6  -8  216.68    8.82
   2   6  -8  211.97   13.43
   2   6  -8  223.35   13.54
  -2  -6  -8  228.33    8.76
  -2  -6  -8  249.81   15.78
  -2  -6  -8  212.66    9.09
  -2  -6  -8  212.16    8.68
  -2  -6  -8  220.22    8.44
  -2   6   8  224.74    8.75
  -2  -6  -7  171.11    7.26
   2   6  -7  162.95   11.16
   2   6  -7  167.71   10.97
  -2  -6  -7  161.78    7.08
  -2  -6  -7  176.27    7.08
  -2  -6  -7  163.68    7.34
  -2  -6  -7  179.57   12.59
  -2   6   7  170.80   11.85
  -2   6   7  166.09    7.02
  -2  -6  -7  158.50    6.84
  -2   6   6   57.38    3.48
  -2  -6  -6   52.74    3.25
  -2  -6  -6   52.72    3.33
  -2  -6  -6   50.92    3.41
   2   6  -6   50.14    5.45
  -2  -6  -6   53.30    3.33
  -2  -6  -6   54.61    3.66
  -2  -6  -6   56.25    6.44
  -2  -6  -6   52.97    3.52
  -2   6   6   55.34    6.62
  -2   6   6   57.25    2.82
  -2  -6  -5  315.81   11.27
  -2  -6  -5  338.82   11.66
   2   6  -5  338.64   15.26
  -2  -6  -5  323.29   11.19
  -2  -6  -5  356.27   11.93
  -2  -6  -5  338.13   16.56
  -2  -6  -5  329.85   11.62
  -2   6   5  314.55   17.36
  -2  -6  -4  833.63   24.79
  -2  -6  -4  820.34   24.30
  -2   6   4  872.17   32.78
  -2  -6  -4  801.60   29.45
  -2  -6  -3  732.85   21.86
  -2   6   3  714.97   29.66
  -2  -6  -3  773.14   26.40
  -2  -6  -2  230.02    8.27
  -2   6   2  256.84   14.76
  -2  -6  -1  807.45   23.73
  -2   6   1  851.55   32.17
   2  -6   0  203.52    7.36
  -2  -6   0  201.71    7.39
  -2   6   0  215.76   13.19
   2  -6  -1  801.70   23.37
   2  -6  -2  244.64    8.59
  -2   6  -2  248.12   14.72
   2  -6  -3  763.70   22.60
  -2   6  -3  782.09   31.08
  -2   6  -4  821.22   32.96
   2  -6  -4  851.29   25.07
  -2   6  -4  869.27   25.27
  -2  -6   4  823.76   25.55
  -2   6  -4  873.59   24.75
  -2  -6   5  341.55   12.01
  -2   6  -5  349.59   18.06
  -2   6  -5  355.37   11.61
  -2   6  -5  297.79   14.82
  -2   6  -5  339.42   10.95
   2  -6  -5  336.38   11.01
   2  -6  -5  334.53   10.88
   2  -6  -5  344.23   11.52
  -2  -6   6   53.97    3.28
  -2   6  -6   58.10    6.79
   2  -6  -6   63.07    3.24
   2  -6  -6   55.75    3.33
   2   6   6   55.49    3.43
  -2  -6   6   57.34    3.79
  -2   6  -6   57.50    3.42
  -2   6  -6   57.04    5.85
  -2   6  -6   60.73    3.19
   2  -6  -6   59.18    3.26
  -2   6  -6   59.83    2.90
   2  -6  -6   60.94    3.55
  -2   6  -7  182.83    7.07
  -2   6  -7  165.90   11.04
   2  -6  -7  174.55    7.05
  -2   6  -7  171.90    6.72
  -2   6  -7  164.63   11.59
   2  -6  -7  171.49    6.67
   2   6   7  170.89    7.08
   2  -6  -7  163.14    6.69
   2  -6  -7  165.97    7.06
  -2   6  -8  238.52    8.80
   2  -6  -8  235.49    8.94
  -2   6  -8  236.42    8.55
  -2   6  -8  212.82   13.34
   2   6   8  215.76    8.76
   2  -6  -8  237.97    8.55
   2  -6  -8  233.35    8.66
   2  -6  -8  234.74    9.02
  -2   6  -9   44.06    5.96
   2  -6  -9   50.06    3.44
   2   6   9   48.42    3.37
   2  -6  -9   45.66    3.04
  -2   6  -9   48.71    3.12
  -2   6  -9   48.50    3.20
   2  -6  -9   46.68    3.16
   2  -6  -9   44.82    3.32
   2  -6 -10  679.23   20.29
   2  -6 -10  607.60   19.86
  -2   6 -10  624.07   19.31
   2  -6 -10  599.45   19.29
   2  -6 -10  632.53   19.59
   2   6  10  604.83   19.71
  -2   6 -10  617.19   19.41
  -2   6 -11  592.84   18.59
  -2   6 -11  553.05   18.19
   2  -6 -11  615.98   28.55
   2  -6 -11  641.36   19.46
   2  -6 -11  580.04   18.56
   2   6  11  566.77   18.81
   2  -6 -11  611.05   18.83
   2  -6 -11  582.32   18.94
   2  -6 -12   14.73    1.91
  -2   6 -12   16.67    1.93
   2  -6 -12   19.35    2.21
   2  -6 -12   17.48    4.27
   2   6  12   20.22    2.17
   2  -6 -12   20.82    2.08
  -2   6 -12   17.29    1.91
   2  -6 -12   14.81    1.85
   2   6  13   92.29    4.87
  -2   6 -13   88.32    4.77
   2   6  14   92.23    4.67
   2  -6 -14   90.65    4.88
  -2   6 -14   96.01    4.75
   2   6  15  220.52    8.22
   2  -6 -15  225.31    8.37
   2  -6 -15  232.31    8.42
   2  -6 -15  226.96    8.62
   2   6  16   30.63    2.15
   2  -6 -16   36.06    2.36
   2  -6 -16   34.99    2.32
   2  -6 -16   35.99    2.48
   2   6  17  126.85    4.73
   2  -6 -17  142.41    5.10
   2  -6 -17  136.91    5.06
   2  -6 -17  147.56    5.40
  -2  -7 -17   28.63    1.78
  -2  -7 -16   20.43    1.85
  -2  -7 -15   27.37    2.38
  -2   7  14   58.45    3.55
  -2  -7 -14   63.41    3.92
  -2  -7 -14   63.74    4.02
  -2   7  13   53.80    3.61
   2   7 -13   59.11    3.37
  -2  -7 -13   62.79    4.07
  -2  -7 -13   61.98    3.82
  -2  -7 -12  132.29    6.25
  -2  -7 -12  119.51    5.86
   2   7 -12  125.46    5.59
  -2  -7 -12  120.23    5.78
  -2  -7 -12  116.35    6.16
  -2   7  12  115.23    5.86
  -2  -7 -11  170.78    7.56
  -2  -7 -11  164.91    7.35
   2   7 -11  167.16   12.82
  -2  -7 -11  171.67   14.32
   2   7 -11  157.13   12.45
  -2  -7 -11  155.00    7.15
  -2  -7 -11  163.14    7.65
  -2   7  11  164.70    7.36
  -2  -7 -10  449.53   16.01
  -2  -7 -10  453.22   15.92
  -2  -7 -10  477.25   15.99
   2   7 -10  492.58   23.74
   2   7 -10  477.17   23.17
  -2   7  10  486.84   16.08
  -2  -7 -10  476.63   16.45
  -2  -7 -10  472.51   25.30
  -2   7   9  211.28    8.70
  -2  -7  -9  204.64   15.30
  -2  -7  -9  201.49    8.92
  -2  -7  -9  215.34    8.86
   2   7  -9  227.18   14.57
   2   7  -9  221.46   14.18
  -2  -7  -9  211.30    8.70
  -2  -7  -9  211.19    8.10
  -2  -7  -9  217.89    9.01
  -2  -7  -9  202.43    8.25
  -2   7   8  407.14   13.79
  -2  -7  -8  393.20   13.20
  -2  -7  -8  396.42   13.74
  -2  -7  -8  383.39   14.03
  -2  -7  -8  383.10   21.05
  -2  -7  -8  394.90   13.93
   2   7  -8  415.97   19.79
   2   7  -8  378.18   19.94
  -2  -7  -8  394.86   13.53
  -2  -7  -8  383.31   13.90
  -2   7   7  288.60   10.73
  -2  -7  -7  270.93   10.16
  -2  -7  -7  287.78   10.93
  -2  -7  -7  287.62   10.96
  -2   7   7  240.25   15.73
  -2  -7  -7  277.75   10.28
  -2  -7  -7  291.47   10.73
  -2  -7  -7  306.66   11.20
  -2  -7  -7  284.28   16.94
  -2   7   7  308.83    9.67
   2   7  -7  298.90   15.58
  -2  -7  -7  284.38   10.62
  -2  -7  -6   70.67    3.97
  -2  -7  -6   59.66    3.64
  -2  -7  -6   48.21    3.56
  -2  -7  -6   58.05    3.84
  -2   7   6   52.98    6.86
  -2   7   6   55.39    3.60
  -2  -7  -6   60.48    3.64
  -2  -7  -6   54.34    3.72
  -2   7   6   47.64    3.01
  -2  -7  -6   49.09    6.19
  -2   7   6   63.67    3.13
   2   7  -6   60.07    6.74
   2   7  -6   52.83    5.79
  -2  -7  -6   62.29    3.76
   2   7  -5  166.01    6.84
  -2  -7  -5  159.12    6.92
  -2  -7  -5  155.01    6.82
  -2  -7  -5  152.67    7.01
  -2   7   5  151.77   11.86
  -2   7   5  160.51    6.82
  -2  -7  -5  156.19    6.71
  -2  -7  -5  165.37    7.12
  -2   7   5  155.21    6.25
  -2  -7  -5  167.71   10.98
  -2   7   5  177.35    6.16
   2   7  -5  158.93    9.88
  -2  -7  -5  153.19    6.71
   2   7  -4  389.41   13.10
  -2  -7  -4  393.36   13.43
  -2  -7  -4  406.75   13.46
  -2  -7  -4  384.10   13.65
  -2   7   4  423.82   21.16
  -2   7   4  422.68   13.42
  -2  -7  -4  385.91   13.24
  -2  -7  -4  404.40   13.52
  -2   7   4  382.48   12.64
  -2  -7  -4  403.90   17.85
   2   7  -4  387.39   16.62
  -2  -7  -4  391.50   13.22
  -2   7   4  395.77   12.35
  -2  -7  -3   17.17    1.83
  -2  -7  -3   17.51    1.90
  -2   7   3   18.01    1.67
  -2   7   3   15.62    1.47
   2   7  -3   18.11    1.83
  -2  -7  -3   17.10    1.88
  -2  -7  -3   18.62    1.96
   2   7  -3   21.31    2.97
  -2  -7  -3   18.62    2.06
  -2   7   3   15.44    3.69
  -2  -7  -3   19.24    1.97
  -2   7   3   18.26    1.87
  -2  -7  -2  100.38    5.04
  -2   7   2  104.13    4.74
  -2  -7  -2  103.75    5.09
  -2  -7  -2  102.34    4.91
  -2   7   2  107.81    4.65
  -2  -7  -2  104.52    5.34
  -2   7   2  109.60    4.47
  -2   7   2  111.43    9.85
  -2  -7  -2  106.16    5.34
  -2  -7  -1  151.10    6.51
  -2   7   1  151.03    6.12
   2  -7   1  144.92    6.22
  -2  -7  -1  151.43    6.36
  -2   7   1  152.02    5.98
  -2   7   1  156.16    5.67
  -2   7   1  158.84    5.84
  -2   7   1  150.21   11.69
  -2  -7  -1  143.94    6.46
  -2  -7  -1  162.31    6.94
  -2  -7  -1  164.42    6.97
  -2  -7   0  183.54    7.33
  -2   7   0  186.74    6.94
  -2  -7   0  173.80    7.24
  -2   7   0  202.98   13.58
  -2  -7   0  173.76    7.29
   2  -7   0  171.36    6.97
  -2  -7   0  176.04    7.08
  -2   7   0  187.68    6.82
  -2   7   0  171.06    6.38
  -2   7   0  184.46    6.59
  -2  -7   0  173.98    7.52
  -2  -7   0  198.71    7.79
  -2   7  -1  153.13    6.46
  -2   7  -1  153.13    5.96
  -2   7  -1  150.28    5.71
  -2   7  -1  141.62    5.67
  -2  -7   1  160.02    6.59
  -2   7  -1  144.80    6.00
  -2  -7   1  144.99    6.39
  -2  -7   1  164.18    6.76
  -2  -7   1  156.80    6.38
   2  -7  -1  152.97    6.30
  -2  -7   2  104.01    5.10
  -2   7  -2   99.99    4.52
  -2   7  -2  103.08    4.42
  -2   7  -2  102.32    4.39
  -2  -7   2  100.23    4.98
  -2   7  -2  106.83    5.02
  -2   7  -2  104.60    9.69
   2  -7  -2  103.40    4.88
  -2  -7   3   21.92    2.09
  -2   7  -3   19.71    1.89
  -2  -7   3   19.57    1.98
  -2  -7   3   18.73    2.04
   2   7   3   19.84    1.91
  -2   7  -3   20.46    1.97
  -2   7  -3   20.65    1.79
  -2   7  -3   19.34    1.68
  -2   7  -3   18.15    1.61
  -2   7  -3   20.19    4.27
   2  -7  -3   18.71    1.87
  -2   7  -4  410.73   13.43
  -2  -7   4  399.29   13.65
  -2  -7   4  405.56   13.56
   2  -7  -4  404.41   12.87
  -2   7  -4  406.73   21.20
  -2  -7   4  417.80   14.16
   2   7   4  379.44   13.29
  -2   7  -4  399.91   13.41
  -2   7  -4  405.54   13.00
  -2   7  -4  408.99   12.87
   2  -7  -4  408.32   12.75
   2  -7  -4  402.13   13.46
  -2   7  -4  415.78   12.73
  -2   7  -5  165.58    6.86
  -2  -7   5  163.94    6.89
  -2  -7   5  154.35    7.23
   2   7   5  155.01    6.76
  -2   7  -5  161.70   12.31
  -2  -7   5  155.09    6.72
  -2   7  -5  167.99    6.80
  -2   7  -5  162.54    6.45
   2  -7  -5  164.56    6.63
   2  -7  -5  162.29    6.44
   2  -7  -5  163.96    6.33
   2  -7  -5  164.74    6.88
  -2   7  -5  167.65    6.15
  -2   7  -6   61.09    3.58
   2  -7  -6   58.61    3.70
   2  -7  -6   59.85    3.58
  -2  -7   6   55.92    3.90
   2   7   6   61.72    3.77
  -2   7  -6   63.67    7.49
  -2   7  -6   54.61    3.28
  -2  -7   6   64.07    3.70
   2  -7  -6   53.34    3.27
   2  -7  -6   54.51    3.24
  -2   7  -6   63.30    3.13
  -2   7  -7  292.27   10.47
   2  -7  -7  296.44   10.84
   2  -7  -7  282.59   10.53
   2   7   7  305.80   10.88
  -2   7  -7  293.43   16.98
   2  -7  -7  284.18   10.18
   2  -7  -7  299.15   10.43
  -2   7  -7  289.42    9.56
   2  -7  -8  396.33   13.46
   2  -7  -8  397.54   13.75
   2   7   8  404.03   13.87
  -2   7  -8  365.13   13.07
  -2   7  -8  414.59   13.50
   2  -7  -8  421.46   13.47
   2  -7  -8  411.30   13.97
   2  -7  -9  230.95    8.76
   2  -7  -9  215.86    8.90
   2   7   9  215.87    8.84
  -2   7  -9  219.49    8.45
  -2   7  -9  214.33    8.38
   2  -7  -9  227.25    8.57
   2  -7  -9  213.05    8.90
   2  -7 -10  484.45   15.83
   2  -7 -10  479.16   16.19
   2   7  10  453.15   15.85
  -2   7 -10  472.33   15.52
   2  -7 -10  475.06   16.11
   2  -7 -10  484.93   15.66
  -2   7 -10  488.71   15.54
   2  -7 -11  154.79   13.05
   2  -7 -11  167.18    7.41
   2  -7 -11  166.80    7.29
  -2   7 -11  166.10    6.82
   2  -7 -11  157.46    6.97
   2   7  11  151.62    7.03
   2  -7 -11  165.34    6.99
   2  -7 -12  126.97    6.16
   2  -7 -12  113.63    5.69
  -2   7 -12  128.19    5.60
   2  -7 -12  126.58    5.89
   2  -7 -12  124.44    5.76
   2   7  12  116.26    5.73
   2   7  13   53.73    3.50
   2  -7 -13   66.13    4.03
   2  -7 -13   66.80    3.87
   2  -7 -13   66.45    3.80
   2  -7 -14   59.38    3.62
   2   7  14   56.75    3.34
   2  -7 -15   23.27    2.04
   2   7  15   21.77    1.80
   2   7  16   17.96    1.40
   2  -7 -16   21.89    1.74
   2  -7 -16   19.51    1.62
   2  -7 -16   18.10    1.57
   2  -7 -17   24.70    1.51
   2  -7 -17   24.81    1.52
  -2  -8 -16  126.94    4.81
  -2  -8 -15   21.30    1.85
  -2  -8 -14  171.14    7.03
  -2  -8 -13    7.76    1.40
  -2   8  13    4.07    1.01
  -2  -8 -13    6.16    1.19
  -2  -8 -12   38.55    3.04
  -2  -8 -12   40.02    3.04
  -2   8  12   33.75    2.76
   2   8 -12   33.65    2.44
  -2  -8 -12   39.73    3.16
  -2  -8 -12   33.88    2.67
  -2  -8 -11  366.24   13.10
  -2  -8 -11  373.96   13.32
  -2  -8 -11  352.14   12.76
  -2   8  11  373.68   12.99
  -2  -8 -11  369.18   13.32
   2   8 -10  307.12   17.74
   2   8 -10  308.27   18.46
  -2  -8 -10  297.90   18.91
  -2  -8 -10  306.70   11.84
  -2  -8 -10  315.75   11.78
  -2  -8 -10  315.62   11.61
  -2   8  10  325.05   11.69
  -2  -8 -10  299.95   11.74
  -2  -8  -9   21.60    2.47
  -2  -8  -9   24.76    2.38
  -2   8   9   28.28    2.18
   2   8  -9   26.00    4.93
   2   8  -9   25.23    4.64
  -2  -8  -9   27.86    5.28
  -2  -8  -9   24.27    2.64
  -2  -8  -9   25.35    2.64
  -2  -8  -9   22.60    2.20
  -2   8   9   26.92    2.65
  -2  -8  -9   27.85    2.66
  -2   8   8  204.98    8.69
  -2   8   8  202.80    7.90
  -2  -8  -8  206.70    8.95
  -2  -8  -8  222.64    9.25
  -2  -8  -8  211.06    8.43
  -2  -8  -8  236.70    9.31
  -2  -8  -8  208.85   14.65
   2   8  -8  213.27   13.56
  -2  -8  -8  210.94    8.68
  -2  -8  -8  215.45    8.85
  -2  -8  -7  515.65   17.10
  -2   8   7  509.82   16.26
  -2  -8  -7  515.42   16.72
  -2  -8  -7  512.07   17.38
  -2   8   7  480.77   24.40
   2   8  -7  540.76   22.51
  -2   8   7  531.31   17.20
  -2  -8  -7  496.34   16.71
  -2  -8  -7  523.69   17.35
  -2   8   7  521.59   15.81
   2   8  -7  561.09   24.95
   2   8  -7  495.91   22.47
  -2  -8  -7  514.84   17.14
  -2  -8  -7  481.74   23.78
  -2   8   6   38.84    3.04
  -2   8   6   37.87    2.67
  -2  -8  -6   34.07    2.81
   2   8  -6   37.18    5.63
  -2   8   6   31.31    5.58
  -2  -8  -6   36.98    2.91
  -2  -8  -6   33.06    2.88
  -2  -8  -6   34.92    2.96
  -2   8   6   37.12    2.44
  -2  -8  -6   34.39    2.91
  -2  -8  -6   36.63    3.11
  -2  -8  -5   20.13    2.18
  -2  -8  -5   23.16    2.38
  -2   8   5   24.38    1.96
   2   8  -5   24.84    2.37
  -2  -8  -5   23.65    2.43
  -2   8   5   23.16    2.08
  -2  -8  -5   22.91    2.34
   2   8  -5   23.80    4.38
  -2   8   5   24.25    4.95
  -2  -8  -5   23.06    2.30
  -2   8   5   24.02    2.40
  -2  -8  -5   23.23    2.48
  -2  -8  -4  466.35   15.40
  -2   8   4  471.23   14.44
  -2  -8  -4  466.74   15.34
   2   8  -4  471.89   15.30
  -2  -8  -4  450.24   15.48
  -2  -8  -4  469.46   15.58
  -2   8   4  468.99   14.77
   2   8  -4  478.58   21.52
  -2   8   4  412.64   22.97
  -2   8   4  441.10   14.22
  -2   8   4  459.98   15.34
  -2  -8  -4  426.69   15.25
  -2  -8  -4  466.64   15.88
  -2  -8  -3  278.41   10.58
  -2  -8  -3  302.90   10.66
  -2   8   3  289.30    9.86
   2   8  -3  288.36   10.50
  -2  -8  -3  282.17   10.78
  -2   8   3  282.65   10.10
   2   8  -3  296.18   15.68
  -2   8   3  299.67    9.83
  -2  -8  -3  281.09   11.05
  -2  -8  -3  298.91   11.20
  -2   8   3  298.67   10.71
  -2  -8  -3  291.53   10.81
  -2   8   3  282.50   17.98
  -2  -8  -2  150.16    6.82
  -2   8   2  151.71    6.64
  -2   8   2  152.64    6.29
  -2  -8  -2  150.06    6.82
   2   8  -2  149.24    6.52
  -2  -8  -2  147.40    6.62
  -2   8   2  149.72    6.02
  -2  -8  -2  155.95    6.52
  -2   8   2  147.85    5.59
  -2   8   2  160.09    6.06
  -2  -8  -2  158.78    7.24
  -2  -8  -2  148.43    7.05
  -2   8   2  171.14   13.22
  -2   8   1  281.64   10.36
  -2  -8  -1  273.68   10.61
  -2   8   1  288.94   10.04
   2   8  -1  292.41   10.40
  -2  -8  -1  279.61   10.59
   2  -8   1  280.49   10.40
  -2  -8  -1  286.23   10.47
  -2   8   1  281.58    9.73
  -2   8   1  293.60    9.43
  -2   8   1  272.18    9.58
  -2  -8  -1  302.29   11.12
  -2  -8  -1  307.36   11.20
  -2   8   1  279.95   17.64
  -2   8   0  252.65    9.55
   2   8   0  256.04    9.56
  -2  -8   0  248.75    9.78
  -2   8   0  264.96    9.29
  -2  -8   0  252.92    9.82
  -2   8   0  254.96    9.01
  -2   8   0  266.60    8.77
  -2   8   0  265.18    8.98
  -2  -8   0  241.54    9.81
  -2   8   0  253.69    9.68
  -2   8   0  272.13   17.21
   2  -8   0  265.32    9.68
  -2  -8   0  256.98    9.68
  -2   8  -1  295.27    9.61
  -2  -8   1  301.51   10.75
  -2   8  -1  286.76   10.36
  -2  -8   1  279.33   10.58
  -2   8  -1  292.10   10.06
   2   8   1  272.50   10.23
  -2   8  -1  276.97   10.35
  -2  -8   1  280.26   10.42
   2  -8  -1  275.23   10.35
  -2   8  -1  286.35    9.80
  -2   8  -2  149.88    6.65
  -2  -8   2  143.77    6.78
  -2   8  -2  159.77    6.52
  -2  -8   2  157.63    7.00
  -2   8  -2  160.26    6.33
  -2   8  -2  166.44    6.24
  -2   8  -2  170.51    6.35
   2   8   2  158.82    6.79
  -2   8  -2  164.99    6.87
  -2   8  -2  138.24   12.23
   2  -8  -2  150.87    6.76
  -2  -8   3  287.97   10.70
  -2   8  -3  288.22   10.46
  -2  -8   3  283.06   10.66
  -2  -8   3  305.11   11.25
   2   8   3  293.59   10.56
  -2   8  -3  282.24   10.38
  -2   8  -3  284.82    9.95
  -2   8  -3  286.77    9.82
  -2   8  -3  287.13   18.21
   2  -8  -3  281.87   10.48
  -2   8  -3  291.68    9.82
  -2  -8   4  445.99   15.78
   2   8   4  453.33   15.22
  -2  -8   4  446.26   15.27
   2  -8  -4  459.13   14.42
  -2   8  -4  441.81   23.83
  -2   8  -4  467.69   15.08
  -2   8  -4  459.40   14.64
  -2   8  -4  469.44   14.42
  -2   8  -4  467.07   15.24
  -2  -8   4  474.18   15.45
   2  -8  -4  428.94   14.41
   2  -8  -4  474.51   15.38
  -2  -8   5   21.06    2.42
   2   8   5   23.04    2.32
  -2   8  -5   25.28    2.14
  -2  -8   5   23.15    2.30
   2  -8  -5   23.79    2.02
  -2   8  -5   22.71    4.81
  -2   8  -5   25.70    2.26
   2  -8  -5   21.69    2.27
   2  -8  -5   26.51    2.31
  -2   8  -5   26.04    2.43
  -2  -8   5   21.00    2.21
   2  -8  -5   24.42    2.14
  -2   8  -5   24.88    2.01
  -2   8  -6   42.02    2.93
   2  -8  -6   40.61    3.13
   2  -8  -6   33.19    2.72
   2   8   6   35.28    2.92
  -2  -8   6   32.19    3.05
   2  -8  -6   34.21    2.58
  -2   8  -6   33.70    5.80
  -2   8  -6   36.94    2.66
  -2  -8   6   34.37    2.80
   2  -8  -6   38.43    2.78
  -2   8  -6   39.29    2.51
  -2   8  -7  504.49   16.56
   2  -8  -7  524.95   17.29
   2  -8  -7  537.06   17.08
   2   8   7  537.24   17.29
   2  -8  -7  529.19   16.67
  -2   8  -7  488.13   24.59
   2   8   7  540.02   22.72
  -2   8  -7  526.51   16.60
  -2  -8   7  535.24   16.92
  -2   8  -7  507.17   15.82
   2  -8  -7  504.01   16.68
   2  -8  -8  215.41    8.58
  -2   8  -8  213.88    8.30
   2   8   8  222.92    8.90
   2  -8  -8  221.55    8.87
   2  -8  -8  208.83    8.83
   2  -8  -8  221.32    8.51
   2  -8  -9   32.62    2.73
   2  -8  -9   32.25    2.82
  -2   8  -9   29.92    2.43
   2   8   9   27.80    2.65
   2  -8  -9   32.25    2.63
   2  -8  -9   32.09    2.85
   2  -8 -10  315.32   11.78
   2  -8 -10  323.75   19.56
   2  -8 -10  322.24   11.63
   2  -8 -10  348.54   12.11
  -2   8 -10  316.24   11.29
   2   8  10  310.38   11.60
  -2   8 -10  327.88   11.16
   2  -8 -10  323.64   11.53
   2  -8 -11  377.24   12.78
  -2   8 -11  350.41   12.00
   2  -8 -11  350.27   12.70
   2  -8 -11  362.24   12.90
   2  -8 -11  371.66   12.65
   2   8  11  373.66   12.74
   2   8  12   31.76    2.61
   2  -8 -12   33.68    2.68
   2  -8 -12   38.24    2.98
   2  -8 -12   35.79    2.78
   2  -8 -12   39.84    2.89
   2  -8 -13    5.98    1.19
   2   8  13    6.58    1.15
   2  -8 -13    5.56    1.09
   2  -8 -13    7.99    1.28
   2  -8 -14  162.09    6.48
   2  -8 -14  164.54    6.36
   2  -8 -14  166.86    6.42
   2   8  14  143.01    5.88
   2   8  15   16.92    1.39
   2  -8 -15   16.79    1.55
  -2  -9 -15    3.22    0.63
  -2  -9 -14  118.89    4.92
  -2  -9 -13    9.33    1.36
  -2  -9 -13    9.04    1.32
  -2  -9 -12  112.52    5.37
  -2  -9 -12  102.68    5.08
  -2   9  12   99.05    4.81
  -2  -9 -12   98.98    5.02
  -2  -9 -11  145.93    6.58
  -2  -9 -11  148.60    6.69
  -2  -9 -11  148.21    6.80
  -2   9  11  148.65    6.41
   2   9 -11  137.05    5.75
  -2  -9 -11  144.18    6.33
  -2  -9 -10  314.11   11.89
  -2  -9 -10  302.31   11.67
  -2  -9 -10  333.32   11.78
  -2  -9 -10  301.49   11.36
  -2   9  10  332.23   11.58
  -2  -9  -9  133.78    6.69
  -2  -9  -9  130.72    6.59
  -2  -9  -9  145.24    6.39
  -2  -9  -9  131.42    6.43
  -2   9   9  133.79    6.38
  -2  -9  -9  134.66    6.03
  -2  -9  -9  133.40    6.42
  -2  -9  -8   44.12    3.39
  -2  -9  -8   47.63    3.67
  -2  -9  -8   47.89    3.49
  -2   9   8   49.97    2.93
  -2  -9  -8   50.05    3.58
   2   9  -8   57.26    7.30
  -2  -9  -8   45.58    3.26
  -2   9   8   47.93    3.50
   2   9  -7   30.20    4.72
  -2  -9  -7   33.31    2.89
  -2  -9  -7   30.61    2.84
  -2  -9  -7   30.19    2.98
  -2  -9  -7   37.35    3.07
  -2  -9  -7   31.21    2.66
  -2   9   7   30.89    2.36
  -2  -9  -7   33.02    2.78
  -2   9   7   32.45    2.87
   2   9  -7   36.41    5.83
  -2   9   6  216.88   15.59
   2   9  -6  229.43   13.92
  -2  -9  -6  227.38    9.10
  -2  -9  -6  221.84    9.17
  -2  -9  -6  214.53    9.45
  -2   9   6  228.62    8.13
  -2  -9  -6  227.23    9.33
  -2  -9  -6  232.22    9.11
  -2   9   6  229.72    8.40
  -2  -9  -6  208.95    8.89
  -2   9   6  234.99    9.25
   2   9  -6  205.14   14.24
   2   9  -5  663.23   27.38
  -2   9   5  682.83   30.76
  -2  -9  -5  678.82   20.51
  -2  -9  -5  634.63   20.50
  -2  -9  -5  605.98   20.83
  -2  -9  -5  616.69   20.95
  -2   9   5  638.05   19.31
  -2  -9  -5  593.82   20.53
   2   9  -5  641.40   20.45
  -2   9   5  672.76   19.76
  -2  -9  -5  653.00   20.63
  -2   9   5  659.51   20.59
  -2  -9  -5  623.00   20.46
   2   9  -5  617.75   27.52
  -2  -9  -4  822.20   26.16
  -2   9   4  844.36   26.10
  -2   9   4  870.97   25.37
  -2  -9  -4  855.29   26.34
   2   9  -4  897.76   26.18
  -2  -9  -4  805.56   26.22
  -2   9   4  792.20   36.18
  -2  -9  -4  876.84   25.90
  -2   9   4  843.61   24.69
  -2  -9  -4  876.35   26.31
  -2   9   4  850.41   24.97
  -2  -9  -4  888.66   26.95
  -2  -9  -4  827.77   26.66
   2   9  -4  839.10   33.37
  -2  -9  -3   51.54    3.69
  -2   9   3   55.10    3.72
  -2  -9  -3   47.09    3.59
  -2   9   3   52.51    3.28
   2   9  -3   54.86    3.61
  -2   9   3   40.37    6.76
  -2   9   3   48.67    2.92
  -2  -9  -3   44.14    3.42
  -2   9   3   52.69    3.10
  -2  -9  -3   53.44    3.95
  -2  -9  -3   51.11    3.86
   2  -9   3   57.27    3.79
   2   9  -3   47.71    6.06
  -2   9   2   82.66    4.67
  -2  -9  -2   79.25    4.75
  -2   9   2   82.04    4.25
  -2  -9  -2   80.94    4.77
  -2  -9  -2   75.87    4.69
   2   9  -2   88.20    4.70
  -2   9   2   72.09    8.99
  -2   9   2   77.90    3.88
   2  -9   2   78.60    4.65
  -2  -9  -2   77.44    4.60
  -2   9   2   82.05    4.09
  -2  -9  -2   82.54    5.01
  -2  -9  -2   82.15    4.99
   2   9  -2   69.28    7.20
   2   9  -1  125.03    9.31
  -2   9   1  121.01    5.95
  -2   9   1  122.67    5.20
   2  -9   1  120.86    6.03
  -2  -9  -1  117.37    5.94
  -2   9   1  126.11    5.40
   2   9  -1  122.32    5.86
  -2   9   1  123.99    5.99
  -2  -9  -1  113.85    6.01
  -2   9   1  126.32    5.55
  -2  -9  -1  110.80    5.98
  -2  -9  -1  127.93    6.47
  -2   9   1  120.75   11.87
  -2   9   0  377.45   12.94
  -2  -9   0  365.11   13.16
   2   9   0  347.07   12.67
  -2   9   0  390.44   12.55
  -2  -9   0  372.09   13.20
  -2   9   0  367.44   11.99
   2  -9   0  360.32   12.95
  -2  -9   0  354.11   12.93
  -2   9   0  367.13   12.12
  -2  -9   0  341.19   13.09
  -2   9   0  366.65   12.83
  -2   9   0  369.49   21.83
   2   9   0  346.79   17.07
  -2  -9   1  119.98    6.05
   2  -9  -1  123.69    6.07
   2   9   1  112.13    8.41
  -2  -9   1  123.70    6.17
  -2   9  -1  124.00    5.91
   2   9   1  119.76    5.90
  -2   9  -1  124.20    5.98
  -2  -9   1  127.28    6.23
  -2   9  -1  128.74    5.41
  -2   9  -2   78.13    4.09
  -2  -9   2   85.62    4.87
   2  -9  -2   80.02    4.64
  -2   9  -2   78.25    4.11
   2   9   2   89.48    4.79
  -2  -9   2   83.85    5.05
  -2  -9   2   84.86    4.88
  -2   9  -2   80.43    4.49
  -2  -9   2   94.82    5.05
  -2   9  -2   86.31    4.71
  -2   9  -2   69.93    9.14
  -2   9  -3   46.89    3.42
  -2  -9   3   46.35    3.49
  -2  -9   3   56.67    3.84
  -2   9  -3   52.96    3.42
  -2   9  -3   51.37    3.16
   2  -9  -3   52.16    3.64
  -2  -9   3   52.59    3.68
  -2   9  -3   49.76    7.49
  -2  -9   3   61.92    4.19
   2   9   3   48.69    3.50
  -2   9  -3   52.37    3.16
  -2   9  -4  910.23   26.33
  -2   9  -4  814.83   37.23
   2  -9  -4  841.81   26.66
   2  -9  -4  879.63   25.94
  -2   9  -4  881.61   26.69
  -2  -9   4  915.56   26.98
  -2   9  -4  864.14   25.90
  -2  -9   4  878.39   26.90
  -2   9  -4  873.52   25.76
  -2  -9   4  876.92   27.50
   2   9   4  875.04   26.73
  -2   9  -5  627.21   20.09
  -2   9  -5  646.04   30.88
   2   9   5  634.25   27.06
   2  -9  -5  618.06   20.67
   2  -9  -5  687.25   20.31
  -2   9  -5  653.19   19.76
  -2  -9   5  637.95   20.63
  -2   9  -5  670.27   20.85
  -2   9  -5  653.93   20.09
  -2  -9   5  672.69   20.94
   2   9   5  636.93   20.71
  -2  -9   5  675.19   21.69
   2  -9  -5  676.37   20.07
  -2   9  -6  223.73    8.63
   2  -9  -6  226.61    9.28
   2  -9  -6  238.78    8.91
  -2   9  -6  235.67    8.31
  -2   9  -6  232.48    8.73
  -2  -9   6  234.15    9.21
  -2   9  -6  225.31   16.13
   2   9   6  245.26   14.37
   2   9   6  212.89    9.08
  -2  -9   6  244.99   10.01
   2  -9  -6  228.89    8.68
  -2   9  -7   35.89    5.94
   2  -9  -7   29.18    2.76
  -2   9  -7   31.78    2.48
  -2   9  -7   34.18    2.63
  -2  -9   7   37.98    2.91
   2   9   7   33.84    2.92
   2  -9  -7   30.54    2.62
   2  -9  -7   34.06    2.67
   2  -9  -8   49.10    3.53
  -2   9  -8   49.84    3.09
  -2   9  -8   48.95    3.23
   2   9   8   50.11    3.52
   2  -9  -8   45.18    3.26
   2  -9  -8   43.99    3.15
   2  -9  -9  130.44    6.36
  -2   9  -9  137.60    5.75
  -2   9  -9  134.62    6.01
   2  -9  -9  141.20    6.27
   2  -9  -9  138.32    6.31
   2   9   9  134.38    6.30
   2   9  10  316.91   11.27
   2  -9 -10  299.29   11.28
  -2   9 -10  313.53   10.53
   2  -9 -10  327.58   11.31
   2  -9 -10  315.24   11.33
   2  -9 -11  162.28    6.60
   2  -9 -11  142.29    5.77
  -2   9 -11  141.19    5.65
   2  -9 -11  149.21    6.36
   2   9  11  139.64    6.16
   2  -9 -11  141.03    6.27
   2   9  12   95.71    4.59
   2  -9 -12   92.77    4.60
   2  -9 -12  114.68    5.03
   2  -9 -12  110.12    5.02
   2  -9 -13    8.11    1.21
   2  -9 -13    9.03    1.27
   2   9  13    7.35    1.09
   2  -9 -14  120.70    4.87
   2  -9 -14  115.88    4.82
   2   9  14  115.44    4.39
   2  -9 -15    2.65    0.59
   2  -9 -15    2.91    0.62
  -2 -10 -13   43.88    2.39
  -2 -10 -12   55.74    3.29
  -2 -10 -12   61.15    3.17
  -2 -10 -12   58.26    3.42
  -2 -10 -11   94.10    4.74
  -2 -10 -11   83.41    4.26
  -2 -10 -11   95.40    4.85
  -2  10  10  229.36    8.47
  -2 -10 -10  224.13    8.49
  -2 -10 -10  205.61    8.70
  -2 -10 -10  223.07    8.39
  -2 -10  -9  169.06    7.07
  -2  10   9  177.59    7.22
  -2 -10  -9  160.33    7.10
  -2 -10  -9  158.41    7.40
  -2 -10  -9  172.96    7.08
  -2 -10  -8  197.55    8.39
  -2 -10  -8  209.46    8.49
  -2 -10  -8  208.27    8.92
  -2 -10  -8  214.34    8.35
  -2 -10  -8  205.50    8.19
  -2  10   8  211.38    8.45
  -2 -10  -7   68.88    4.28
  -2 -10  -7   70.08    4.54
  -2 -10  -7   67.72    4.31
  -2 -10  -7   67.12    3.97
  -2  10   7   67.68    3.45
  -2 -10  -7   66.46    4.09
  -2  10   7   71.00    4.27
  -2 -10  -7   66.33    3.95
  -2  10   6   64.38    8.32
   2  10  -6   71.05    7.67
  -2 -10  -6   86.68    4.58
  -2 -10  -6   89.51    4.97
  -2 -10  -6   91.45    5.31
  -2 -10  -6   88.39    5.25
  -2 -10  -6   86.17    5.02
  -2  10   6   81.90    4.05
  -2 -10  -6   77.75    4.61
   2  10  -6   94.14    9.25
  -2 -10  -6   83.24    4.74
  -2  10   6   81.50    4.75
   2  10  -5  313.03   17.97
   2 -10   5  328.24   12.18
  -2 -10  -5  334.92   12.67
  -2  10   5  310.94   19.82
   2  10  -5  311.97   17.59
  -2 -10  -5  340.96   12.22
  -2 -10  -5  323.83   12.53
  -2 -10  -5  320.60   12.21
  -2  10   5  331.46   11.13
  -2 -10  -5  343.17   12.26
  -2  10   5  318.09   10.96
  -2  10   5  329.61   12.04
  -2 -10  -5  322.70   12.04
   2  10  -4  195.85   13.51
  -2 -10  -4  199.50    8.98
  -2  10   4  176.19   14.74
   2  10  -4  202.16   13.68
  -2 -10  -4  210.09    8.65
   2 -10   4  195.51    8.53
  -2 -10  -4  213.51    9.10
   2  10  -4  201.23    8.41
  -2  10   4  212.73    7.84
  -2 -10  -4  190.99    8.55
  -2  10   4  198.50    7.59
  -2  10   4  201.95    8.48
  -2 -10  -4  197.28    8.55
   2  10  -3   52.50    6.54
  -2 -10  -3   56.88    4.12
   2  10  -3   48.49    3.51
  -2  10   3   47.32    3.51
  -2  10   3   50.80    3.20
  -2 -10  -3   45.38    3.62
  -2  10   3   47.35    3.45
  -2  10   3   46.13    2.74
  -2 -10  -3   52.12    3.72
   2 -10   3   49.96    3.66
  -2 -10  -3   53.81    3.99
  -2 -10  -3   47.63    3.62
  -2  10   3   50.34    3.12
  -2  10   3   39.27    6.80
   2  10  -3   48.72    6.37
  -2  10   2   34.59    3.00
   2  10  -2   37.37    3.04
   2 -10   2   33.99    2.44
  -2 -10  -2   37.42    3.19
  -2  10   2   38.27    2.75
  -2 -10  -2   35.37    3.15
   2 -10   2   35.75    3.13
  -2 -10  -2   33.26    3.01
  -2  10   2   39.73    2.72
  -2 -10  -2   34.64    3.13
  -2  10   2   38.20    2.45
  -2  10   2   35.68    2.93
  -2  10   2   30.85    6.13
   2  10  -2   41.55    5.99
   2  10  -2   33.38    5.05
   2  10  -1  471.32   16.02
  -2  10   1  490.45   16.23
  -2 -10  -1  474.22   16.48
  -2  10   1  478.72   14.93
   2 -10   1  473.96   16.38
  -2 -10  -1  470.50   16.30
  -2  10   1  499.43   15.50
  -2 -10  -1  452.44   16.45
  -2  10   1  494.86   16.05
  -2  10   1  494.49   26.62
   2  10  -1  486.05   21.73
  -2 -10   0   71.74    4.61
  -2  10   0   76.90    4.08
  -2  10   0   72.00    4.26
   2 -10   0   82.24    4.53
  -2  10   0   71.84    3.74
   2  10   0   80.29    8.29
  -2  10   0   78.30    9.83
   2  10   0   72.85    4.40
  -2  10   0   72.16    4.42
  -2 -10   0   70.57    4.55
   2 -10   0   69.96    4.51
  -2 -10   0   77.08    4.68
  -2 -10   1  467.07   16.43
   2 -10  -1  463.52   16.33
  -2  10  -1  497.68   16.31
  -2 -10   1  469.21   16.49
   2  10   1  491.18   16.29
  -2  10  -1  497.27   15.97
  -2  10  -1  491.28   15.29
   2  10   1  507.24   23.72
  -2 -10   1  492.25   16.69
  -2  10  -2   35.50    2.80
  -2  10  -2   37.88    2.72
  -2  10  -2   37.59    6.78
   2  10   2   40.27    5.87
  -2  10  -2   37.75    2.63
  -2 -10   2   38.20    3.22
  -2 -10   2   43.33    3.39
   2 -10  -2   40.55    3.25
  -2 -10   2   39.21    3.22
  -2  10  -2   36.61    3.03
   2  10   2   35.47    3.00
  -2 -10   2   40.14    3.42
  -2  10  -3   53.72    3.37
  -2  10  -3   56.16    3.34
  -2  10  -3   48.13    7.63
   2  10   3   46.15    6.26
  -2  10  -3   50.65    3.14
  -2 -10   3   52.26    3.77
   2 -10  -3   46.87    3.55
  -2 -10   3   43.44    3.50
  -2  10  -3   57.48    3.75
  -2 -10   3   53.33    3.78
   2  10   3   53.21    3.67
  -2 -10   3   51.00    3.93
  -2  10  -4  213.28    7.95
  -2  10  -4  182.05   15.23
   2  10   4  194.08   13.33
   2 -10  -4  198.53    8.48
  -2 -10   4  194.55    8.50
  -2  10  -4  201.76    7.72
  -2  10  -4  195.90    7.69
  -2 -10   4  198.30    8.54
  -2 -10   4  208.78    9.09
   2  10   4  208.20    8.52
  -2  10  -4  189.97    8.26
  -2 -10   4  217.59    8.64
   2  10   5  329.59   11.99
  -2 -10   5  342.48   12.73
  -2  10  -5  344.94   11.15
   2 -10  -5  322.13   11.99
   2 -10  -5  334.27   11.46
  -2 -10   5  322.31   12.09
  -2 -10   5  324.05   11.78
   2 -10  -5  313.17   11.11
  -2  10  -5  327.94   11.29
  -2 -10   5  322.76   12.01
  -2  10  -5  333.02   11.23
  -2  10  -5  312.21   20.08
   2  10   5  303.60   17.37
   2  10   6   85.85    4.80
   2 -10  -6   91.99    4.62
  -2  10  -6   75.50    9.05
   2  10   6   82.67    8.15
   2 -10  -6   83.58    4.35
  -2  10  -6   80.43    4.12
  -2 -10   6   81.01    4.65
  -2  10  -6   83.06    4.31
   2 -10  -6   85.48    4.87
   2 -10  -7   66.70    4.21
   2 -10  -7   70.85    4.04
   2 -10  -7   73.38    4.03
  -2  10  -7   71.12    3.65
   2  10   7   70.96    4.21
  -2 -10   7   63.78    3.90
  -2  10  -7   68.22    3.83
   2 -10  -8  201.74    8.38
   2 -10  -8  226.72    8.42
   2 -10  -8  231.28    8.36
  -2  10  -8  195.07    7.43
   2  10   8  197.75    8.21
  -2  10  -8  203.77    7.93
   2 -10  -9  185.35    7.27
   2  10   9  168.35    7.06
  -2  10  -9  156.51    6.22
   2 -10  -9  171.43    7.23
   2 -10  -9  181.60    7.15
   2 -10 -10  236.94    8.48
   2 -10 -10  237.62    8.60
   2  10  10  211.19    8.18
  -2  10 -10  216.23    7.51
   2 -10 -10  207.58    8.29
   2 -10 -10  227.05    8.05
   2 -10 -11   87.01    4.23
   2 -10 -11   86.83    4.29
   2 -10 -11   77.53    4.00
   2  10  11   90.21    4.13
   2 -10 -12   59.45    3.13
   2 -10 -12   58.06    3.15
   2 -10 -12   47.52    2.77
   2  10  12   51.73    2.76
   2 -10 -13   45.53    2.54
   2  10  13   43.14    2.16
   2 -10 -13   45.39    2.52
   2 -10 -14   81.41    3.33
   2 -10 -14   82.60    3.37
  -2  11  12   24.52    1.42
  -2 -11 -10   16.23    1.77
  -2 -11 -10   14.50    1.31
   2 -11  10   11.81    1.38
  -2 -11  -9  174.20    7.26
   2 -11   9  163.07    6.69
  -2 -11  -8   53.50    3.43
   2 -11   8   53.56    3.43
  -2  11   8   58.79    3.47
  -2 -11  -8   55.92    3.54
  -2 -11  -8   59.15    3.85
  -2 -11  -7   71.30    4.40
  -2 -11  -7   77.04    4.35
   2 -11   7   70.64    4.16
  -2 -11  -7   73.88    4.21
  -2 -11  -7   71.63    4.45
  -2  11   7   69.21    4.01
  -2 -11  -7   62.03    3.82
  -2 -11  -6   60.19    4.08
  -2 -11  -6   64.90    4.25
  -2  11   6   56.19    3.52
   2 -11   6   60.36    3.87
  -2 -11  -6   61.41    3.87
  -2 -11  -6   61.23    3.80
  -2 -11  -6   60.31    3.96
  -2  11   6   58.32    3.72
  -2 -11  -6   61.77    3.85
  -2 -11  -5  252.65   10.42
  -2 -11  -5  254.38   10.01
   2 -11   5  271.17   10.21
  -2 -11  -5  273.40   10.62
  -2 -11  -5  268.00   10.12
  -2  11   5  254.76    9.58
  -2  11   5  260.69    9.89
  -2 -11  -5  262.79   10.29
  -2 -11  -5  251.00    9.95
  -2 -11  -4   48.04    3.56
  -2 -11  -4   45.60    3.47
  -2 -11  -4   53.43    3.67
   2 -11   4   47.74    3.57
  -2  11   4   53.26    3.59
  -2  11   4   49.58    3.29
  -2 -11  -3   46.73    3.58
  -2 -11  -3   48.99    3.65
  -2 -11  -3   49.65    3.58
   2 -11   3   47.62    3.58
  -2  11   3   55.54    3.44
   2  11  -3   47.38    3.39
  -2  11   3   43.75    3.33
  -2 -11  -3   52.94    3.78
   2 -11   2  184.16    6.88
   2  11  -2  182.85    7.59
  -2 -11  -2  169.00    7.76
  -2  11   2  169.40    7.47
  -2 -11  -2  165.19    7.70
  -2  11   2  162.04    6.18
  -2  11   2  150.25   13.76
   2  11  -2  184.61   13.30
  -2 -11  -2  170.15    7.64
   2 -11   2  178.35    7.82
  -2 -11  -2  172.29    7.85
  -2  11   2  175.10    7.16
  -2  11   1   17.62    2.04
   2 -11   1   18.47    1.82
  -2 -11  -1   18.26    2.24
  -2  11   1   17.81    1.60
  -2  11   1   16.86    4.55
   2 -11   1   18.59    2.22
  -2 -11  -1   17.11    2.15
   2  11  -1   14.24    1.92
  -2  11   1   20.81    2.00
  -2  11   0   57.79    3.52
   2 -11   0   60.13    4.07
  -2 -11   0   56.42    3.97
  -2  11   0   62.11    8.78
   2  11   0   61.99    7.43
  -2  11   0   61.44    3.24
  -2 -11   0   63.31    4.22
  -2  11   0   58.67    3.53
  -2  11   0   61.70    3.97
   2 -11   0   63.00    3.58
  -2 -11   0   57.16    4.02
   2  11   0   62.53    3.94
   2 -11   0   65.43    3.93
  -2  11  -1   22.14    5.42
   2  11   1   21.18    4.39
   2  11   1   16.77    2.03
   2 -11  -1   19.13    1.94
  -2 -11   1   18.54    2.21
  -2  11  -1   15.57    1.98
  -2  11  -1   16.55    1.65
  -2 -11   1   18.18    2.24
  -2 -11   1   18.75    2.26
   2 -11  -1   17.60    2.18
  -2  11  -1   16.48    1.76
   2 -11  -1   18.41    2.08
  -2 -11   1   21.54    2.43
  -2  11  -2  158.99   14.27
   2  11   2  176.27   13.00
  -2  11  -2  170.63    7.42
  -2 -11   2  169.02    7.62
   2  11   2  168.65    7.38
  -2 -11   2  183.66    7.90
  -2  11  -2  168.81    6.60
  -2 -11   2  179.24    8.05
   2 -11  -2  168.26    7.59
  -2 -11   2  155.83    7.47
  -2  11  -2  178.74    6.87
  -2  11  -3   49.54    3.48
   2  11   3   54.03    3.62
  -2 -11   3   50.99    3.61
  -2  11  -3   50.17    3.04
  -2 -11   3   50.71    3.68
  -2 -11   3   49.09    3.80
   2 -11  -3   48.06    3.53
  -2 -11   3   52.49    3.69
  -2  11  -3   50.01    3.04
  -2 -11   4   57.20    3.68
   2  11   4   54.65    3.58
  -2  11  -4   41.24    3.20
  -2  11  -4   50.25    3.05
  -2 -11   4   51.99    3.65
  -2 -11   4   52.11    3.84
  -2  11  -4   49.76    2.94
   2 -11  -4   44.04    3.37
  -2 -11   4   53.10    3.67
   2 -11  -5  256.85   10.02
  -2 -11   5  255.08   10.04
  -2 -11   5  259.61   10.48
  -2 -11   5  266.37   10.08
  -2  11  -5  270.55    9.37
   2  11   5  276.56   10.06
  -2 -11   5  261.25    9.65
  -2  11  -5  258.90    8.97
   2 -11  -6   63.44    3.53
  -2 -11   6   57.01    3.76
   2 -11  -6   58.52    3.75
  -2 -11   6   56.60    3.65
  -2  11  -6   56.85    3.30
   2 -11  -6   54.33    3.40
   2  11   6   58.93    3.66
   2 -11  -6   61.87    3.38
  -2  11  -6   56.69    3.01
   2 -11  -7   71.55    3.85
  -2 -11   7   61.36    3.93
   2 -11  -7   73.66    4.13
   2  11   7   78.08    4.12
  -2  11  -7   73.75    3.76
  -2 -11   7   67.00    3.76
   2 -11  -7   72.13    3.79
  -2  11  -7   66.43    3.24
   2 -11  -8   59.18    3.39
   2 -11  -8   56.75    3.51
  -2 -11   8   52.12    3.41
   2  11   8   58.89    3.41
   2 -11  -8   57.00    3.31
   2 -11  -8   64.84    3.41
  -2  11  -8   49.49    2.62
   2 -11  -9  173.55    6.82
   2 -11  -9  176.44    6.63
   2 -11  -9  175.90    6.70
   2 -11  -9  184.75    6.87
   2 -11 -10   12.60    1.37
   2 -11 -10   14.85    1.41
   2  11  10   14.26    1.39
   2 -11 -10   13.03    1.43
   2 -11 -10   13.02    1.39
   2 -11 -11   75.90    3.50
   2 -11 -11   82.06    3.62
   2 -11 -12   33.32    1.85
   2 -11 -12   32.32    1.87
   2 -11 -13   30.94    1.61
  -2  12   9   76.90    3.06
  -2  12   8   16.78    1.37
  -2 -12  -8   19.23    1.78
   2 -12   8   15.60    1.56
  -2 -12  -7   65.03    3.68
  -2 -12  -7   63.20    3.45
  -2  12   7   63.75    3.07
   2 -12   7   58.95    3.39
  -2 -12  -6  110.04    5.32
   2 -12   6  108.87    5.12
  -2 -12  -6  111.89    5.14
  -2  12   6  106.47    4.54
  -2 -12  -5   73.77    4.36
  -2  12   5   86.45    4.28
  -2 -12  -5   83.83    4.38
  -2 -12  -5   78.72    4.30
   2 -12   5   78.69    4.30
  -2 -12  -5   76.43    4.27
  -2  12   5   79.55    3.76
  -2  12   4   61.20    3.61
  -2 -12  -4   61.09    3.81
  -2 -12  -4   57.35    3.66
   2 -12   4   63.05    3.81
  -2 -12  -4   61.90    3.84
  -2  12   4   61.19    3.23
  -2  12   3   23.51    2.19
  -2 -12  -3   26.56    2.52
  -2 -12  -3   23.76    2.38
  -2 -12  -3   22.40    2.23
   2 -12   3   22.90    2.30
  -2 -12  -3   20.29    2.19
  -2  12   3   23.71    1.89
   2 -12   2    9.12    1.20
  -2 -12  -2    6.54    1.35
  -2 -12  -2   11.08    1.70
   2  12  -2    9.88    1.49
  -2  12   2    7.28    1.35
  -2  12   2    9.06    1.16
  -2 -12  -2    8.66    1.51
   2 -12   2    9.87    1.51
  -2 -12  -2    7.59    1.41
  -2  12   1   50.15    2.85
   2 -12   1   57.07    3.16
   2  12  -1   48.89    3.30
  -2 -12  -1   48.45    3.53
  -2  12   1   52.79    3.42
  -2 -12  -1   43.82    3.31
   2 -12   1   48.26    3.46
   2  12   0   20.26    2.12
   2 -12   0   22.09    1.97
  -2  12   0   27.34    2.42
  -2 -12   0   22.37    2.35
   2 -12   0   24.12    2.45
  -2 -12   0   24.24    2.41
  -2  12   0   21.94    1.65
  -2 -12   0   27.93    2.60
  -2  12   0   22.91    1.80
   2 -12  -1   49.19    3.08
  -2  12  -1   48.06    3.31
  -2 -12   1   49.91    3.51
   2  12   1   55.59    3.46
  -2  12  -1   48.56    2.68
  -2 -12   1   53.73    3.69
   2 -12  -1   46.36    3.39
  -2 -12   1   47.30    3.42
  -2  12  -1   46.95    2.68
  -2 -12   1   48.48    3.61
   2 -12  -1   59.46    3.43
  -2  12  -2    7.19    1.35
   2  12   2    6.75    1.28
  -2 -12   2    9.19    1.52
  -2 -12   2    9.78    1.54
   2 -12  -2    9.00    1.32
   2 -12  -2    5.88    1.27
  -2 -12   2    9.68    1.53
  -2  12  -2    6.98    1.02
   2 -12  -2    8.50    1.38
  -2 -12   2   10.22    1.66
  -2 -12   3   22.63    2.38
  -2 -12   3   25.99    2.44
  -2  12  -3   23.56    1.84
   2 -12  -3   26.04    2.28
   2  12   3   24.55    2.22
   2 -12  -3   26.28    2.22
  -2 -12   3   24.61    2.27
   2 -12  -3   25.59    2.36
  -2 -12   3   20.90    2.24
  -2 -12   4   57.06    3.46
  -2 -12   4   64.06    4.06
   2 -12  -4   69.38    3.85
   2 -12  -4   63.10    3.79
  -2 -12   4   57.90    3.68
   2 -12  -4   64.93    3.64
   2  12   4   62.49    3.62
  -2 -12   4   63.30    3.82
  -2  12  -4   59.61    3.15
   2 -12  -5   83.46    4.39
  -2 -12   5   71.68    4.16
   2 -12  -5   83.64    4.20
   2  12   5   74.21    4.03
  -2  12  -5   79.72    3.74
  -2 -12   5   92.96    4.52
   2 -12  -6  116.27    5.32
   2 -12  -6  128.44    5.36
   2  12   6  117.07    5.15
  -2 -12   6  113.14    5.13
   2  12   7   65.82    3.39
   2 -12  -7   66.24    3.59
   2 -12  -7   68.55    3.23
  -2 -12   7   63.09    3.22
   2 -12  -8   16.33    1.61
   2 -12  -8   17.89    1.48
   2 -12  -8   19.33    1.68
   2  12   8   17.51    1.53
   2 -12  -9   87.43    3.53
   2 -12  -9   76.42    3.26
   2  12   9   77.23    3.39
   2 -12  -9   88.23    3.73
   2 -12 -10   11.16    0.93
   2 -12 -10   11.88    1.03
   2  12  10   12.15    0.95
   2 -12 -11   23.42    1.53
  -2 -13  -7    3.72    0.78
  -2 -13  -6   30.59    2.18
  -2 -13  -6   25.63    1.91
  -2 -13  -5   52.15    2.99
  -2 -13  -4   65.43    3.62
   2 -13   4   67.68    3.52
  -2 -13  -4   70.13    3.65
  -2 -13  -3   70.17    3.84
  -2 -13  -3   68.80    3.82
  -2 -13  -3   67.70    3.83
   2 -13   3   68.34    3.63
  -2 -13  -2   26.46    2.30
   2 -13   2   26.03    2.19
  -2 -13  -2   27.08    2.30
   2 -13   1   35.39    2.67
  -2 -13  -1   40.63    2.89
   2 -13   1   42.61    2.40
   2  13  -1   42.08    2.68
   2 -13   0    0.23    0.96
  -2 -13   0    1.17    0.69
  -2 -13   0    0.67    0.66
  -2 -13   0    0.89    0.65
   2 -13   0    1.08    0.51
   2  13   0    0.31    0.75
  -2 -13   1   41.10    2.94
  -2 -13   1   43.42    2.99
   2 -13  -1   38.82    2.74
   2 -13  -1   42.79    2.59
   2  13   1   38.44    2.56
  -2 -13   1   41.68    2.85
   2 -13  -2   26.98    2.28
   2 -13  -2   29.18    2.05
  -2 -13   2   31.43    2.51
  -2 -13   2   28.30    2.37
  -2 -13   2   34.86    2.44
   2 -13  -2   32.80    2.29
   2  13   2   30.62    2.19
   2 -13  -3   65.90    3.60
  -2 -13   3   73.29    3.97
   2 -13  -3   66.85    3.37
  -2 -13   3   67.01    3.73
  -2 -13   3   65.63    3.42
   2 -13  -3   72.75    3.63
   2  13   3   68.73    3.43
  -2 -13   4   73.72    3.76
   2 -13  -4   73.07    3.55
   2 -13  -4   68.82    3.63
   2 -13  -4   79.88    3.80
   2  13   4   70.02    3.46
   2 -13  -5   52.42    2.97
   2  13   5   53.99    2.77
  -2 -13   5   51.85    2.88
   2 -13  -5   57.89    2.98
   2 -13  -6   30.74    2.08
   2  13   6   25.27    1.73
   2 -13  -6   29.46    1.98
  -2 -13   6   27.87    1.80
   2  13   7    2.92    0.55
   2 -13  -7    4.33    0.77
   2 -13  -8   85.02    3.50
   2 -13  -8   82.98    3.50
   2 -13  -9   24.01    1.41
   2 -13  -9   27.10    1.54
  -2 -14  -6   67.51    2.82
  -2 -14  -5   47.65    2.31
   2 -14   4   42.99    2.12
  -2 -14  -4   43.36    2.42
  -2 -14  -4   38.90    2.24
  -2 -14  -3  133.72    5.00
  -2 -14  -3  129.43    5.12
  -2 -14  -3  131.05    5.09
  -2 -14  -2  116.32    4.72
  -2 -14  -2  113.03    4.64
  -2 -14  -1  140.10    5.41
  -2 -14   0   54.52    2.94
  -2 -14   0   52.41    2.93
  -2 -14   0   56.38    2.85
  -2 -14   1  123.11    4.76
   2 -14  -1  122.53    4.48
  -2 -14   1  130.78    5.09
  -2 -14   2  106.30    4.10
   2 -14  -2  118.24    4.31
  -2 -14   2  115.70    4.62
   2 -14  -3  143.36    4.68
  -2 -14   3  130.25    4.74
   2 -14  -4   44.57    2.24
  -2 -14   4   37.56    2.07
   2 -14  -5   63.06    2.78
   2 -14  -6   73.64    2.95
  -3   0   0    0.88    1.11
  -3   0   1  297.54   15.26
  -3   0  -2   11.03    2.78
  -3   0   2   16.76    3.22
  -3   0  -2   12.89    3.11
  -3   0   3   29.21    4.42
  -3   0  -3   34.02    4.58
  -3   0  -3   25.81    4.36
  -3   0  -4   62.17    6.89
  -3   0  -5  447.30   21.86
  -3   0  -6    4.95    2.09
  -3   0  -7  243.60   15.76
  -3   0  -7  224.99    8.86
   3   0  -7  238.22    8.35
  -3   0   7  221.82    8.20
   3   0  -8  211.63    7.78
  -3   0   8  197.47    7.45
  -3   0  -8  200.78    7.32
  -3   0  -8  190.75   14.48
  -3   0  -8  208.02    8.32
  -3   0  -8  194.55    7.72
  -3   0  -8  191.97    7.73
  -3   0  -8  190.80    7.86
   3   0  -9  166.54    6.76
  -3   0   9  159.72    6.29
  -3   0  -9  160.09    6.33
  -3   0  -9  144.59    6.61
  -3   0  -9  157.47    6.92
  -3   0  -9  143.99    6.50
  -3   0  -9  157.50    7.16
  -3   0  -9  165.64   13.91
  -3   0 -10  240.18    9.32
  -3   0 -10  241.72    9.54
   3   0 -10  244.85    9.20
  -3   0 -10  230.40    9.04
  -3   0 -10  225.88    9.59
  -3   0 -10  230.43   17.25
  -3   0 -11  171.92    7.66
  -3   0 -11  174.78    7.95
  -3   0 -11  180.22    8.17
  -3   0 -11  172.06   15.14
   3   0 -11  195.41    7.80
  -3   0 -11  178.71    7.52
  -3   0 -12   29.75    2.77
  -3   0 -12   29.75    2.86
  -3   0 -12   32.96    3.06
   3   0 -12   32.26    2.76
   3   0 -12   33.67    5.37
  -3   0 -12   28.00    2.53
  -3   0 -13   87.89    4.95
  -3   0 -13   85.45    5.15
  -3   0 -13   86.14    5.28
  -3   0 -13   81.41   10.54
   3   0 -13   93.92    5.00
   3   0 -13  100.54    9.29
  -3   0 -13   85.68    4.64
  -3   0 -14   33.09    3.06
   3   0 -14   36.56    2.93
  -3   0 -14   31.45    2.75
  -3   0 -14   30.66    2.89
   3   0 -15    1.66    0.61
  -3   0 -15    1.86    0.87
   3   0 -15    0.54    0.62
  -3   0 -15    0.83    0.66
  -3   0 -15    1.30    0.75
   3   0 -15    0.96    0.61
  -3   0 -16   13.38    1.80
   3   0 -16   10.69    1.23
  -3   0 -17   41.51    2.77
   3   0 -18   17.46    1.37
  -3   0 -18   17.81    1.51
   3   1 -18   89.77    3.59
  -3  -1 -18   91.51    3.85
   3   1 -17  130.73    5.27
  -3  -1 -17  139.24    5.73
  -3  -1 -16    4.36    1.04
  -3  -1 -16    2.70    0.83
   3   1 -15   17.45    1.58
  -3  -1 -15   16.66    1.98
  -3  -1 -15   19.15    2.19
  -3  -1 -15   15.64    2.01
  -3  -1 -14   71.45    4.55
  -3  -1 -14   86.10    5.04
  -3  -1 -14   79.17    4.42
  -3  -1 -14   78.33    4.84
   3   1 -13  213.74   14.42
  -3  -1 -13  233.54    9.17
   3   1 -13  243.48    9.23
  -3  -1 -13  224.33    9.61
  -3  -1 -13  212.49   17.57
  -3  -1 -13  222.68    9.33
  -3  -1 -13  214.55    9.44
  -3  -1 -12   27.10    2.69
  -3  -1 -12   25.06    2.65
   3   1 -12   33.84    5.46
   3   1 -12   31.57    2.75
  -3  -1 -12   32.27    3.07
  -3  -1 -12   28.02    6.15
  -3  -1 -12   29.83    2.76
  -3  -1 -11   29.50    2.68
  -3  -1 -11   28.22    2.82
   3   1 -11   34.27    2.77
  -3  -1 -11   22.54    5.40
  -3  -1 -11   27.65    2.71
  -3  -1 -11   26.18    2.67
   3   1 -10   86.86    4.71
  -3  -1 -10   85.83    4.87
  -3  -1 -10   78.30    4.76
  -3  -1 -10   87.28    5.08
  -3  -1 -10   81.67   10.02
  -3  -1 -10   88.57    4.84
  -3  -1  -9   26.66    2.49
  -3  -1  -9   24.84    2.43
  -3  -1  -9   25.58    2.44
  -3  -1  -9   28.08    2.63
   3   1  -9   33.77    2.61
  -3   1   9   28.22    2.17
  -3  -1  -9   30.04    5.79
  -3  -1  -8   40.93    6.55
  -3  -1  -8   41.22    3.02
  -3  -1  -8   42.72    3.11
  -3  -1  -8   40.81    2.52
   3   1  -8   45.39    2.99
  -3  -1  -8   46.37    3.31
  -3  -1  -8   41.00    3.00
  -3   1   8   42.22    2.70
  -3  -1  -7    9.38    1.39
  -3   1   7    9.65    1.25
  -3  -1  -7    8.04    1.36
  -3  -1  -7    5.40    2.40
  -3  -1  -7    9.34    1.37
  -3  -1  -7   10.94    1.47
  -3  -1  -6  152.06   11.99
  -3   1   5  376.88   17.93
  -3  -1  -5  372.27   19.51
  -3   1   4   32.94    4.76
  -3  -1  -4   35.53    5.20
  -3   1   3  591.83   24.47
  -3  -1  -3  589.68   25.39
  -3   1   2  220.22   12.72
  -3  -1  -2  211.01   13.19
  -3   1   1   63.43    6.40
  -3   1   0  175.51   11.15
  -3   1  -2  202.63   12.17
  -3   1  -3  590.45   24.25
  -3   1  -4   41.32    5.25
  -3   1  -5  380.24   18.04
  -3   1  -7    8.24    1.35
   3  -1  -7    9.34    1.22
  -3   1  -7    9.41    1.22
  -3   1  -8   46.47    3.30
   3  -1  -8   44.82    2.92
  -3   1  -8   44.80    2.93
  -3   1  -8   41.93    2.97
  -3   1  -8   47.97    2.89
  -3  -1   9   29.85    2.32
  -3   1  -9   29.51    2.30
   3  -1  -9   29.07    2.38
  -3   1  -9   25.18    2.23
  -3   1  -9   27.39    2.46
  -3   1  -9   26.83    2.62
   3  -1 -10   95.51    4.81
  -3   1 -10   79.12    4.48
  -3   1 -10   83.40    4.77
  -3   1 -10   94.84    4.60
  -3   1 -11   23.94    2.32
  -3   1 -11   26.33    2.55
  -3   1 -11   21.55    5.37
   3  -1 -11   25.65    2.40
  -3   1 -12   26.02    2.43
  -3   1 -12   25.80    2.64
   3  -1 -12   26.40    4.54
  -3   1 -12   28.93    6.32
   3  -1 -12   33.09    2.80
   3  -1 -13  229.46   14.30
   3  -1 -13  257.69    9.34
  -3   1 -13  221.39   17.69
  -3   1 -13  209.07    8.76
  -3   1 -13  213.98    9.28
   3  -1 -14   80.66    4.13
  -3   1 -14   78.16    4.74
   3  -1 -14   83.27    4.59
   3  -1 -15   19.48    1.83
   3  -1 -15   16.19    1.62
  -3   1 -15   17.11    2.05
   3  -1 -15   18.54    1.97
   3  -1 -16    1.73    0.65
  -3   1 -16    1.32    0.68
   3  -1 -16    2.21    0.82
   3  -1 -16    2.10    0.63
  -3  -2 -18   12.93    1.16
   3   2 -18   11.96    1.02
  -3  -2 -17   38.34    2.52
  -3  -2 -17   38.41    2.45
   3   2 -17   39.53    2.33
  -3  -2 -16   33.59    2.65
  -3  -2 -16   37.41    2.72
   3   2 -16   34.22    2.41
  -3  -2 -15   14.04    1.85
  -3  -2 -15   12.15    1.77
  -3  -2 -14   93.07    5.33
  -3  -2 -14  105.92    5.61
  -3  -2 -14   93.92    5.13
  -3  -2 -13  165.46    7.65
  -3  -2 -13  168.65    7.54
  -3  -2 -13  154.44    7.63
  -3  -2 -13  155.48   14.60
  -3  -2 -13  169.54    7.75
   3   2 -13  163.08   12.44
   3   2 -12  186.57   13.09
  -3  -2 -12  160.29    7.77
  -3  -2 -12  166.78    7.64
   3   2 -12  165.12    7.35
  -3  -2 -12  173.54   15.27
  -3  -2 -12  181.01    8.03
  -3  -2 -12  160.25    7.68
   3   2 -11  190.74   13.30
  -3  -2 -11  171.63    8.14
  -3  -2 -11  180.03    8.12
  -3  -2 -11  186.06    8.30
  -3  -2 -11  178.41   15.38
  -3  -2 -11  185.16    8.24
   3   2 -11  204.42    8.10
   3   2 -10   69.21    6.44
   3   2 -10   73.05    4.20
  -3  -2 -10   65.65    4.36
  -3  -2 -10   69.19    4.47
  -3  -2 -10   68.94    4.45
  -3  -2 -10   61.49    8.69
  -3  -2  -9  142.02    6.82
  -3  -2  -9  148.36    6.88
  -3  -2  -9  142.26    6.84
  -3  -2  -9  160.47   13.61
   3   2  -9  166.33    6.79
  -3   2   9  152.88    6.07
  -3  -2  -9  150.00    6.96
  -3  -2  -8  111.17    5.57
  -3  -2  -8  108.94    5.56
  -3  -2  -8  106.83   10.65
  -3   2   8  114.79    4.90
  -3  -2  -8  113.68    5.59
  -3  -2  -8  102.23    5.40
  -3  -2  -7  636.74   20.48
  -3  -2  -7  634.72   20.47
  -3  -2  -7  635.79   29.39
  -3  -2  -7  674.16   20.63
  -3  -2  -7  661.92   20.57
  -3   2   7  675.38   26.73
  -3   2   7  681.80   19.77
  -3   2   6   71.89    7.06
  -3  -2  -6   64.68    3.75
  -3  -2  -6   58.36    7.19
  -3  -2  -6   60.69    3.68
  -3   2   6   61.71    3.31
  -3  -2  -5  567.09   25.31
  -3   2   5  525.47   23.12
  -3  -2  -4  334.66   17.76
  -3   2   4  308.46   16.31
  -3  -2  -3  896.71   35.47
  -3   2   3 1000.41   35.34
  -3   2   2  749.07   29.31
  -3   2   1 1972.61   62.56
  -3   2   0  117.49    9.18
  -3   2  -2  868.10   32.38
  -3   2  -2  808.14   31.45
  -3   2  -3 1009.93   36.10
  -3   2  -3  912.81   34.85
  -3   2  -4  301.41   16.63
  -3   2  -4  305.82   16.10
  -3   2  -5  526.68   24.48
  -3   2  -5  550.56   23.35
  -3   2  -6   62.46    6.54
  -3   2  -6   63.62    3.40
  -3   2  -6   73.00    7.90
  -3   2  -6   63.99    3.73
   3  -2  -7  714.33   20.34
  -3   2  -7  675.56   26.86
  -3   2  -7  685.53   20.34
  -3   2  -7  635.18   29.46
  -3   2  -7  623.78   20.72
  -3   2  -8  111.64    4.49
  -3   2  -8  101.39    5.00
  -3   2  -8  106.30    5.47
  -3   2  -8  106.48   10.48
   3  -2  -8  116.47    5.17
  -3   2  -8  114.20    5.08
  -3   2  -9  149.59    6.62
  -3   2  -9  152.52    7.04
  -3   2  -9  144.15   12.85
   3  -2  -9  163.78    6.66
  -3   2  -9  152.48    6.46
  -3   2 -10   74.46    4.27
  -3   2 -10   65.39    4.29
  -3   2 -10   69.21    9.10
   3  -2 -10   64.83    3.92
  -3   2 -10   69.40    3.94
  -3   2 -11  173.53    7.72
  -3   2 -11  190.84    7.51
   3  -2 -11  177.36    7.55
  -3   2 -11  179.89    8.08
  -3   2 -11  156.25   14.40
   3  -2 -12  156.41   11.19
  -3   2 -12  171.44    7.90
  -3   2 -12  158.48   14.65
   3  -2 -12  190.20    7.60
  -3   2 -12  157.81    6.85
  -3   2 -12  164.42    7.50
  -3   2 -13  171.30    7.87
  -3   2 -13  148.15   14.30
  -3   2 -13  156.30    7.36
   3  -2 -13  169.45    7.33
   3  -2 -13  173.55    6.95
   3  -2 -14   97.21    4.66
  -3   2 -14   88.81    5.06
  -3   2 -14   93.14    5.38
   3  -2 -14  100.09    5.12
   3  -2 -14   97.16    4.77
   3  -2 -15   10.22    1.33
  -3   2 -15   12.71    1.68
  -3   2 -15   14.74    1.91
   3  -2 -15   12.69    1.67
   3  -2 -15   12.71    1.51
   3  -2 -16   30.80    2.12
   3  -2 -16   32.30    2.45
  -3   2 -16   32.88    2.63
  -3   2 -16   35.50    2.61
   3  -2 -16   39.14    2.40
  -3   2 -17   39.01    2.56
   3  -2 -17   40.78    2.49
   3  -2 -17   38.95    2.17
  -3   2 -18   10.34    1.05
  -3  -3 -17   98.40    4.20
   3   3 -17   94.85    3.95
  -3  -3 -16    1.29    0.69
  -3  -3 -16    2.15    0.88
   3   3 -16    2.63    0.79
  -3  -3 -15    2.16    0.90
  -3  -3 -15    2.72    0.91
  -3  -3 -15    1.80    0.80
   3   3 -15    2.98    0.88
  -3  -3 -14   38.27    3.19
  -3  -3 -14   39.88    3.19
  -3  -3 -14   40.31    3.18
   3   3 -14   33.92    2.72
  -3  -3 -13  198.75    8.67
  -3  -3 -13  187.87    8.42
  -3  -3 -13  195.38    8.43
  -3  -3 -12  273.54   11.04
  -3  -3 -12  279.80   10.90
  -3  -3 -12  287.09   11.15
  -3  -3 -11   45.41    7.56
  -3  -3 -11   51.17    3.88
   3   3 -11   53.66    3.64
   3   3 -11   49.73    5.73
  -3  -3 -11   46.22    3.57
  -3  -3 -11   54.69    3.96
  -3  -3 -10   70.55    4.54
   3   3 -10   55.96    6.17
  -3  -3 -10   62.47    4.31
   3   3 -10   73.86    4.25
  -3  -3 -10   66.47    8.94
  -3  -3 -10   62.35    4.16
  -3   3   9   15.15    1.55
  -3  -3  -9   13.52    1.91
  -3  -3  -9   13.67    1.87
  -3  -3  -9   15.09    2.03
  -3  -3  -9   13.21    3.91
  -3   3   8  311.90   10.04
  -3  -3  -8  296.22   11.07
  -3  -3  -8  292.36   10.80
  -3  -3  -8  287.63   18.19
  -3  -3  -8  273.26   10.87
  -3  -3  -8  277.51   10.16
  -3   3   7  125.14    9.66
  -3   3   7  114.85    4.93
  -3  -3  -7  110.01    5.64
  -3  -3  -7  100.55   10.08
  -3  -3  -7  115.15    5.50
  -3  -3  -7  121.33    5.79
  -3  -3  -7  105.48    5.07
  -3   3   6    7.87    2.51
  -3  -3  -6   12.00    1.63
  -3  -3  -6    8.18    2.84
  -3  -3  -6   11.25    1.57
  -3  -3  -6   11.83    1.53
  -3   3   6   10.25    1.30
  -3  -3  -5   16.62    1.85
  -3  -3  -5   12.10    1.61
  -3  -3  -5   11.19    3.12
  -3   3   5   14.82    1.52
  -3   3   4   46.84    5.94
  -3  -3  -4   48.31    6.16
  -3   3   3  128.57   10.13
  -3  -3  -3  155.44   11.14
  -3   3   2  617.35   26.16
  -3   3   1  256.68   14.71
  -3   3   0   27.47    4.44
  -3   3  -2  587.86   25.25
  -3   3  -3  174.11   11.75
  -3   3  -3  147.56   10.90
  -3   3  -4   58.70    6.68
  -3   3  -4   70.68    7.43
  -3   3  -5   15.17    1.60
  -3   3  -5   15.08    3.52
  -3   3  -5   15.49    3.51
  -3   3  -6   10.99    2.89
  -3  -3   6    9.41    1.39
  -3   3  -6   12.21    1.56
  -3   3  -6   12.52    1.46
  -3   3  -6   12.29    1.30
  -3   3  -6   13.17    1.33
  -3   3  -6    5.61    2.44
  -3   3  -7  113.07    9.21
   3  -3  -7  118.92    5.18
  -3   3  -7  100.07    9.99
  -3   3  -7  104.45    5.42
  -3   3  -7  126.11    5.46
  -3   3  -7  122.83    4.90
  -3   3  -7  121.49    4.87
  -3   3  -8  301.27   10.44
  -3   3  -8  272.10   10.08
   3  -3  -8  313.32   10.47
  -3   3  -8  286.55   18.16
  -3   3  -8  273.63   10.68
  -3   3  -8  301.70    9.79
  -3   3  -8  297.69    9.68
  -3   3  -8  289.39   15.37
  -3   3  -9   14.82    1.91
  -3   3  -9   10.64    1.27
  -3   3  -9   12.15    1.59
  -3   3  -9   12.50    1.30
  -3   3  -9    7.75    3.02
  -3   3  -9   10.66    1.54
   3  -3  -9   11.23    1.55
  -3   3 -10   63.50    3.93
  -3   3 -10   70.84    3.51
  -3   3 -10   67.76    3.95
  -3   3 -10   63.06    4.21
   3  -3 -10   71.09    4.08
  -3   3 -11   48.42    7.69
  -3   3 -11   49.36    3.49
   3  -3 -11   49.49    6.35
  -3   3 -11   55.13    3.51
   3  -3 -11   54.44    3.58
  -3   3 -11   51.26    3.78
   3  -3 -11   39.32    5.37
   3  -3 -12  251.94   10.05
  -3   3 -12  286.02   19.67
  -3   3 -12  268.72   10.70
  -3   3 -12  273.01   10.34
  -3   3 -12  279.66   10.09
  -3   3 -13  188.40    8.33
   3  -3 -13  207.88    8.18
  -3   3 -13  179.22    7.90
   3  -3 -14   37.96    2.75
  -3   3 -14   35.77    2.87
  -3   3 -14   39.54    3.19
   3  -3 -14   40.02    2.76
   3  -3 -14   40.99    3.01
   3  -3 -15    3.66    0.90
  -3   3 -15    3.75    0.92
  -3   3 -15    3.16    0.97
   3  -3 -15    3.25    0.97
   3  -3 -15    2.73    0.78
  -3   3 -16    2.44    0.76
   3  -3 -16    2.10    0.70
   3  -3 -16    2.92    0.73
   3  -3 -16    2.25    0.65
  -3   3 -17   89.56    4.08
   3  -3 -17   98.33    4.23
   3  -3 -17   96.02    3.84
   3  -3 -17  103.41    3.97
   3  -3 -18   96.71    3.71
  -3  -4 -17   65.03    2.82
   3   4 -17   68.69    2.91
  -3  -4 -16   45.59    2.83
  -3  -4 -16   46.53    2.73
   3   4 -16   50.05    2.71
  -3  -4 -15  131.00    6.09
  -3  -4 -15  124.63    5.86
  -3  -4 -15  130.98    5.69
   3   4 -15  124.85    5.41
  -3  -4 -14    2.21    0.98
  -3  -4 -14    3.26    1.05
  -3  -4 -14    2.57    0.85
   3   4 -14    2.69    0.82
  -3  -4 -13   86.50    5.07
  -3  -4 -13   80.08    4.87
   3   4 -13   85.99    4.59
  -3  -4 -12   20.41    2.45
  -3  -4 -12   15.45    4.30
  -3  -4 -12   16.62    2.23
   3   4 -12   20.23    4.28
  -3  -4 -12   16.68    2.09
   3   4 -11  546.75   25.34
   3   4 -11  531.20   23.31
  -3  -4 -11  506.06   27.07
  -3  -4 -11  538.47   17.56
  -3  -4 -11  526.49   18.11
  -3  -4 -11  513.36   17.98
  -3  -4 -10   43.04    3.54
  -3  -4 -10   39.18    3.00
   3   4 -10   47.71    6.44
   3   4 -10   54.18    6.30
  -3  -4 -10   42.95    3.55
  -3  -4 -10   42.81    3.28
  -3  -4 -10   36.93    6.39
  -3  -4  -9 1393.57   53.42
  -3  -4  -9 1458.18   42.03
  -3  -4  -9 1464.41   41.79
  -3  -4  -9 1520.71   42.99
  -3  -4  -9 1410.15   42.60
  -3  -4  -8  104.78    5.18
  -3  -4  -8   92.98    5.35
  -3  -4  -8   94.51    9.94
  -3  -4  -8  103.23    5.18
  -3  -4  -8   96.41    4.85
  -3  -4  -7   58.05    7.56
  -3  -4  -7   55.75    3.56
  -3  -4  -7   56.98    3.88
  -3  -4  -7   54.58    3.38
  -3  -4  -7   53.64    3.54
  -3  -4  -7   51.18    3.36
  -3   4   7   70.25    3.51
  -3   4   7   75.49    7.72
  -3   4   6   64.66    7.33
  -3   4   6   73.91    3.33
  -3  -4  -6   67.48    3.89
  -3  -4  -6   67.68    4.00
  -3  -4  -6   73.29    8.13
  -3  -4  -6   72.13    4.02
  -3  -4  -6   64.45    3.80
  -3  -4  -6   69.29    3.83
  -3   4   6   78.46    3.79
  -3  -4  -5  167.14    7.17
  -3   4   5  166.15   12.09
  -3   4   5  164.29    5.96
  -3  -4  -5  167.15    6.82
  -3  -4  -5  168.48    6.82
  -3   4   5  174.19    6.51
  -3  -4  -5  153.91    6.63
  -3  -4  -5  152.88    6.75
  -3  -4  -5  165.06   12.07
  -3  -4  -4  363.61   12.52
  -3   4   4  333.50   18.53
  -3  -4  -4  344.49   18.54
  -3   4   4  363.07   11.72
  -3   4   3  891.27   25.22
  -3   4   3  893.99   34.44
  -3  -4  -3  832.41   25.92
  -3   4   2  395.91   19.97
  -3   4   1   91.66    8.59
  -3   4   0  793.70   31.84
  -3   4  -2  415.11   20.64
  -3   4  -3  859.16   34.03
  -3   4  -4  361.84   11.59
  -3   4  -4  350.04   18.91
  -3  -4   4  362.80   12.36
  -3   4  -4  366.01   12.20
  -3   4  -4  359.46   11.63
  -3   4  -4  359.49   18.57
  -3   4  -5  160.14    6.65
  -3   4  -5  158.38   11.92
  -3   4  -5  162.44    6.23
  -3   4  -5  158.29   12.03
  -3  -4   5  160.17    6.85
  -3   4  -5  164.35    6.72
  -3  -4   5  175.26    6.85
  -3   4  -5  168.34    6.05
  -3   4  -5  157.88    6.22
   3  -4  -6   81.97    3.83
  -3   4  -6   64.70    7.62
  -3   4  -6   72.30    4.02
  -3   4  -6   68.55    3.52
  -3   4  -6   81.35    8.20
  -3  -4   6   70.90    4.07
  -3   4  -6   76.92    4.08
  -3  -4   6   66.90    3.81
  -3   4  -6   69.33    3.58
  -3   4  -6   75.55    3.41
  -3  -4   7   61.04    3.70
  -3   4  -7   60.22    3.63
  -3   4  -7   60.22    7.52
  -3   4  -7   57.10    3.64
  -3   4  -7   57.79    2.92
  -3   4  -7   63.35    3.32
  -3   4  -7   44.28    6.07
   3  -4  -7   73.87    3.72
  -3   4  -7   62.33    3.24
   3  -4  -8  110.63    5.21
  -3   4  -8  117.24    4.96
  -3   4  -8  102.49   10.37
  -3   4  -8  109.17    5.49
  -3   4  -8  111.82    9.25
  -3   4  -8  113.23    4.79
  -3   4  -9 1553.21   42.90
  -3   4  -9 1539.15   42.60
  -3   4  -9 1438.14   55.36
  -3   4  -9 1533.44   44.07
   3  -4  -9 1513.64   43.62
  -3   4 -10   35.48    2.78
  -3   4 -10   41.53    2.69
  -3   4 -10   34.42    6.18
   3  -4 -10   45.93    3.08
  -3   4 -10   40.14    3.17
   3  -4 -10   46.57    3.22
   3  -4 -11  548.91   17.29
  -3   4 -11  505.57   16.82
   3  -4 -11  536.96   24.94
  -3   4 -11  520.93   16.20
  -3   4 -11  487.34   26.84
  -3   4 -11  519.62   17.43
   3  -4 -11  531.46   16.75
   3  -4 -11  524.64   16.90
  -3   4 -12   25.67    5.51
   3  -4 -12   23.57    2.32
  -3   4 -12   17.32    2.11
   3  -4 -12   17.55    1.95
  -3   4 -12   17.41    1.99
   3  -4 -12   15.15    3.69
   3  -4 -12   18.08    1.91
  -3   4 -13   80.23    4.42
   3  -4 -13   87.45    4.68
   3  -4 -13   78.43    4.30
  -3   4 -13   83.50    4.70
   3  -4 -14    2.34    0.88
  -3   4 -14    1.72    0.77
   3  -4 -15  126.91    5.37
   3  -4 -15  138.76    5.85
   3  -4 -15  125.91    5.42
  -3   4 -15  125.71    5.63
   3  -4 -16   43.73    2.73
   3  -4 -16   44.86    2.57
   3  -4 -16   45.82    2.61
   3  -4 -17   77.81    3.48
   3  -4 -17   72.70    3.15
   3  -4 -17   80.56    3.28
   3  -4 -18  120.69    4.13
   3   5 -16    0.57    0.40
  -3  -5 -16    0.88    0.52
  -3  -5 -15   37.36    2.78
   3   5 -15   41.22    2.54
  -3  -5 -15   36.81    2.35
  -3  -5 -14    2.97    1.00
   3   5 -14    2.45    0.78
  -3  -5 -14    3.41    0.87
  -3  -5 -13    8.83    1.62
   3   5 -13   13.42    1.67
  -3  -5 -13   10.39    1.48
  -3  -5 -12   93.79    5.53
  -3  -5 -12   93.84    4.96
  -3  -5 -11   63.88    3.92
   3   5 -11   62.58    7.50
   3   5 -11   70.46    7.36
  -3  -5 -11   58.78    3.83
  -3  -5 -10  253.87    9.72
   3   5 -10  251.98   15.63
   3   5 -10  260.71   15.02
  -3  -5 -10  255.86   17.02
  -3  -5 -10  244.60    9.47
  -3  -5 -10  234.68    9.26
  -3  -5  -9  513.89   17.17
   3   5  -9  545.26   23.87
   3   5  -9  540.71   24.57
  -3  -5  -9  518.09   16.90
  -3  -5  -9  498.29   25.57
  -3  -5  -9  514.59   16.86
  -3  -5  -8  461.62   23.58
  -3  -5  -8  476.42   15.41
  -3  -5  -8  445.44   16.05
  -3  -5  -8  473.49   15.80
  -3  -5  -8  464.67   15.52
  -3  -5  -8  449.90   15.09
  -3  -5  -8  484.69   16.34
  -3  -5  -7 1257.49   44.67
  -3  -5  -7 1148.06   33.78
  -3  -5  -7 1163.66   34.79
  -3  -5  -7 1189.62   33.72
  -3  -5  -7 1161.11   33.92
  -3  -5  -7 1180.72   34.43
  -3  -5  -7 1225.31   34.98
  -3  -5  -7 1096.85   33.96
  -3   5   7 1122.65   42.88
  -3  -5  -6  126.18    6.03
  -3  -5  -6  141.39   11.23
  -3   5   6  127.78   10.97
  -3  -5  -6  132.50    5.96
  -3  -5  -6  131.58    6.05
  -3   5   6  131.15    5.09
  -3  -5  -6  125.88    6.36
  -3  -5  -6  132.35    6.25
  -3  -5  -5  116.04    9.85
  -3   5   5  123.39   10.69
  -3   5   5  109.66    4.53
  -3  -5  -5  115.12    5.46
  -3  -5  -5  106.57    5.37
  -3  -5  -5  116.00    5.65
  -3  -5  -5  105.68    5.37
  -3  -5  -5  104.54    5.55
  -3  -5  -4    6.22    1.21
  -3   5   4    7.01    2.58
  -3  -5  -4    7.39    1.35
  -3   5   4    7.60    1.02
  -3   5   4    6.01    0.93
  -3  -5  -4    5.80    1.18
  -3  -5  -4    7.54    1.30
  -3  -5  -4    9.74    1.45
  -3   5   3   46.84    6.54
  -3  -5  -3   41.97    3.10
  -3  -5  -3   53.75    3.50
  -3   5   3   47.42    2.73
  -3  -5  -3   46.71    3.23
  -3   5   3   47.07    2.66
  -3   5   2   62.22    7.41
  -3  -5  -2   64.27    3.84
  -3  -5  -2   61.79    3.85
  -3   5   2   58.32    3.51
  -3   5   2   69.65    3.37
  -3   5   2   65.73    3.27
  -3  -5  -2   65.11    3.88
  -3   5   1  111.01    4.69
  -3   5   1  104.62    4.94
  -3  -5  -1  117.07    5.46
  -3   5   1  111.38    4.66
  -3   5   1   98.82    9.46
  -3   5   0    0.63    1.72
  -3  -5   0    1.62    0.66
  -3  -5   0    4.35    0.98
  -3   5   0    1.47    0.63
  -3   5   0    3.79    0.77
  -3  -5   0    1.78    0.75
  -3   5   0    1.96    0.62
  -3  -5   1  101.96    5.15
  -3   5  -1  109.44    4.63
  -3   5  -1  110.72    4.84
  -3  -5   1  108.18    5.23
  -3   5  -2   61.30    3.42
  -3   5  -2   62.39    7.47
  -3   5  -2   70.27    3.36
  -3  -5   2   59.06    3.62
  -3   5  -2   72.39    3.47
  -3  -5   2   57.63    3.63
  -3   5  -2   67.72    3.48
  -3  -5   2   59.96    3.75
  -3   5  -3   52.22    2.82
  -3   5  -3   51.65    2.99
  -3  -5   3   52.36    3.42
  -3   5  -3   50.20    2.90
  -3  -5   3   47.16    3.20
  -3  -5   3   44.41    3.18
  -3   5  -3   41.25    6.27
   3  -5  -4    7.86    1.05
  -3   5  -4    8.56    1.18
  -3   5  -4    9.10    2.92
  -3   5  -4    7.56    1.14
  -3   5  -4    9.43    1.16
  -3  -5   4    5.53    1.17
  -3  -5   4    6.88    1.25
  -3   5  -4    8.95    1.15
  -3   5  -5  118.84    5.05
  -3   5  -5  116.50    5.18
  -3   5  -5  109.61    9.53
  -3   5  -5  127.18    5.10
  -3   5  -5   92.96    9.56
  -3  -5   5  108.72    5.46
   3  -5  -5  105.51    4.79
  -3  -5   5  105.90    5.28
  -3   5  -5  121.63    4.79
  -3   5  -6  121.38   10.47
  -3   5  -6  129.13    5.76
  -3   5  -6  127.80    5.43
  -3   5  -6  126.53   11.04
  -3  -5   6  129.19    5.89
   3  -5  -6  142.55    5.67
  -3   5  -6  134.40    5.19
  -3  -5   6  135.87    6.12
  -3   5  -6  128.06    5.50
  -3   5  -7 1250.93   34.59
  -3   5  -7 1140.90   44.52
  -3   5  -7 1157.49   34.91
  -3   5  -7 1214.24   34.37
  -3   5  -7 1195.09   33.79
   3  -5  -7 1206.19   34.69
  -3  -5   7 1237.11   35.23
  -3   5  -7 1174.54   44.18
   3  -5  -7 1253.19   34.77
  -3   5  -8  496.20   15.17
   3  -5  -8  485.64   15.70
   3  -5  -8  486.99   15.61
  -3   5  -8  448.30   15.74
  -3   5  -8  510.27   15.47
  -3   5  -8  437.14   23.67
  -3   5  -8  471.83   15.85
   3  -5  -8  509.35   15.57
   3  -5  -9  580.88   17.94
   3  -5  -9  569.39   17.73
  -3   5  -9  570.99   17.97
  -3   5  -9  552.18   17.31
  -3   5  -9  518.58   26.57
  -3   5  -9  527.69   17.83
   3  -5  -9  561.81   17.56
   3  -5 -10  264.83    9.80
   3  -5 -10  257.44    9.52
  -3   5 -10  249.13    9.60
  -3   5 -10  249.63    9.11
  -3   5 -10  239.38   16.84
  -3   5 -10  257.51    9.78
   3  -5 -10  254.51    9.39
   3  -5 -11   66.04    7.86
   3  -5 -11   70.59    4.14
   3  -5 -11   63.28    3.75
  -3   5 -11   62.67    8.24
  -3   5 -11   60.68    3.88
  -3   5 -11   61.17    3.81
   3  -5 -11   69.97    3.98
  -3   5 -11   61.28    3.48
   3  -5 -12  110.00    5.15
   3  -5 -12  105.83    5.19
  -3   5 -12   99.42    5.17
   3  -5 -12  102.11    5.28
  -3   5 -12  111.79    5.28
   3  -5 -13   11.26    1.65
   3  -5 -13   10.46    1.47
   3  -5 -13   10.73    1.44
   3  -5 -14    5.01    1.12
   3  -5 -14    3.37    0.90
   3  -5 -15   38.42    2.65
   3  -5 -16    0.53    0.43
   3  -5 -16    0.64    0.48
   3  -5 -16    1.01    0.47
   3  -5 -17   65.65    2.86
   3  -5 -17   65.15    2.74
   3  -5 -17   60.67    2.67
  -3  -6 -16  103.75    4.33
   3   6 -15   11.07    1.17
  -3  -6 -15   10.82    1.43
   3   6 -14  225.98    8.09
   3   6 -13  107.64    5.04
   3   6 -12  114.51    5.33
  -3   6  12   99.23    4.51
  -3  -6 -11  240.16    9.48
   3   6 -11  240.02    9.37
  -3  -6 -11  254.79   10.26
  -3  -6 -10  409.56   14.28
  -3  -6 -10  430.17   14.73
  -3  -6 -10  419.17   15.14
   3   6 -10  415.15   21.33
   3   6 -10  430.42   21.04
  -3  -6  -9  484.43   16.39
  -3  -6  -9  480.08   16.60
  -3  -6  -9  504.77   17.16
   3   6  -9  513.07   23.62
   3   6  -9  480.33   23.05
  -3  -6  -8  889.04   26.59
  -3  -6  -8  870.14   27.55
  -3  -6  -8  880.51   26.97
  -3  -6  -8  873.39   27.19
   3   6  -8  928.50   35.06
   3   6  -8  871.46   34.01
  -3  -6  -7  716.01   21.78
  -3  -6  -7  686.64   22.25
  -3   6   7  696.58   30.89
  -3  -6  -7  698.26   22.04
   3   6  -7  716.50   28.64
  -3   6   7  712.33   20.61
  -3  -6  -7  688.58   22.45
  -3  -6  -7  726.27   22.80
  -3  -6  -6 1186.94   33.86
  -3   6   6 1130.98   31.58
  -3  -6  -6 1104.02   33.11
  -3   6   6 1062.22   42.84
  -3  -6  -6 1093.80   33.27
  -3  -6  -6 1096.33   33.44
  -3  -6  -6 1118.27   32.96
  -3   6   5   92.13    4.72
  -3  -6  -5   96.09    5.27
  -3   6   5   73.80    8.68
  -3   6   5   92.61    4.12
  -3  -6  -5   88.96    4.94
  -3  -6  -5   93.62    5.13
  -3  -6  -5   91.41    4.94
  -3  -6  -5   93.40    5.23
  -3  -6  -4  631.02   20.39
  -3  -6  -4  719.30   21.56
  -3   6   4  678.11   20.87
  -3  -6  -4  712.60   21.79
  -3   6   4  708.21   19.96
  -3   6   4  668.58   19.98
  -3  -6  -4  649.71   21.26
  -3  -6  -4  700.70   21.63
  -3  -6  -4  656.61   21.53
  -3   6   4  647.39   30.36
  -3   6   3   21.70    1.79
  -3   6   3   30.33    5.45
  -3  -6  -3   21.78    2.04
  -3  -6  -3   30.06    2.59
  -3   6   3   22.61    1.83
  -3  -6  -3   25.28    2.44
  -3   6   3   21.60    2.08
  -3  -6  -3   23.54    2.34
  -3   6   2  173.03    6.37
  -3   6   2  146.75   12.52
  -3  -6  -2  152.32    6.68
  -3  -6  -2  158.89    7.18
  -3   6   2  171.51    6.41
  -3  -6  -2  171.84    7.37
  -3   6   2  178.89    7.00
  -3  -6  -2  163.72    7.23
  -3   6   1   98.95   10.04
  -3  -6  -1   99.36    5.08
  -3   6   1  120.02    4.90
  -3   6   1  104.81    5.05
  -3  -6  -1  120.78    5.66
  -3   6   1  115.53    4.81
  -3  -6   0    4.63    1.04
  -3   6   0    3.56    0.89
  -3   6   0    3.30    0.82
  -3   6   0    2.81    1.93
  -3  -6   0    3.00    0.93
  -3   6   0    3.71    0.91
  -3   6   0    5.46    1.20
  -3  -6   0    6.45    1.17
  -3  -6   0    3.95    1.01
  -3   6   0    3.60    0.80
  -3  -6   1   95.81    5.28
  -3  -6   1  103.89    5.36
  -3   6  -1  114.78    5.07
  -3  -6   1  100.63    5.18
  -3   6  -1  108.96    5.40
  -3   6  -1  113.07    5.03
  -3   6  -1  109.82    4.72
  -3   6  -2  175.29    6.49
  -3   6  -2  173.25   13.50
  -3  -6   2  147.42    6.94
  -3   6  -2  159.46    6.55
  -3  -6   2  162.16    7.14
  -3   6  -2  172.36    7.22
  -3  -6   2  159.80    7.15
  -3   6  -2  172.58    6.40
  -3   6  -3   27.60    2.08
  -3   6  -3   22.21    4.92
  -3  -6   3   23.62    2.37
  -3   6  -3   25.89    2.10
  -3  -6   3   21.37    2.20
  -3   6  -3   24.58    2.31
  -3   6  -3   24.59    1.92
  -3  -6   3   18.54    2.15
  -3   6  -4  699.59   21.15
  -3   6  -4  711.14   21.14
  -3  -6   4  694.00   21.85
  -3   6  -4  697.41   31.57
   3  -6  -4  697.90   20.60
  -3  -6   4  700.68   22.03
  -3   6  -4  723.01   21.94
  -3  -6   4  676.04   22.09
  -3   6  -4  722.44   20.80
  -3   6  -5   93.37    4.93
  -3   6  -5   97.88    4.52
  -3   6  -5   89.01    9.60
   3  -6  -5   96.06    4.41
   3  -6  -5  100.74    4.39
  -3  -6   5   94.54    5.10
  -3   6  -5   99.83    4.63
  -3   6  -5   90.22    4.18
  -3  -6   5   88.35    4.84
  -3   6  -6 1218.90   34.31
  -3   6  -6 1175.06   33.48
  -3   6  -6 1142.36   33.27
  -3   6  -6 1101.02   44.10
   3  -6  -6 1204.41   33.48
  -3  -6   6 1096.64   34.08
   3  -6  -6 1171.42   33.28
  -3  -6   6 1142.93   34.03
  -3   6  -6 1185.71   32.88
  -3   6  -7  753.19   22.42
   3  -6  -7  720.02   21.82
  -3   6  -7  732.19   21.52
  -3   6  -7  708.17   31.04
  -3  -6   7  681.57   21.90
   3  -6  -7  721.90   21.78
  -3   6  -7  718.08   21.68
   3  -6  -7  714.82   21.58
  -3  -6   7  718.12   22.21
  -3   6  -7  719.62   20.96
   3  -6  -8  870.45   26.82
  -3   6  -8  917.16   26.65
   3  -6  -8  907.55   26.81
  -3   6  -8  905.16   27.20
   3  -6  -8  917.75   26.69
  -3   6  -8  900.94   26.37
   3  -6  -9  485.84   16.20
  -3   6  -9  506.51   16.36
  -3   6  -9  465.78   15.76
   3  -6  -9  521.43   16.05
  -3   6  -9  503.99   15.88
   3  -6  -9  509.14   16.19
   3  -6 -10  414.35   14.11
   3  -6 -10  413.40   13.79
  -3   6 -10  424.96   13.68
   3  -6 -10  402.35   13.88
  -3   6 -10  424.82   14.13
   3  -6 -11  254.35    9.66
   3  -6 -11  249.09    9.33
  -3   6 -11  248.87    9.07
   3  -6 -11  256.98    9.52
  -3   6 -11  258.41    9.53
   3  -6 -12  117.01    5.34
   3  -6 -12  115.89    5.54
   3  -6 -12  108.17    5.28
  -3   6 -12  118.29    5.38
   3  -6 -13  120.87    5.50
   3  -6 -13  111.72    5.24
   3  -6 -13  117.40    5.26
   3  -6 -14  224.39    8.30
   3  -6 -14  222.46    8.15
   3  -6 -14  224.54    8.10
   3  -6 -15   13.15    1.40
   3  -6 -15   12.68    1.39
   3  -6 -16  108.15    4.27
   3  -6 -17   14.12    0.97
  -3  -7 -14  111.69    5.13
   3   7 -14  106.73    4.42
  -3  -7 -13   84.66    4.52
   3   7 -13   81.52    3.90
  -3  -7 -12  190.59    8.14
   3   7 -12  188.27    7.42
  -3  -7 -11   34.99    2.88
  -3  -7 -11   32.55    2.97
   3   7 -11   38.08    2.82
  -3  -7 -10   10.03    1.61
  -3   7  10    9.93    1.33
  -3  -7 -10    9.81    1.72
  -3  -7 -10    8.35    1.54
  -3   7   9   70.65    3.93
  -3  -7  -9   77.28    4.87
  -3  -7  -9   76.36    4.59
  -3  -7  -9   77.04    4.73
   3   7  -9   69.14    7.51
   3   7  -9   63.63    7.58
  -3  -7  -8 1578.31   44.75
  -3  -7  -8 1605.96   45.45
   3   7  -8 1630.84   55.01
   3   7  -8 1634.67   53.75
  -3  -7  -8 1560.27   46.18
  -3   7   8 1604.70   44.90
  -3  -7  -8 1565.04   46.16
  -3  -7  -8 1572.06   45.85
  -3  -7  -7  558.80   19.05
  -3   7   7  586.40   18.26
  -3  -7  -7  578.80   19.34
  -3   7   7  552.51   27.20
  -3  -7  -7  574.28   18.44
  -3  -7  -7  573.44   18.82
   3   7  -7  566.37   24.54
  -3   7   7  592.15   17.33
  -3  -7  -7  576.29   19.33
  -3  -7  -6  308.79   12.04
  -3  -7  -6  315.00   12.10
  -3   7   6  319.33   11.27
  -3   7   6  328.76   19.80
  -3  -7  -6  293.52   10.92
  -3  -7  -6  340.52   11.89
  -3  -7  -6  321.01   11.94
   3   7  -6  319.97   16.43
  -3   7   6  342.28   10.64
  -3  -7  -6  317.50   12.24
  -3  -7  -5   32.51    2.98
  -3   7   5   29.71    2.52
  -3  -7  -5   26.19    2.70
  -3  -7  -5   30.45    2.50
  -3  -7  -5   34.13    2.93
  -3  -7  -5   31.35    2.86
  -3   7   5   27.37    5.45
   3   7  -5   32.55    4.44
  -3   7   5   31.60    2.21
  -3  -7  -5   30.62    2.97
  -3  -7  -4   97.49    5.49
  -3   7   4   95.98    4.81
  -3  -7  -4  105.14    5.51
  -3   7   4   87.97    4.06
  -3   7   4   81.80    9.54
  -3  -7  -4   96.04    5.40
  -3  -7  -4  103.02    5.47
  -3   7   4  100.94    4.43
  -3  -7  -4  105.97    5.71
  -3  -7  -4   91.20    4.79
  -3   7   3   11.69    1.28
  -3   7   3   11.61    3.69
  -3  -7  -3    9.01    1.61
  -3  -7  -3   11.50    1.79
  -3   7   3   11.09    1.54
  -3  -7  -3   12.14    1.78
  -3   7   3   13.02    1.46
  -3  -7  -3   10.95    1.57
  -3   7   2  305.04    9.60
  -3   7   2  253.49   17.84
  -3  -7  -2  240.51   10.38
  -3   7   2  270.73    9.96
  -3  -7  -2  299.11   10.83
  -3   7   2  296.33    9.71
  -3  -7  -2  261.87   10.21
  -3   7   2  286.37   10.21
  -3  -7  -2  266.61   10.68
  -3   7   1  138.63    5.52
  -3   7   1  135.76   12.42
  -3   7   1  127.46    5.89
  -3  -7  -1  133.71    6.29
  -3   7   1  127.95    5.79
  -3   7   1  138.27    5.60
  -3  -7  -1  126.96    6.12
  -3   7   0   18.55    2.15
  -3   7   0   19.92    1.79
  -3   7   0   21.79    4.88
  -3  -7   0   21.95    2.36
  -3  -7   0   16.46    2.08
  -3   7   0   17.98    1.87
  -3   7   0   21.27    1.89
  -3  -7   0   29.15    2.53
  -3  -7   1  117.72    6.12
  -3   7  -1  129.78    5.84
  -3  -7   1  125.83    6.29
  -3  -7   1  137.61    6.56
  -3   7  -1  134.47    5.83
  -3   7  -1  130.15    6.29
  -3   7  -1  144.11    5.68
  -3   7  -2  296.97   10.76
  -3   7  -2  287.35    9.75
  -3   7  -2  256.79   17.92
  -3  -7   2  276.61   10.79
  -3   7  -2  282.51   10.06
  -3  -7   2  264.23   10.61
  -3   7  -2  291.46   10.06
  -3   7  -2  277.65    9.62
  -3  -7   2  265.99   10.66
  -3  -7   3    8.25    1.54
  -3   7  -3   11.87    1.67
  -3   7  -3   10.93    1.47
  -3   7  -3   12.75    1.47
  -3   7  -3   15.02    4.07
  -3  -7   3   10.29    1.65
  -3  -7   3    9.98    1.60
  -3   7  -3   10.02    1.41
  -3   7  -3   10.64    1.32
  -3   7  -4  102.80    4.76
  -3  -7   4  101.15    5.46
  -3  -7   4  101.06    5.65
  -3  -7   4  101.76    5.40
  -3   7  -4  102.04    5.34
  -3   7  -4  107.81    4.67
  -3   7  -5   26.21    5.38
   3  -7  -5   27.30    2.14
  -3  -7   5   31.35    2.82
  -3   7  -5   30.75    2.63
  -3  -7   5   25.57    2.56
   3  -7  -5   29.55    2.27
  -3   7  -5   37.03    2.39
  -3   7  -6  337.26   11.51
  -3   7  -6  319.43   11.25
  -3   7  -6  300.52   19.41
  -3  -7   6  344.49   12.21
   3  -7  -6  334.40   11.25
  -3   7  -6  345.32   12.07
  -3  -7   6  326.34   11.96
   3  -7  -6  334.13   11.37
  -3   7  -6  343.27   10.98
   3  -7  -7  535.77   17.72
  -3   7  -7  555.55   17.60
   3  -7  -7  589.77   17.94
  -3   7  -7  585.00   17.94
  -3  -7   7  543.49   18.11
  -3   7  -7  592.37   17.18
  -3   7  -7  574.97   18.38
   3  -7  -7  568.33   17.71
  -3  -7   7  612.11   18.50
  -3   7  -7  490.32   25.98
  -3   7  -8 1592.91   44.41
  -3   7  -8 1607.55   45.87
   3  -7  -8 1672.02   45.56
   3  -7  -8 1646.06   45.69
   3  -7  -8 1668.24   45.74
  -3   7  -8 1516.31   45.34
  -3   7  -9   73.46    4.21
   3  -7  -9   76.64    4.14
   3  -7  -9   74.81    4.19
   3  -7  -9   73.01    4.17
  -3   7  -9   77.53    4.10
  -3   7 -10    9.17    1.42
   3  -7 -10   10.20    1.48
  -3   7 -10    8.56    1.33
   3  -7 -10    9.94    1.44
   3  -7 -10    9.89    1.48
   3  -7 -11   33.41    2.64
  -3   7 -11   34.86    2.62
   3  -7 -11   35.09    2.62
   3  -7 -11   36.58    2.77
   3  -7 -12  190.44    7.42
  -3   7 -12  183.91    7.19
   3  -7 -12  187.69    7.45
   3  -7 -12  190.95    7.35
   3  -7 -13   84.71    4.15
   3  -7 -13   82.09    4.04
   3  -7 -13   78.21    4.00
   3  -7 -14   98.69    4.47
   3  -7 -14  107.30    4.54
   3  -7 -14  105.42    4.56
   3  -7 -15    7.09    0.92
   3  -7 -15    6.86    0.94
   3  -7 -15    7.96    1.01
   3  -7 -16    1.24    0.41
   3  -7 -16    1.54    0.42
  -3  -8 -15   35.75    2.01
  -3  -8 -14  230.02    8.04
   3   8 -13   60.60    3.05
  -3  -8 -13   64.58    3.59
   3   8 -12   83.00    4.07
  -3  -8 -12   96.22    4.81
  -3   8  12   86.97    3.58
   3   8 -11   47.67    3.05
  -3  -8 -11   46.94    3.40
  -3   8  11   47.07    2.66
  -3  -8 -10   44.84    3.39
  -3  -8 -10   53.18    3.73
  -3   8  10   48.42    2.96
  -3  -8  -9   16.02    2.05
  -3   8   9   15.01    1.70
  -3   8   9   14.54    1.48
  -3  -8  -9   14.91    2.02
  -3  -8  -9   17.52    2.20
  -3  -8  -8  591.21   19.54
  -3   8   8  577.39   18.57
  -3  -8  -8  604.05   19.13
  -3  -8  -8  608.41   19.68
  -3   8   8  602.63   18.14
  -3  -8  -8  575.68   19.64
  -3   8   7  875.24   25.15
  -3  -8  -7  848.61   26.45
  -3   8   7  863.08   25.59
  -3  -8  -7  833.21   25.65
  -3  -8  -7  860.77   26.23
  -3   8   7  862.09   24.54
   3   8  -7  767.78   33.24
  -3  -8  -7  832.73   26.48
  -3  -8  -7  811.68   26.54
  -3  -8  -6  623.56   21.32
  -3   8   6  681.83   20.21
  -3  -8  -6  686.61   21.51
  -3   8   6  645.19   30.85
  -3  -8  -6  618.41   20.19
  -3   8   6  666.74   20.54
  -3  -8  -6  661.70   20.94
  -3  -8  -6  665.13   21.30
   3   8  -6  638.06   28.59
  -3   8   6  664.51   19.57
  -3  -8  -6  654.60   21.62
  -3  -8  -5  100.58    5.52
  -3   8   5   98.03    4.79
  -3   8   5  109.11   11.30
  -3   8   5  104.24    4.56
  -3  -8  -5  100.46    5.58
  -3   8   5  100.85    5.07
  -3  -8  -5   91.18    5.26
  -3  -8  -5   89.96    4.88
  -3  -8  -5   95.46    5.56
   3   8  -5  104.46    9.51
  -3  -8  -4  151.92    7.27
  -3   8   4  153.93    6.65
  -3  -8  -4  154.49    7.20
  -3   8   4  146.11    6.29
  -3  -8  -4  153.74    7.12
  -3   8   4  151.97    6.03
  -3  -8  -4  142.54    6.61
  -3   8   3   90.66    4.10
  -3   8   3   81.24    9.79
  -3  -8  -3   94.04    5.43
  -3  -8  -3   96.32    5.22
  -3   8   3   92.21    4.64
  -3   8   3   95.13    4.46
  -3  -8  -3   92.61    5.04
  -3  -8  -3   96.28    5.45
  -3   8   3   96.17    4.90
  -3   8   2  122.76    5.06
  -3   8   2  114.23   11.72
  -3  -8  -2  109.95    6.08
  -3   8   2  124.63    5.73
  -3  -8  -2  125.19    6.03
  -3   8   2  116.86    5.43
  -3   8   2  119.76    5.24
  -3  -8  -2  112.01    5.81
  -3   8   1  169.66    7.79
  -3   8   1  177.40    6.76
  -3   8   1  162.90   14.26
  -3  -8  -1  165.20    7.90
  -3   8   1  180.98    7.39
  -3   8   1  183.84    7.24
  -3   8   1  186.04    7.04
  -3  -8  -1  173.11    7.73
  -3   8   0  294.28   11.46
  -3   8   0  310.14   10.41
  -3   8   0  288.73   19.75
  -3  -8   0  299.78   11.73
  -3   8   0  310.46   10.96
  -3  -8   0  297.17   11.67
  -3   8   0  315.19   10.85
  -3   8   0  321.76   10.66
  -3  -8   0  294.27   11.46
  -3  -8   1  167.02    7.79
  -3  -8   1  178.50    8.01
  -3  -8   1  178.81    8.07
  -3   8  -1  172.40    7.12
  -3   8  -1  187.45    7.97
  -3   8  -1  175.97    6.85
  -3   8  -2  128.43    6.14
  -3   8  -2  121.18    5.49
  -3   8  -2  115.63    5.19
  -3   8  -2  114.61   11.87
  -3  -8   2  121.91    6.25
  -3   8  -2  109.23    5.44
  -3  -8   2  109.95    5.99
  -3  -8   2  116.26    6.18
  -3   8  -2  123.59    5.30
  -3   8  -3   96.78    4.76
  -3   8  -3   92.93    4.51
  -3   8  -3   87.45   10.42
  -3  -8   3   99.98    5.49
  -3  -8   3   96.11    5.51
  -3  -8   3   89.12    5.23
  -3   8  -3   91.19    5.08
  -3   8  -3  100.38    4.58
  -3   8  -4  146.05    6.17
  -3   8  -4  141.04   13.30
  -3  -8   4  161.72    7.31
  -3   8  -4  150.40    6.84
  -3  -8   4  152.75    7.10
  -3   8  -4  147.41    6.08
  -3   8  -4  151.58    6.43
  -3   8  -5   96.32    4.82
  -3   8  -5   99.11    4.73
   3  -8  -5   94.87    4.56
  -3  -8   5  102.12    5.42
  -3   8  -5  101.98    4.54
  -3   8  -5  103.54    5.27
   3  -8  -5   95.82    4.48
  -3  -8   5   93.13    5.29
  -3   8  -5   84.47   10.06
   3  -8  -6  691.96   20.79
  -3  -8   6  650.24   21.47
  -3   8  -6  698.94   20.38
  -3   8  -6  691.93   21.45
   3  -8  -6  682.78   20.63
  -3  -8   6  704.54   21.69
  -3   8  -6  613.23   30.78
  -3   8  -7  878.60   26.52
  -3   8  -7  891.59   25.40
  -3  -8   7  860.47   26.50
   3  -8  -7  873.04   25.96
  -3  -8   7  909.85   26.54
   3  -8  -7  872.05   26.07
  -3   8  -8  591.75   18.88
   3  -8  -8  585.21   18.56
  -3   8  -8  596.32   18.68
   3  -8  -8  618.17   18.69
   3  -8  -8  615.07   18.81
  -3   8  -9   16.63    1.80
   3  -8  -9   12.73    1.62
  -3   8  -9   16.59    1.76
   3  -8  -9   16.79    1.80
   3  -8  -9   14.70    1.74
  -3   8 -10   47.00    3.05
   3  -8 -10   49.14    3.13
  -3   8 -10   48.86    3.07
   3  -8 -10   51.21    3.20
   3  -8 -10   52.81    3.31
   3  -8 -11   46.54    2.97
  -3   8 -11   43.68    2.81
   3  -8 -11   48.82    3.07
   3  -8 -11   50.98    3.08
   3  -8 -12   92.82    4.33
   3  -8 -12   94.79    4.43
   3  -8 -12   91.71    4.38
   3  -8 -13   62.14    3.25
   3  -8 -13   63.75    3.28
   3  -8 -14  223.80    7.53
   3  -8 -14  221.08    7.48
   3  -8 -15   35.84    1.88
   3  -8 -15   33.70    1.83
  -3  -9 -14   11.17    1.02
  -3  -9 -13   63.10    3.16
   3   9 -12   39.46    2.26
  -3  -9 -12   40.53    2.64
   3   9 -11  101.87    4.44
  -3  -9 -11  105.92    4.94
  -3   9  11   95.54    3.76
  -3  -9 -10   22.55    2.22
  -3   9  10   25.50    1.81
  -3  -9  -9  242.33    9.35
  -3   9   9  237.57    8.38
  -3  -9  -8  186.45    7.77
  -3  -9  -8  192.00    8.02
  -3   9   8  182.99    7.17
  -3  -9  -7  210.78    8.62
  -3   9   7  210.06    7.94
  -3   9   7  205.52    7.27
  -3  -9  -7  202.18    8.50
  -3   9   7  195.59    7.28
   3   9  -6   34.40    5.42
  -3  -9  -6   37.21    3.12
  -3  -9  -6   31.35    2.77
  -3   9   6   32.43    2.57
  -3  -9  -6   28.15    2.46
  -3  -9  -6   31.38    2.83
  -3   9   6   30.95    2.27
  -3   9   6   31.68    2.24
  -3  -9  -5    5.91    1.31
  -3   9   5    5.56    1.06
  -3   9   5    9.61    1.25
  -3  -9  -5    5.13    1.16
  -3  -9  -5    5.69    1.39
  -3  -9  -5    8.56    1.57
  -3   9   5    6.71    1.25
  -3   9   5    7.17    2.83
   3   9  -5    5.84    2.45
   3   9  -4  109.93    9.66
  -3   9   4  113.95   11.73
  -3  -9  -4  114.80    6.16
  -3  -9  -4  114.82    6.08
  -3   9   4  115.05    5.44
  -3  -9  -4  104.87    5.53
  -3   9   4  118.04    5.11
  -3  -9  -4  118.36    5.84
  -3   9   4  110.05    5.06
  -3  -9  -3   64.14    4.00
  -3   9   3   62.02    3.51
   3   9  -3   60.23    6.99
  -3   9   3   68.41    9.33
  -3  -9  -3   55.15    4.14
  -3  -9  -3   54.64    3.83
  -3   9   3   61.22    3.47
  -3  -9  -3   56.69    4.14
  -3   9   3   63.56    3.78
  -3   9   3   62.05    4.19
  -3   9   2   35.03    3.09
  -3   9   2   34.17    2.56
  -3   9   2   33.59    2.26
  -3   9   2   38.21    6.87
  -3   9   2   33.78    2.71
  -3  -9  -2   34.53    3.16
  -3  -9  -2   28.65    2.76
   3   9  -2   35.24    5.26
  -3   9   2   37.39    2.63
  -3   9   1   75.92    3.96
  -3   9   1   66.53    3.54
  -3   9   1   55.12    8.47
  -3  -9  -1   63.64    4.30
  -3   9   1   72.94    4.11
  -3   9   1   76.56    4.68
  -3  -9  -1   65.11    4.52
  -3   9   1   75.65    3.95
  -3   9   0   51.80    3.19
  -3   9   0   44.84    2.84
  -3  -9   0   44.38    3.54
  -3   9   0   45.04    3.16
  -3  -9   0   44.32    3.60
  -3   9   0   48.57    3.60
  -3  -9   0   50.54    3.85
  -3   9   0   50.71    3.17
  -3  -9   1   74.44    4.71
  -3   9  -1   71.51    4.09
  -3  -9   1   66.64    4.52
  -3  -9   1   68.68    4.56
  -3   9  -1   69.02    4.37
  -3   9  -1   73.73    3.94
  -3   9  -1   62.87    3.54
  -3   9  -2   33.39    2.56
  -3   9  -2   33.89    2.48
  -3  -9   2   36.54    3.19
  -3   9  -2   34.82    2.56
  -3   9  -2   24.00    5.53
  -3   9  -2   43.12    3.20
  -3  -9   2   28.85    2.95
  -3  -9   2   31.62    2.98
  -3  -9   3   58.19    4.27
  -3   9  -3   55.56    8.43
  -3  -9   3   63.90    4.29
  -3  -9   3   57.08    4.14
  -3   9  -3   65.00    3.72
  -3   9  -3   65.82    3.63
  -3   9  -3   67.29    4.09
  -3  -9   4  111.18    5.90
  -3   9  -4  116.24    5.32
  -3  -9   4  109.69    5.88
  -3   9  -4  113.13    5.05
  -3   9  -4  113.43    5.58
  -3   9  -5    6.94    1.24
  -3   9  -5    3.27    2.25
  -3  -9   5    5.79    1.31
  -3   9  -5    8.93    1.45
  -3   9  -5    8.86    1.25
  -3  -9   5    6.71    1.39
   3  -9  -6   33.35    2.45
  -3   9  -6   32.04    2.26
  -3   9  -6   30.87    2.55
  -3   9  -6   29.35    2.43
  -3  -9   6   32.30    2.77
  -3  -9   6   29.98    2.65
   3  -9  -6   28.91    2.24
  -3   9  -7  203.20    7.97
   3  -9  -7  201.87    7.65
   3  -9  -7  208.07    7.80
  -3  -9   7  198.33    8.04
   3  -9  -8  191.16    7.41
  -3   9  -8  185.82    7.38
   3  -9  -8  194.66    7.38
   3  -9  -9  255.61    8.89
  -3   9  -9  239.18    8.65
   3  -9  -9  240.98    8.70
  -3   9  -9  228.39    8.60
   3  -9 -10   27.34    2.16
   3  -9 -10   21.24    1.91
  -3   9 -10   21.60    1.84
   3  -9 -11  102.05    4.56
   3  -9 -11  103.96    4.55
  -3   9 -11  100.52    4.31
   3  -9 -12   42.99    2.52
   3  -9 -12   43.63    2.51
   3  -9 -13   63.66    3.01
   3  -9 -13   65.55    2.99
   3  -9 -14   13.98    1.08
   3  -9 -14   14.08    1.07
  -3  10  13   22.56    1.31
  -3 -10 -12   76.98    3.25
  -3 -10 -11   82.10    3.73
   3  10 -10   20.13    1.65
  -3 -10 -10   23.13    1.88
  -3  10   9   95.82    3.91
  -3 -10  -9   99.72    4.69
  -3  10   8   28.31    1.99
  -3 -10  -8   26.96    2.31
  -3 -10  -7  123.26    5.92
  -3  10   7  130.42    5.27
  -3 -10  -7  116.78    5.56
  -3 -10  -6   37.57    2.93
  -3  10   6   42.99    2.74
  -3 -10  -6   40.15    2.93
  -3  10   6   36.89    2.23
  -3 -10  -6   43.59    3.30
  -3  10   6   35.77    2.35
  -3 -10  -5  209.14    8.83
  -3  10   5  221.64    8.01
  -3 -10  -5  221.75    8.73
  -3  10   5  204.63    8.54
  -3  10   5  200.53    7.26
  -3 -10  -5  205.49    8.16
  -3 -10  -5  192.35    8.02
  -3  10   5  204.06    7.48
  -3 -10  -4  125.40    6.54
  -3 -10  -4  134.96    6.59
  -3  10   4  132.48    5.85
  -3  10   4  135.42    5.45
  -3 -10  -4  135.43    6.27
  -3  10   4  134.02    6.44
  -3  10   4  138.01    5.65
  -3  10   3  183.58    7.46
  -3 -10  -3  190.45    8.37
  -3  10   3  191.62    8.16
  -3  10   3  192.19    7.12
  -3 -10  -3  183.03    7.94
  -3  10   3  195.42    7.33
  -3 -10  -2  123.13    6.56
  -3  10   2  141.63    6.02
  -3 -10  -2  132.32    6.61
  -3  10   2  129.68    6.32
  -3  10   2  130.96    5.51
  -3 -10  -2  116.46    6.14
  -3  10   2  136.09    5.75
  -3  10   1   11.30    3.90
  -3  10   1    8.91    1.24
  -3  10   1   11.20    1.48
  -3  10   1    9.20    1.54
  -3 -10  -1    9.55    1.62
  -3 -10  -1    7.16    1.50
  -3  10   1    9.10    1.39
  -3  10   0    2.82    0.82
  -3  10   0    0.88    1.39
  -3  10   0    1.74    0.89
  -3 -10   0    1.61    0.83
  -3 -10   0    3.38    1.12
  -3 -10   0    1.48    0.86
  -3  10   0    1.20    0.73
  -3 -10   1   10.38    1.74
  -3  10  -1    6.93    1.37
  -3 -10   1   11.93    1.84
  -3  10  -1    7.05    3.13
  -3  10  -1    7.67    1.23
  -3 -10   1    9.57    1.70
  -3  10  -2  126.57    6.10
  -3 -10   2  143.10    6.87
  -3  10  -2  134.04    5.77
  -3 -10   2  127.88    6.67
  -3  10  -2  134.61    5.77
  -3 -10   2  140.71    6.80
  -3  10  -3  195.29    7.39
  -3  10  -3  188.21    7.78
  -3  10  -3  199.13    7.50
  -3 -10   3  184.94    8.25
  -3 -10   3  186.15    8.25
  -3  10  -4  139.67    5.70
  -3  10  -4  138.47    6.11
  -3 -10   4  132.73    6.51
  -3  10  -4  139.83    5.88
  -3 -10   4  125.43    6.31
  -3  10  -5  210.40    7.66
  -3  10  -5  216.92    8.20
  -3  10  -5  210.56    8.01
  -3 -10   5  209.31    8.62
  -3 -10   5  214.99    8.52
  -3  10  -6   38.94    2.44
  -3  10  -6   42.06    2.80
  -3 -10   6   45.19    3.16
  -3  10  -6   40.29    2.76
  -3 -10   6   40.01    2.85
  -3 -10   7  118.75    5.42
  -3  10  -7  128.69    5.40
   3 -10  -7  118.37    5.07
  -3  10  -7  120.90    5.24
  -3  10  -8   25.72    2.05
   3 -10  -8   26.75    2.02
  -3  10  -8   24.84    1.95
   3 -10  -8   27.00    2.00
   3 -10  -9  100.95    4.37
   3 -10  -9   95.11    4.23
  -3  10  -9  100.11    4.25
   3 -10 -10   18.58    1.58
   3 -10 -10   16.90    1.53
  -3  10 -10   19.86    1.52
   3 -10 -10   18.65    1.55
   3 -10 -11   86.21    3.63
   3 -10 -11   82.75    3.54
   3 -10 -12   77.08    3.10
   3 -10 -12   71.56    3.01
  -3  11  11   50.91    2.24
  -3  11  10   62.03    2.88
  -3  11   9   14.88    1.41
  -3  11   8   34.20    2.36
  -3  11   7   45.74    2.90
  -3 -11  -7   48.40    3.09
  -3  11   6   65.73    3.69
  -3 -11  -6   66.56    3.96
  -3  11   5   62.81    3.62
  -3 -11  -5   58.68    3.80
  -3 -11  -5   58.78    3.64
  -3 -11  -4   54.45    3.71
  -3  11   4   59.58    3.53
  -3 -11  -4   49.79    3.30
  -3 -11  -4   55.38    3.63
  -3  11   4   51.97    2.64
  -3  11   3   33.65    2.32
  -3 -11  -3   32.36    2.79
  -3  11   3   31.55    2.56
  -3 -11  -3   28.92    2.55
  -3  11   3   30.09    2.00
  -3  11   2  412.49   12.86
  -3 -11  -2  415.83   14.09
  -3 -11  -2  385.35   13.82
  -3  11   2  381.96   12.27
  -3 -11  -2  375.37   13.49
  -3  11   2  393.21   13.29
  -3 -11  -1    3.90    1.19
   3 -11   1    3.65    0.80
  -3  11   1    5.76    1.09
  -3  11   1    7.74    1.29
  -3 -11  -1    3.48    1.10
  -3  11   1    6.07    0.97
  -3 -11   0   10.63    1.76
  -3  11   0   10.71    1.28
  -3 -11   0   12.37    1.77
  -3  11   0   11.29    1.53
  -3 -11   0   12.92    1.81
  -3  11   0   10.96    1.42
  -3 -11   1    4.64    1.22
  -3  11  -1    4.91    1.12
  -3 -11   1    4.00    1.14
  -3 -11   1    5.62    1.26
  -3  11  -1    4.42    0.91
  -3 -11   2  379.51   13.72
  -3 -11   2  397.41   13.93
  -3  11  -2  406.48   12.72
  -3  11  -2  408.21   12.91
  -3  11  -2  415.45   13.20
  -3 -11   2  357.50   13.70
  -3 -11   3   30.93    2.70
  -3  11  -3   32.98    2.46
  -3  11  -3   32.31    2.29
  -3 -11   3   31.45    2.77
  -3  11  -3   33.31    2.33
  -3 -11   4   61.56    3.82
  -3  11  -4   52.91    3.12
  -3 -11   4   66.30    3.81
  -3  11  -4   59.89    3.32
  -3  11  -5   64.53    3.41
  -3 -11   5   66.94    3.89
  -3  11  -5   67.73    3.45
  -3 -11   5   65.84    3.65
  -3  11  -6   61.62    3.30
  -3 -11   6   66.73    3.62
  -3  11  -6   65.37    3.25
  -3 -11   7   40.67    2.51
  -3  11  -7   39.51    2.34
  -3  11  -8   36.92    2.07
   3 -11  -8   38.06    2.36
  -3  11  -9   13.47    1.08
   3 -11  -9   16.43    1.41
   3 -11 -10   64.95    2.86
  -3  12   8    0.67    0.34
  -3  12   7    3.98    0.71
  -3  12   6  139.31    5.33
  -3 -12  -6  153.77    5.96
  -3  12   5   41.61    2.44
  -3 -12  -5   45.23    2.92
  -3  12   4    8.04    1.09
  -3 -12  -4    6.72    1.16
  -3  12   3  138.59    5.40
  -3 -12  -3  127.13    5.66
  -3 -12  -3  140.40    6.03
  -3 -12  -2   50.74    3.25
  -3 -12  -2   60.18    3.59
  -3  12   2   50.79    2.46
  -3  12   2   57.58    3.06
  -3 -12  -2   58.16    3.58
  -3 -12  -1  101.85    5.04
  -3  12   1  107.82    4.12
   3 -12   1  107.40    4.31
  -3  12   1  105.90    4.55
  -3 -12  -1  100.44    5.13
  -3 -12   0  229.97    9.09
  -3 -12   0  244.33    9.25
  -3  12   0  249.08    8.04
   3 -12   0  252.79    8.34
  -3  12   0  243.42    8.40
  -3 -12   0  246.46    9.30
  -3 -12   1  104.89    5.16
  -3  12  -1  107.99    4.26
  -3 -12   1  100.88    5.07
   3 -12  -1  105.59    4.48
  -3  12  -1   99.61    4.36
  -3 -12   1  105.73    5.13
  -3  12  -2   59.42    2.93
  -3 -12   2   55.14    3.51
   3 -12  -2   63.56    3.21
  -3  12  -2   55.16    2.92
  -3 -12   2   66.77    3.70
  -3 -12   3  152.89    6.30
  -3  12  -3  139.21    5.36
   3 -12  -3  157.45    5.84
  -3  12  -3  139.67    5.34
  -3 -12   3  142.38    5.99
   3 -12  -4    8.60    1.17
  -3 -12   4    7.85    1.13
  -3  12  -4    6.86    0.89
  -3 -12   4    7.89    1.23
  -3  12  -4    7.74    1.00
   3 -12  -5   39.26    2.26
  -3  12  -5   42.39    2.37
  -3 -12   5   46.54    2.72
  -3  12  -5   44.61    2.22
   3 -12  -5   44.63    2.60
  -3  12  -6  147.27    5.28
  -3  12  -6  137.72    4.83
   3 -12  -6  144.48    5.25
   3 -12  -6  156.26    5.64
  -3 -12   6  138.62    5.30
   3 -12  -7    3.42    0.63
  -3  12  -7    3.53    0.49
   3 -12  -8    1.18    0.39
   3 -12  -9    7.72    0.81
   3 -12  -9    7.82    0.75
  -3 -13  -6    0.89    0.40
  -3 -13  -5   19.26    1.52
  -3 -13  -3   11.74    1.30
  -3  13   3    8.50    0.75
  -3 -13  -3   12.79    1.30
  -3  13   2   17.42    1.14
  -3 -13  -2   21.99    1.81
  -3 -13  -2   22.57    1.80
  -3  13   1   73.76    2.90
  -3 -13  -1   91.88    4.02
  -3  13   0   18.12    1.15
  -3 -13   0   20.76    1.79
  -3 -13   0   21.72    1.78
  -3 -13   1   85.88    4.04
   3 -13  -1   91.44    3.49
  -3 -13   1   93.81    4.01
  -3 -13   2   24.79    1.89
  -3 -13   2   26.20    1.78
   3 -13  -2   22.28    1.52
  -3 -13   3   12.40    1.11
  -3 -13   3   10.93    1.22
   3 -13  -3   12.17    1.17
  -3 -13   4   19.56    1.51
   3 -13  -4   23.67    1.58
  -3 -13   5   16.43    1.18
   3 -13  -5   18.00    1.37
   3 -13  -6    0.94    0.39
   3 -13  -7   92.60    3.37
  -3 -14  -2    9.90    0.86
  -3 -14  -1   16.45    1.13
  -3 -14   0   32.47    1.72
  -3 -14   1   19.19    1.25
  -4   0   0   40.03    2.82
  -4   0   0   44.73    3.02
  -4   0   0   38.72    2.80
  -4   0   0   40.33    2.97
  -4   0  -1  863.38   25.96
  -4   0  -1  901.46   26.29
  -4   0  -1  830.40   25.55
  -4   0   1  878.67   25.99
  -4   0   1  903.43   25.98
  -4   0  -2  143.97    6.25
  -4   0   2  151.53    6.35
  -4   0  -2  143.94    6.01
  -4   0  -2  143.48    6.22
  -4   0  -2  149.38    6.59
  -4   0  -2  143.82    6.19
  -4   0   2  145.34    6.18
  -4   0   3  903.48   25.75
  -4   0  -3  899.18   25.77
  -4   0   3  789.90   25.49
  -4   0  -3  829.49   25.06
  -4   0  -3  865.68   25.50
  -4   0  -3  880.26   26.21
  -4   0  -3  876.89   25.60
  -4   0   3  870.21   25.54
  -4   0  -4  831.33   24.91
  -4   0  -4  806.91   24.22
  -4   0  -4  817.79   23.94
  -4   0  -4  794.49   24.10
  -4   0   4  799.36   24.11
  -4   0   4  787.73   24.25
  -4   0   4  809.80   23.99
  -4   0  -4  801.97   24.05
  -4   0  -5   95.89    4.72
  -4   0   5  103.55    4.78
  -4   0  -5  100.24   10.76
  -4   0  -5   91.40    5.21
  -4   0  -5   97.43    4.91
  -4   0  -5  103.90    4.66
  -4   0   5   99.52    5.02
  -4   0   5   99.03    4.81
  -4   0  -5  106.00    4.92
   4   0  -5   95.77    4.47
  -4   0   6   62.00    3.80
  -4   0   6   80.10    3.97
  -4   0  -6   68.28    3.73
  -4   0   6   69.66    3.65
  -4   0  -6   56.88    3.44
  -4   0  -6   48.66    7.59
  -4   0  -6   61.17    4.13
  -4   0  -6   58.07    3.19
  -4   0  -6   70.39    3.50
  -4   0  -6   63.47    3.81
   4   0  -6   60.33    3.48
  -4   0   7   12.70    1.69
  -4   0  -7   16.36    1.69
  -4   0  -7   16.67    4.73
  -4   0  -7   16.28    1.53
  -4   0  -7   14.18    1.48
  -4   0  -7   16.44    1.85
   4   0  -7   14.42    1.67
  -4   0  -7   12.92    1.93
  -4   0   8   60.56    3.70
  -4   0  -8   58.87    3.26
   4   0  -8   60.49    3.63
  -4   0  -8   55.27    3.59
  -4   0  -8   57.54    8.76
  -4   0  -8   59.04    4.17
  -4   0   9    3.52    1.01
  -4   0  -9    3.81    0.97
   4   0  -9    5.84    1.18
  -4   0  -9    5.16    1.29
  -4   0  -9    4.70    2.79
  -4   0  10   33.32    2.57
  -4   0 -10   37.63    2.84
  -4   0  10   28.61    2.42
  -4   0 -10   27.69    6.12
  -4   0 -10   39.08    3.36
   4   0 -10   32.70    2.70
  -4   0 -11    0.19    0.77
  -4   0 -11   -0.95    1.07
   4   0 -11    1.86    0.77
  -4   0  11   -0.21    0.54
  -4   0 -12   76.39    4.81
   4   0 -12   82.96    4.47
  -4   0 -13    5.11    1.24
   4   0 -13    5.02    1.11
  -4   0 -14   10.20    1.57
   4   0 -14    9.49    1.33
  -4   0 -15   29.07    2.35
   4   0 -15   26.69    1.80
   4   0 -15   24.41    1.81
   4   0 -15   25.14    1.97
   4   0 -16    0.66    0.41
  -4   0 -16    0.46    0.46
   4   0 -16    1.33    0.51
  -4   0 -17   40.75    2.07
   4   0 -17   39.63    1.93
  -4  -1 -17   10.24    0.93
   4   1 -17    9.98    0.89
  -4  -1 -16   13.42    1.36
   4   1 -16   10.32    1.12
  -4  -1 -15   13.07    1.59
   4   1 -15   13.54    1.23
   4   1 -15   13.06    1.30
   4   1 -15   10.55    1.33
  -4  -1 -14   25.46    2.41
   4   1 -14   23.00    2.03
  -4  -1 -13   58.06    3.97
   4   1 -13   59.47    3.58
  -4  -1 -12   22.90    2.57
   4   1 -12   24.32    2.28
  -4  -1 -11   -0.94    1.49
  -4  -1 -11    1.14    0.85
   4   1 -11    0.58    0.67
  -4   1  11    0.52    0.51
  -4  -1 -11    0.15    0.53
  -4  -1 -10  373.66   24.03
  -4  -1 -10  389.55   14.16
   4   1 -10  380.69   13.27
  -4   1  10  398.98   12.80
  -4  -1 -10  370.62   13.37
  -4   1   9  224.22    8.64
  -4  -1  -9  215.86   17.52
  -4  -1  -9  230.44    9.81
   4   1  -9  239.34    9.08
  -4   1   9  241.45    8.77
  -4  -1  -9  223.87    9.14
  -4   1   8  264.38   10.06
  -4  -1  -8  275.97   19.81
  -4  -1  -8  283.83   11.16
   4   1  -8  300.96   10.46
  -4   1   8  285.61   10.23
  -4  -1  -8  274.53   10.58
  -4  -1  -7  121.78    6.03
  -4   1   7  116.18    5.74
  -4  -1  -7  130.08   12.91
  -4  -1  -7  127.73    6.50
   4   1  -7  127.73    5.79
  -4  -1  -7  132.27    5.62
  -4  -1  -7  138.83    5.74
  -4   1   7  137.37    6.01
  -4  -1  -6  281.04   10.60
  -4  -1  -6  294.41    9.70
  -4  -1  -6  282.85   19.25
  -4  -1  -6  296.58   11.15
   4   1  -6  274.10   10.01
  -4  -1  -6  302.84   10.29
  -4   1   6  293.33   10.43
  -4   1   6  276.55    9.77
  -4   1   6  274.45   10.37
  -4  -1  -6  293.56   10.16
  -4  -1  -5  664.16   21.22
  -4  -1  -5  668.72   31.87
  -4  -1  -5  678.13   20.03
  -4  -1  -5  666.87   20.85
  -4  -1  -5  686.09   20.56
  -4   1   5  701.57   20.73
  -4   1   5  616.99   20.51
  -4  -1  -5  657.86   20.41
  -4   1   5  661.79   20.06
  -4  -1  -4   49.55    3.48
  -4   1   4   51.93    3.39
  -4   1   4   50.33    3.11
  -4  -1  -4   51.54    3.13
  -4  -1  -4   53.12    3.38
  -4  -1  -4   49.33    2.96
  -4   1   4   55.90    3.37
  -4  -1  -4   48.36    3.24
  -4   1   4   50.10    3.28
  -4  -1  -4   50.99    3.43
  -4  -1  -3   71.22    4.17
  -4  -1  -3   73.55    3.87
  -4   1   3   61.65    3.79
  -4   1   3   69.88    3.74
  -4  -1  -3   70.47    3.91
  -4  -1  -3   66.51    3.88
  -4   1   3   63.88    3.73
  -4  -1  -3   62.99    3.79
  -4  -1  -3   67.79    3.99
  -4  -1  -2    7.17    1.31
  -4   1   2   10.00    3.09
  -4  -1  -2    7.75    1.28
  -4   1   2    9.66    1.39
  -4   1   2    7.86    1.22
  -4  -1  -2    8.83    1.37
  -4   1   2    9.60    1.40
  -4   1   2    6.60    1.22
  -4  -1  -2    7.05    1.24
  -4  -1  -2    6.59    1.20
  -4   1   1    3.94    0.97
  -4   1   1    4.51    1.06
  -4   1   1    6.65    2.69
  -4  -1  -1    4.30    0.97
  -4  -1  -1    2.91    0.91
  -4   1   1    4.16    0.97
  -4   1   1    4.07    0.97
  -4   1   0   57.11    7.31
  -4   1   0   52.85    3.34
  -4  -1   0   52.75    3.42
  -4  -1   0   50.26    3.33
  -4   1   0   58.02    3.31
  -4  -1   0   50.04    3.40
  -4  -1   0   57.40    3.55
  -4   1   0   50.12    3.34
  -4   1   0   56.16    3.33
  -4  -1   1    2.86    0.93
  -4   1  -1    4.97    0.99
  -4   1  -1    3.79    0.85
  -4  -1   1    4.13    1.02
  -4   1  -1    2.80    0.86
  -4   1  -1    5.75    1.11
  -4   1  -2    7.34    2.90
  -4  -1   2   10.92    1.49
  -4   1  -2    6.95    1.11
  -4   1  -2    8.95    1.34
  -4  -1   2    9.66    1.42
  -4   1  -2    4.79    1.09
  -4   1  -2    7.74    1.10
  -4   1  -2    8.11    1.26
  -4   1  -2    5.73    1.14
  -4   1  -3   67.84    3.76
  -4  -1   3   64.57    3.78
  -4   1  -3   65.11    3.47
  -4   1  -3   69.36    3.87
  -4  -1   3   63.03    3.81
  -4   1  -3   67.96    3.77
  -4   1  -3   72.55    4.18
  -4   1  -3   69.43    3.42
  -4   1  -3   66.42    3.44
  -4  -1   4   52.93    3.32
  -4   1  -4   52.51    3.32
  -4  -1   4   54.78    3.44
  -4   1  -4   57.79    3.29
  -4   1  -4   52.67    3.61
  -4   1  -4   47.86    2.90
  -4   1  -4   50.80    3.17
  -4   1  -5  685.93   20.39
  -4  -1   5  677.69   20.52
  -4  -1   5  693.58   20.68
  -4   1  -5  673.56   20.27
  -4   1  -5  658.54   21.29
  -4   1  -5  655.60   20.39
  -4   1  -5  663.55   20.11
  -4   1  -6  275.43    9.67
  -4  -1   6  289.82    9.96
  -4   1  -6  296.33    9.86
  -4  -1   6  285.92   10.05
  -4   1  -6  281.61    9.64
  -4   1  -6  261.76   10.65
  -4   1  -6  281.38    9.94
   4  -1  -6  268.26    9.61
  -4  -1   7  127.48    5.57
  -4  -1   7  128.07    6.01
  -4   1  -7  125.54    5.33
   4  -1  -7  133.23    5.66
  -4   1  -7  127.95    5.48
  -4   1  -7  130.27    5.27
  -4   1  -8  297.95    9.65
   4  -1  -8  301.80   10.43
  -4   1  -8  282.39   10.06
  -4  -1   8  288.92   10.60
   4  -1  -9  252.26    9.23
  -4   1  -9  229.33    8.75
  -4  -1   9  257.34    9.30
   4  -1 -10  388.07   13.05
  -4   1 -10  368.49   12.54
  -4  -1  10  388.27   12.71
  -4  -1  11    0.21    0.48
   4  -1 -11   -0.14    0.54
  -4   1 -11   -0.94    1.05
   4  -1 -12   28.47    2.45
   4  -1 -13   69.02    3.90
   4  -1 -14   22.04    1.98
   4  -1 -14   21.16    1.79
   4  -1 -15   13.54    1.43
   4  -1 -15   14.96    1.34
   4  -1 -15   16.31    1.45
   4  -1 -16   12.60    1.21
   4  -1 -16   10.69    1.00
   4  -1 -16   12.00    1.09
  -4   1 -17    9.21    0.89
   4  -1 -17   10.67    0.89
  -4  -2 -16   74.69    3.45
   4   2 -16   76.55    3.32
  -4  -2 -15   37.49    2.60
   4   2 -15   36.53    2.33
  -4  -2 -14  108.92    5.29
   4   2 -14  107.04    4.87
  -4  -2 -13   98.75    5.29
   4   2 -13   98.90    4.82
  -4  -2 -12   85.01    4.72
  -4  -2 -12   84.75    4.97
   4   2 -12   87.75    4.61
  -4  -2 -11   23.92    2.47
   4   2 -11   24.42    2.33
  -4  -2 -11   26.52    2.71
  -4  -2 -10  154.88    7.18
   4   2 -10  152.37    6.81
  -4  -2 -10  137.11   13.91
  -4  -2 -10  150.04    7.37
  -4   2  10  163.70    6.45
  -4  -2  -9  279.72   10.86
   4   2  -9  289.07   10.50
  -4  -2  -9  253.05   19.14
  -4  -2  -9  274.89   11.05
  -4   2   9  282.01   10.01
  -4   2   8   43.89    2.99
  -4  -2  -8   42.32    3.45
  -4  -2  -8   40.13    3.28
   4   2  -8   44.91    3.15
  -4   2   8   41.13    2.85
  -4  -2  -8   32.35    6.62
  -4   2   7  290.82   10.43
  -4   2   7  297.04   10.55
  -4  -2  -7  304.96   10.38
  -4  -2  -7  289.27   10.27
  -4   2   7  290.66    9.78
  -4  -2  -7  281.28   11.05
   4   2  -7  293.05   10.58
  -4  -2  -7  303.14   20.19
  -4  -2  -7  307.71   11.49
  -4   2   6  294.57    9.93
  -4  -2  -6  298.14   10.46
  -4   2   6  295.49   10.50
  -4  -2  -6  288.98   10.38
  -4  -2  -6  290.08   11.04
  -4  -2  -6  303.86   19.77
  -4  -2  -6  295.45   11.18
  -4   2   6  281.19   10.39
  -4  -2  -5  225.90    8.18
  -4   2   5  227.55    8.71
  -4   2   5  228.56   15.62
  -4   2   5  217.16    8.57
  -4  -2  -5  236.07    8.82
  -4  -2  -5  223.63    8.69
  -4  -2  -5  227.73    8.67
  -4  -2  -5  233.11    9.17
  -4  -2  -5  226.82    9.20
  -4   2   5  231.14    8.23
  -4  -2  -4  389.79   13.49
  -4   2   4  438.49   14.11
  -4   2   4  428.72   22.58
  -4   2   4  433.90   14.05
  -4  -2  -4  410.79   14.05
  -4  -2  -4  412.41   14.10
  -4  -2  -4  416.93   14.05
  -4  -2  -4  411.67   14.35
  -4  -2  -4  427.16   14.47
  -4   2   4  456.86   13.76
  -4  -2  -3  141.00    5.98
  -4   2   3  129.32    5.97
  -4   2   3  132.22   11.55
  -4  -2  -3  133.04    6.15
  -4  -2  -3  129.87    6.08
  -4  -2  -3  141.16    6.26
  -4  -2  -3  135.77    6.33
  -4   2   3  136.62    5.79
  -4  -2  -3  154.21    6.60
  -4   2   2  135.04    5.87
  -4   2   2  110.56   10.75
  -4   2   2  128.03    5.68
  -4  -2  -2  125.48    5.93
  -4  -2  -2  127.93    5.94
  -4  -2  -2  133.83    6.08
  -4  -2  -2  122.04    5.97
  -4   2   2  127.29    5.57
  -4   2   1   48.61    6.87
  -4   2   1   62.79    3.53
  -4  -2  -1   58.59    3.70
  -4   2   1   55.29    3.39
  -4  -2  -1   61.78    3.75
  -4   2   1   57.07    3.53
  -4   2   1   65.72    3.58
  -4   2   0  120.39   11.14
  -4  -2   0  144.51    6.46
  -4   2   0  139.64    5.95
  -4  -2   0  136.16    6.37
  -4   2   0  134.81    5.91
  -4  -2   0  155.26    6.48
  -4   2   0  150.43    6.38
  -4   2   0  147.29    6.23
  -4   2   0  146.69    6.10
  -4   2  -1   57.97    3.64
  -4   2  -1   63.81    3.53
  -4  -2   1   57.91    3.74
  -4   2  -1   58.98    3.34
  -4   2  -1   62.14    3.46
  -4   2  -2  121.77    5.76
  -4   2  -2  124.27    5.57
  -4   2  -2  117.50   10.94
  -4   2  -2  119.22    5.22
  -4  -2   2  126.68    5.87
  -4  -2   2  125.64    5.96
  -4   2  -2  119.68    5.34
  -4   2  -2  122.76    5.42
  -4   2  -2  122.65    5.29
  -4   2  -3  130.54    6.12
  -4   2  -3  129.81    5.76
  -4   2  -3  135.48   11.79
  -4  -2   3  130.66    6.00
  -4  -2   3  139.56    6.20
  -4   2  -3  129.29    5.42
  -4  -2   3  145.51    6.47
  -4   2  -3  130.84    5.67
  -4   2  -3  136.17    5.53
  -4   2  -3  132.55    5.69
  -4   2  -4  422.15   13.58
  -4   2  -4  397.98   21.92
  -4  -2   4  426.63   14.02
  -4  -2   4  418.07   13.90
  -4   2  -4  413.81   14.21
  -4   2  -4  398.34   13.39
  -4   2  -4  411.60   13.09
  -4   2  -4  422.10   13.49
  -4   2  -5  242.80    8.57
  -4   2  -5  215.60   15.30
  -4  -2   5  225.39    8.81
  -4  -2   5  235.05    8.83
  -4   2  -5  232.22    8.58
  -4   2  -5  229.09    9.29
  -4   2  -5  240.72   16.99
  -4   2  -5  228.88    8.09
  -4   2  -5  238.19    8.50
  -4   2  -6  305.00   10.04
  -4  -2   6  278.11   10.23
  -4  -2   6  269.87   10.25
  -4   2  -6  302.89   10.05
  -4   2  -6  286.98   19.27
  -4   2  -6  295.05   11.14
  -4   2  -6  299.30    9.65
  -4   2  -6  286.97   10.20
  -4   2  -7  288.77   19.63
  -4   2  -7  283.82   11.13
  -4  -2   7  297.86   10.29
  -4   2  -7  299.51    9.88
   4  -2  -7  278.57   10.00
  -4   2  -7  286.96   10.26
  -4   2  -7  295.88    9.89
  -4   2  -8   42.51    2.59
  -4   2  -8   44.37    7.53
   4  -2  -8   44.96    2.95
  -4   2  -8   41.02    3.40
  -4   2  -8   42.53    2.90
  -4  -2   8   38.70    3.02
  -4   2  -9  280.57    9.23
  -4   2  -9  280.53   10.04
   4  -2  -9  288.15   10.15
  -4   2  -9  262.83   10.87
  -4  -2   9  287.19   10.31
  -4   2 -10  154.81    6.58
   4  -2 -10  156.60    6.73
  -4  -2  10  171.95    6.77
  -4   2 -10  151.72   14.45
  -4   2 -10  152.35    7.45
   4  -2 -11   28.85    2.43
  -4  -2  11   26.57    2.14
  -4   2 -11   28.28    2.82
  -4   2 -12   88.19    5.08
   4  -2 -12   85.61    4.49
  -4   2 -13   91.02    5.14
   4  -2 -13  103.95    4.79
   4  -2 -13  103.49    4.88
   4  -2 -14  117.02    5.15
  -4   2 -14  116.65    5.56
   4  -2 -15   34.24    2.29
  -4   2 -15   39.88    2.62
   4  -2 -15   34.69    2.14
   4  -2 -16   81.48    3.29
   4  -2 -16   81.80    3.43
  -4   2 -16   78.14    3.53
   4  -2 -16   73.06    3.13
   4  -2 -17    4.59    0.55
  -4  -3 -16    0.89    0.40
  -4  -3 -15  220.93    7.60
   4   3 -15  203.70    7.31
  -4  -3 -14   15.41    1.71
   4   3 -14   19.30    1.77
  -4  -3 -13   99.05    5.01
  -4  -3 -13   96.75    5.05
   4   3 -13  106.91    4.92
  -4  -3 -12   20.57    2.24
  -4  -3 -12   21.68    2.30
   4   3 -12   20.89    2.08
  -4  -3 -11   31.34    2.89
  -4  -3 -11   32.77    2.91
   4   3 -11   37.03    2.85
  -4  -3 -10  395.03   14.17
   4   3 -10  399.88   13.59
  -4  -3 -10  396.68   14.11
  -4  -3  -9  346.80   13.42
   4   3  -9  380.55   13.07
  -4   3   9  384.20   12.56
  -4  -3  -9  371.09   22.97
  -4  -3  -9  374.48   13.54
  -4  -3  -8   98.51   11.12
  -4  -3  -8  115.88    5.99
  -4  -3  -8  102.90    5.86
  -4  -3  -8  116.76    5.12
  -4   3   8  123.35    5.46
   4   3  -8  115.19    5.60
  -4   3   7  114.51    4.81
  -4   3   7  109.65    5.09
  -4  -3  -7  101.17   11.14
  -4  -3  -7  118.14    5.98
  -4  -3  -7  118.24    5.37
  -4   3   7  116.52    5.41
  -4  -3  -7  111.89    5.27
  -4  -3  -7  113.18    6.02
  -4  -3  -6   66.62    4.40
  -4   3   6   72.68    8.53
  -4  -3  -6   68.31    4.00
  -4   3   6   71.90    3.91
  -4  -3  -6   72.41    4.41
  -4  -3  -6   68.99    4.01
  -4  -3  -6   72.38    4.10
  -4   3   6   74.24    4.07
  -4   3   6   69.83    3.58
  -4  -3  -5  360.20   13.65
  -4   3   5  391.11   21.65
  -4  -3  -5  365.76   13.16
  -4   3   5  408.99   13.12
  -4  -3  -5  407.52   13.75
  -4  -3  -5  382.98   13.36
  -4   3   5  398.50   13.16
  -4   3   5  396.09   12.60
  -4  -3  -4  102.53    5.49
  -4   3   4  105.58   10.43
  -4  -3  -4   98.84    5.17
  -4   3   4  107.47    5.01
  -4  -3  -4   94.44    4.68
  -4  -3  -4  108.78    5.39
  -4   3   4   98.52    4.91
  -4  -3  -4   96.42    5.17
  -4   3   4  106.85    4.76
  -4  -3  -3   77.29    4.61
  -4  -3  -3   84.85    4.54
  -4   3   3   77.33    4.19
  -4   3   3   77.61    8.88
  -4  -3  -3   72.27    4.34
  -4  -3  -3   78.53    4.50
  -4   3   3   80.83    4.04
  -4  -3  -2   11.57    1.61
  -4  -3  -2   11.78    1.73
  -4   3   2   11.70    1.51
  -4   3   2    6.47    2.69
  -4  -3  -2    8.84    1.45
  -4   3   2   10.39    1.41
  -4  -3  -2   10.30    1.58
  -4   3   2   12.47    1.48
  -4   3   1  219.30   15.47
  -4  -3  -1  205.62    8.52
  -4   3   1  196.78    7.97
  -4   3   1  211.36    8.03
  -4  -3  -1  241.04    8.58
  -4   3   1  201.53    8.17
  -4   3   1  215.43    8.00
  -4   3   0   22.34    2.13
  -4   3   0   23.41    2.16
  -4   3   0   25.20    5.07
  -4  -3   0   19.60    2.18
  -4   3   0   21.17    2.00
  -4   3   0   21.81    1.98
  -4   3   0   19.86    1.96
  -4  -3   0   18.39    2.10
  -4   3   0   24.18    2.05
  -4   3  -1  205.04    7.83
  -4  -3   1  208.51    8.41
  -4   3  -1  201.61    7.59
  -4   3  -1  186.30    7.77
  -4   3  -1  212.40    8.07
  -4   3  -2    8.61    1.32
  -4   3  -2    8.00    1.32
  -4   3  -2   10.36    1.37
  -4   3  -2   13.82    3.83
  -4  -3   2   10.46    1.63
  -4   3  -2   10.16    1.26
  -4  -3   2   10.82    1.62
  -4   3  -2    9.96    1.26
  -4   3  -2   10.45    1.41
  -4   3  -3   79.54    4.25
  -4   3  -3   82.60    4.48
  -4   3  -3   84.66    4.28
  -4   3  -3   67.94    8.58
  -4  -3   3   88.01    4.70
  -4   3  -3   79.65    3.89
  -4  -3   3   77.99    4.63
  -4   3  -3   81.08    3.81
  -4   3  -3   79.75    4.07
  -4   3  -3   75.36    3.94
  -4   3  -4  100.84    5.20
  -4   3  -4  103.46    4.86
  -4   3  -4   96.52   10.00
  -4  -3   4   95.67    5.11
  -4   3  -4  105.19    5.03
  -4  -3   4  105.42    5.48
  -4   3  -4  104.58    4.67
  -4   3  -4  100.51    4.69
  -4   3  -5  395.70   12.82
  -4   3  -5  405.47   22.10
  -4  -3   5  350.85   12.98
  -4  -3   5  403.23   13.45
  -4   3  -5  388.37   13.54
  -4   3  -5  380.88   13.02
  -4   3  -5  395.45   12.52
  -4   3  -5  395.13   12.66
  -4   3  -6   72.26    3.77
  -4   3  -6   70.26    8.49
  -4   3  -6   70.32    4.00
  -4   3  -6   69.44    4.35
  -4   3  -6   66.41    8.76
  -4   3  -6   73.42    3.63
  -4  -3   6   64.80    3.90
  -4  -3   6   68.89    4.07
  -4   3  -6   74.69    3.73
  -4  -3   7  117.32    5.43
  -4  -3   7  113.82    5.28
  -4   3  -7  121.59    4.98
  -4   3  -7  116.60   11.88
  -4   3  -7  112.81    5.90
  -4   3  -7  119.25    5.11
  -4   3  -7  113.08    5.43
   4  -3  -7  114.43    5.11
  -4   3  -7  118.57    4.96
  -4   3  -8  101.95   11.32
  -4   3  -8  112.20    5.92
  -4   3  -8  112.93    4.92
   4  -3  -8  121.88    5.32
  -4   3  -8  112.91    4.80
  -4   3  -8  118.44    5.47
  -4   3  -9  347.93   11.28
   4  -3  -9  350.53   11.97
  -4   3  -9  356.63   12.15
  -4   3  -9  328.37   21.61
  -4   3  -9  334.12   12.79
  -4  -3   9  371.58   12.41
   4  -3 -10  384.55   13.28
  -4   3 -10  401.36   13.39
  -4   3 -10  403.46   14.32
  -4  -3  10  422.79   13.44
   4  -3 -11   33.88    2.62
  -4  -3  11   33.75    2.40
  -4   3 -11   32.85    2.54
  -4   3 -11   31.30    2.85
   4  -3 -12   22.29    2.04
   4  -3 -12   18.26    1.84
   4  -3 -12   20.94    2.04
  -4   3 -12   18.81    2.21
   4  -3 -13  105.65    4.80
   4  -3 -13  101.41    4.65
  -4   3 -13  104.83    5.24
   4  -3 -13   99.10    4.74
   4  -3 -14   17.04    1.61
   4  -3 -14   17.19    1.67
  -4   3 -14   13.20    1.62
   4  -3 -15  217.12    7.52
  -4   3 -15  218.26    7.70
   4  -3 -16    1.54    0.44
   4  -3 -16    0.65    0.35
  -4  -4 -15    1.11    0.44
  -4   4  15    0.80    0.38
   4   4 -14   14.49    1.50
  -4  -4 -14   13.48    1.44
  -4  -4 -14   11.25    1.43
   4   4 -13  279.94    9.68
  -4  -4 -13  274.26    9.75
  -4  -4 -13  267.73   10.00
   4   4 -12  161.19    6.68
  -4  -4 -12  158.12    6.77
  -4  -4 -12  153.52    7.02
   4   4 -11   29.96    2.58
  -4  -4 -11   31.84    2.71
  -4  -4 -11   31.79    2.93
   4   4 -10   47.40    3.30
  -4  -4 -10   45.59    3.34
  -4  -4 -10   44.54    3.55
   4   4  -9  228.04    8.87
  -4  -4  -9  222.10    9.05
  -4  -4  -9  226.64   16.78
  -4  -4  -9  219.53    9.48
  -4  -4  -8  112.43    5.76
  -4  -4  -8  118.67   11.92
  -4  -4  -8  121.04    6.36
  -4  -4  -8  114.17    5.15
  -4  -4  -8  118.17    5.24
  -4   4   7   41.40    2.63
  -4   4   7   42.94    6.57
  -4  -4  -7   40.25    2.92
  -4  -4  -7   39.12    2.89
  -4  -4  -7   46.28    3.34
  -4  -4  -7   39.20    2.91
  -4  -4  -7   42.68    3.54
  -4   4   7   37.73    2.43
  -4   4   6  579.84   17.59
  -4   4   6  556.19   27.47
  -4   4   6  567.84   17.95
  -4  -4  -6  578.94   18.32
  -4  -4  -6  564.82   18.40
  -4  -4  -6  568.93   18.28
  -4  -4  -6  555.34   18.98
  -4   4   6  562.72   17.21
  -4  -4  -5  773.21   23.55
  -4   4   5  770.90   23.03
  -4  -4  -5  771.74   23.38
  -4  -4  -5  738.00   23.43
  -4   4   5  743.93   22.62
  -4   4   5  765.83   22.35
  -4   4   4  498.79   26.11
  -4  -4  -4  507.69   17.05
  -4   4   4  539.24   16.60
  -4  -4  -4  500.72   16.61
  -4  -4  -4  509.72   17.01
  -4  -4  -4  494.94   16.03
  -4   4   4  517.30   16.25
  -4   4   4  522.77   16.00
  -4   4   3  144.63   12.90
  -4  -4  -3  157.00    7.29
  -4   4   3  160.42    6.69
  -4  -4  -3  161.39    7.35
  -4  -4  -3  181.37    7.16
  -4   4   3  163.03    6.52
  -4  -4  -2  139.35    6.61
  -4   4   2  128.98   12.13
  -4   4   2  130.60    5.87
  -4  -4  -2  127.29    6.40
  -4   4   2  130.34    5.81
  -4  -4  -2  137.31    6.55
  -4  -4  -2  141.39    6.10
  -4   4   2  132.68    5.71
  -4   4   1  545.04   18.08
  -4   4   1  506.97   27.21
  -4   4   1  581.18   17.88
  -4   4   1  570.11   17.85
  -4  -4  -1  551.09   18.64
  -4  -4  -1  594.26   18.07
  -4   4   1  561.85   18.40
  -4   4   1  605.54   17.86
  -4   4   0  163.61    6.99
  -4   4   0  174.39    6.95
  -4  -4   0  158.06    7.37
  -4   4   0  170.70    6.81
  -4   4   0  177.45    6.87
  -4   4   0  169.85    7.26
  -4   4  -1  569.94   17.57
  -4   4  -1  551.38   17.15
  -4  -4   1  531.39   18.08
  -4  -4   1  526.31   18.11
  -4   4  -1  555.30   17.20
  -4   4  -1  542.36   17.76
  -4   4  -1  574.67   17.53
  -4   4  -1  561.90   17.37
  -4   4  -2  137.95    5.84
  -4   4  -2  129.27   12.09
  -4  -4   2  137.40    6.53
  -4  -4   2  129.11    6.45
  -4   4  -2  130.18    5.64
  -4   4  -2  137.68    6.05
  -4   4  -2  143.69    6.34
  -4   4  -2  140.71    6.00
  -4   4  -3  157.68    6.55
  -4   4  -3  161.20    6.63
  -4   4  -3  151.40   13.31
  -4  -4   3  159.98    7.22
  -4  -4   3  172.62    7.50
  -4   4  -3  162.42    6.36
  -4   4  -3  155.04    6.42
  -4   4  -3  168.65    6.94
  -4   4  -3  154.81    6.85
  -4   4  -4  510.20   16.82
  -4   4  -4  514.42   16.84
  -4   4  -4  551.28   16.61
  -4   4  -4  499.82   26.43
  -4  -4   4  495.54   17.07
  -4  -4   4  512.49   17.35
  -4   4  -4  525.28   16.00
  -4   4  -4  519.95   16.32
  -4   4  -4  528.95   16.28
  -4   4  -5  745.41   23.27
  -4   4  -5  763.19   22.84
  -4   4  -5  766.20   34.02
  -4  -4   5  714.65   23.37
  -4   4  -5  777.20   23.50
  -4  -4   5  761.91   23.93
  -4   4  -5  773.88   22.69
  -4   4  -5  790.35   22.63
  -4   4  -6  574.50   18.75
  -4   4  -6  564.46   27.86
  -4  -4   6  599.92   18.73
  -4   4  -6  595.57   18.08
  -4   4  -6  561.26   18.46
  -4   4  -6  566.70   17.81
  -4   4  -6  604.82   17.77
  -4   4  -7   45.57    3.33
  -4   4  -7   45.42    2.86
  -4   4  -7   41.04    6.37
  -4   4  -7   43.63    3.12
  -4   4  -7   45.35    2.81
  -4  -4   7   41.19    2.99
  -4  -4   7   42.20    2.98
  -4   4  -7   42.96    2.64
  -4   4  -8  110.25    5.81
  -4   4  -8   97.63   11.04
  -4   4  -8  122.07    5.12
  -4   4  -8  117.20    5.04
  -4   4  -8  118.97    4.71
  -4   4  -8  117.23    5.57
   4  -4  -8  111.86    5.13
  -4   4  -9  226.83    8.00
  -4   4  -9  226.66    8.04
  -4   4  -9  225.21    9.18
  -4   4  -9  233.97   17.14
  -4   4  -9  233.10    8.80
   4  -4  -9  219.92    8.41
   4  -4 -10   41.39    2.90
  -4  -4  10   45.62    3.02
   4  -4 -10   42.57    2.95
  -4   4 -10   44.26    3.31
  -4   4 -10   42.17    3.01
   4  -4 -10   43.23    2.94
   4  -4 -11   35.45    2.58
  -4  -4  11   33.65    2.33
   4  -4 -11   32.33    2.46
  -4   4 -11   27.89    2.59
  -4   4 -11   27.00    2.35
   4  -4 -11   32.26    2.51
   4  -4 -12  155.82    6.23
   4  -4 -12  143.74    6.10
  -4   4 -12  137.89    6.33
   4  -4 -12  149.05    6.07
   4  -4 -13  286.29    9.77
   4  -4 -13  277.21    9.72
  -4   4 -13  275.93    9.95
   4  -4 -13  293.99    9.74
   4  -4 -14   16.25    1.48
   4  -4 -14   14.11    1.43
   4  -4 -14   14.94    1.47
   4  -4 -15    0.57    0.43
   4  -4 -15    0.65    0.45
   4  -4 -16    3.63    0.53
  -4   5  15   81.29    2.94
  -4   5  14   25.47    1.56
  -4  -5 -14   26.77    1.64
  -4  -5 -13  149.86    5.85
  -4  -5 -13  174.09    6.84
  -4   5  13  148.41    5.78
   4   5 -13  169.12    6.33
  -4  -5 -12   80.09    3.98
  -4  -5 -12   85.03    4.67
   4   5 -12   80.10    4.21
  -4  -5 -11   70.08    3.85
  -4  -5 -11   64.31    4.25
   4   5 -11   72.54    4.03
  -4  -5 -10  683.03   21.29
   4   5 -10  708.68   21.61
  -4  -5 -10  702.23   22.49
   4   5  -9  173.81   12.65
  -4  -5  -9  204.39    8.00
  -4  -5  -8   73.01    4.15
  -4  -5  -8   69.33    3.82
  -4  -5  -7   40.58    2.95
  -4  -5  -7   35.03    2.81
  -4  -5  -7   41.42    3.07
  -4   5   7   39.63    2.45
  -4   5   6  322.08   20.23
  -4  -5  -6  359.67   12.92
  -4  -5  -6  373.31   12.71
  -4  -5  -6  358.88   12.84
  -4   5   6  365.22   11.88
  -4   5   6  372.36   11.81
  -4  -5  -5  492.93   16.87
  -4   5   5  480.01   25.55
  -4  -5  -5  492.90   16.41
  -4   5   5  458.81   15.10
  -4  -5  -5  485.07   16.34
  -4  -5  -5  475.29   15.73
  -4   5   5  501.23   15.14
  -4   5   4   83.40    4.80
  -4  -5  -4   97.03    5.44
  -4   5   4   88.44    4.38
  -4  -5  -4   84.46    5.01
  -4  -5  -4   94.76    5.24
  -4  -5  -4   93.84    4.71
  -4   5   4   90.70    4.33
  -4  -5  -3    7.17    1.22
  -4   5   3    8.94    1.30
  -4   5   3    7.34    3.17
  -4  -5  -3    5.26    1.24
  -4   5   3    7.16    1.21
  -4  -5  -3    9.30    1.65
  -4   5   3    6.73    1.32
  -4  -5  -3    7.80    1.52
  -4  -5  -2   94.29    4.54
  -4   5   2   61.66    8.68
  -4  -5  -2   70.17    4.66
  -4   5   2   90.30    4.41
  -4  -5  -2   85.90    5.04
  -4  -5  -2   82.17    4.97
  -4   5   2   85.70    4.29
  -4   5   1  152.62   13.71
  -4   5   1  166.47    6.62
  -4  -5  -1  158.17    7.44
  -4   5   1  160.52    6.62
  -4   5   1  155.20    7.18
  -4   5   0  523.61   17.57
  -4   5   0  533.68   16.83
  -4   5   0  501.49   27.22
  -4   5   0  548.01   17.32
  -4   5   0  523.63   16.99
  -4  -5   0  516.38   17.80
  -4   5   0  561.92   16.91
  -4   5  -1  164.70    7.31
  -4  -5   1  162.80    7.55
  -4   5  -1  166.18    6.96
  -4   5  -1  164.68    6.78
  -4  -5   1  157.94    7.41
  -4   5  -1  166.56    6.75
  -4   5  -2   92.49    4.48
  -4   5  -2   81.30    4.69
  -4   5  -2   83.47    4.41
  -4   5  -2   86.20    4.39
  -4   5  -2   79.96    9.82
  -4  -5   2   79.00    4.90
  -4   5  -2   86.62    4.34
  -4  -5   2   84.49    4.93
  -4   5  -2   82.60    4.22
  -4   5  -3    9.39    1.49
  -4   5  -3    7.48    1.25
  -4   5  -3   12.60    1.50
  -4   5  -3    4.98    2.64
  -4  -5   3    9.02    1.58
  -4   5  -3    9.46    1.38
  -4  -5   3    5.76    1.32
  -4   5  -3    8.70    1.28
  -4   5  -4   85.15    4.51
  -4   5  -4   85.43    4.81
  -4   5  -4   88.35    4.45
  -4   5  -4   94.66    4.56
  -4   5  -4   77.79    9.69
  -4  -5   4   81.52    4.87
  -4  -5   4   82.35    4.95
  -4   5  -4   92.77    4.38
  -4   5  -4   92.92    4.37
  -4  -5   5  493.82   16.48
  -4  -5   5  447.55   15.94
   4  -5  -5  469.86   14.91
  -4   5  -5  474.13   15.61
  -4   5  -5  484.86   15.41
  -4   5  -5  484.05   25.84
  -4   5  -5  475.41   15.93
  -4   5  -5  491.50   15.09
  -4   5  -5  504.16   15.46
  -4  -5   6  366.50   13.27
  -4  -5   6  351.99   12.80
   4  -5  -6  358.16   12.04
  -4   5  -6  358.47   12.56
  -4   5  -6  364.30   12.27
  -4   5  -6  389.56   21.85
  -4   5  -6  373.92   12.94
  -4   5  -6  371.72   11.91
  -4   5  -6  381.83   12.30
   4  -5  -7   38.36    2.65
  -4  -5   7   34.19    2.69
  -4  -5   7   39.52    2.93
  -4   5  -7   39.03    3.04
  -4   5  -7   36.13    2.87
  -4   5  -7   36.42    2.61
  -4   5  -7   36.44    6.05
  -4   5  -7   41.33    2.50
  -4   5  -7   36.29    2.57
   4  -5  -7   42.72    2.77
   4  -5  -8   74.47    3.96
   4  -5  -8   66.14    3.72
  -4   5  -8   71.76    4.20
  -4   5  -8   77.49    3.83
  -4   5  -8   67.26    3.67
  -4   5  -8   71.86    4.17
  -4   5  -9  192.56    7.89
  -4   5  -9  201.71    7.27
   4  -5  -9  199.17    7.68
   4  -5  -9  191.79    7.52
  -4   5  -9  210.35    8.06
  -4   5  -9  196.83    7.31
   4  -5  -9  183.77    7.37
   4  -5 -10  704.95   21.46
  -4  -5  10  722.57   21.52
   4  -5 -10  713.62   21.36
   4  -5 -10  716.07   21.39
  -4   5 -10  711.08   21.74
  -4   5 -10  686.51   21.65
   4  -5 -11   66.98    3.66
   4  -5 -11   72.13    3.75
  -4   5 -11   72.40    3.91
   4  -5 -11   65.15    3.69
   4  -5 -12   83.13    4.09
   4  -5 -12   87.27    4.21
   4  -5 -12   86.59    4.15
   4  -5 -13  160.76    6.13
   4  -5 -13  163.44    6.24
   4  -5 -13  158.42    6.08
   4  -5 -14   30.33    1.96
   4  -5 -14   28.69    1.96
   4  -5 -14   26.93    1.86
   4  -5 -15  107.53    3.97
   4  -5 -15  106.96    4.01
   4  -5 -16   83.66    3.00
   4   6 -15   41.84    1.94
  -4  -6 -15   45.28    2.14
  -4   6  14   71.45    2.88
  -4  -6 -14   84.62    3.71
  -4   6  13   25.99    1.56
  -4  -6 -13   30.20    2.30
   4   6 -12  128.71    5.51
  -4   6  12  134.09    5.12
   4   6 -11   25.92    2.24
  -4   6  11   26.08    2.05
   4   6 -10  143.04    6.25
  -4   6  10  138.56    6.00
  -4  -6  -9  114.12    6.09
  -4   6   9  124.15    5.69
  -4  -6  -8   32.19    2.97
  -4   6   8   24.02    2.37
  -4  -6  -7   58.44    3.78
  -4  -6  -7   59.72    4.24
  -4   6   7   58.94    3.82
   4   6  -7   57.99    6.72
  -4   6   7   61.20    3.12
  -4  -6  -7   56.42    3.61
  -4  -6  -6  300.83   12.05
  -4   6   6  295.73   11.29
  -4   6   6  325.90   10.42
  -4   6   6  307.94   19.59
  -4  -6  -6  306.15   11.45
  -4  -6  -6  327.36   11.78
  -4   6   5   81.79    9.87
  -4   6   5   80.36    4.67
  -4  -6  -5   95.81    5.44
  -4   6   5   90.10    4.18
  -4   6   5   85.54    4.05
  -4  -6  -5   84.50    4.95
  -4  -6  -5   80.18    4.92
  -4   6   4  347.16   21.56
  -4   6   4  335.72   12.12
  -4  -6  -4  334.03   12.74
  -4   6   4  335.45   11.23
  -4   6   4  348.52   11.35
  -4  -6  -4  339.52   12.63
  -4  -6  -4  320.71   12.46
  -4   6   3  188.21   15.51
  -4   6   3  192.40    8.09
  -4  -6  -3  195.79    8.65
  -4   6   3  197.98    7.49
  -4   6   3  204.10    7.55
  -4  -6  -3  193.21    8.55
  -4  -6  -3  183.54    8.46
  -4  -6  -2  267.86   10.59
  -4   6   2  255.72    9.86
  -4  -6  -2  275.31   10.63
  -4   6   2  258.04    9.28
  -4   6   2  235.03   17.82
  -4   6   2  245.84   10.24
  -4  -6  -2  238.85   10.25
  -4   6   2  272.35    9.43
  -4   6   1   11.51    1.48
  -4   6   1    9.34    1.48
  -4   6   1    9.67    1.38
  -4  -6  -1   10.40    1.77
  -4   6   1    8.18    1.60
  -4   6   1    9.66    3.56
  -4   6   1   11.87    1.66
  -4   6   0  737.52   21.85
  -4   6   0  666.41   33.74
  -4  -6   0  680.90   22.85
  -4   6   0  719.28   22.86
  -4   6   0  751.41   21.87
  -4   6   0  707.83   22.15
  -4  -6   1   12.11    1.90
  -4  -6   1    7.12    1.47
  -4   6  -1    8.71    1.40
  -4   6  -1    8.55    1.55
  -4   6  -1   10.47    1.44
  -4   6  -2  252.14   10.17
  -4   6  -2  269.09    9.60
  -4   6  -2  243.86   18.19
  -4  -6   2  260.16   10.47
  -4   6  -2  265.11    9.67
  -4   6  -2  268.97    9.87
  -4   6  -2  260.43    9.44
  -4  -6   2  283.83   10.85
  -4   6  -3  182.66    8.18
  -4   6  -3  209.77    7.85
  -4   6  -3  185.93   15.60
  -4  -6   3  203.86    8.64
  -4   6  -3  192.98    7.65
  -4  -6   3  188.85    8.58
  -4   6  -3  206.28    7.94
  -4   6  -3  199.54    7.57
  -4   6  -4  323.91   21.07
  -4   6  -4  332.12   11.54
  -4  -6   4  337.32   12.38
  -4   6  -4  323.97   12.07
  -4   6  -4  338.39   11.24
  -4  -6   4  334.56   12.52
  -4   6  -5   84.47    4.23
  -4   6  -5   86.60    4.82
  -4   6  -5   94.64    4.54
  -4   6  -5   80.29    9.67
  -4   6  -5   82.04    4.31
  -4  -6   5   82.49    4.84
  -4   6  -5   91.39    4.23
   4  -6  -5   78.94    3.88
  -4  -6   5   85.22    5.01
  -4   6  -6  288.95   11.30
  -4   6  -6  311.01   10.81
  -4   6  -6  322.55   11.01
  -4   6  -6  270.81   18.67
  -4  -6   6  311.34   11.56
  -4   6  -6  324.05   10.57
   4  -6  -6  328.73   10.74
  -4  -6   6  336.60   12.03
   4  -6  -6  321.77   10.65
  -4   6  -6  323.48   11.03
  -4   6  -7   60.09    3.47
  -4  -6   7   57.79    3.66
   4  -6  -7   59.67    3.40
  -4   6  -7   64.85    3.57
   4  -6  -7   60.92    3.37
  -4   6  -7   63.48    3.20
  -4   6  -8   30.26    2.28
  -4   6  -8   25.62    2.12
   4  -6  -8   28.65    2.27
   4  -6  -8   25.47    2.12
   4  -6  -9  125.60    5.44
   4  -6  -9  119.16    5.27
  -4   6  -9  122.13    5.24
   4  -6 -10  152.66    6.07
   4  -6 -10  129.09    5.56
   4  -6 -10  146.17    5.94
  -4   6 -10  147.08    5.72
   4  -6 -11   26.21    2.05
   4  -6 -11   27.05    2.13
   4  -6 -11   23.13    1.89
   4  -6 -12  140.50    5.44
   4  -6 -12  134.02    5.41
   4  -6 -12  126.29    5.12
   4  -6 -13   26.83    1.90
   4  -6 -13   30.77    2.02
   4  -6 -13   26.08    1.76
   4  -6 -14   80.74    3.31
   4  -6 -14   83.38    3.34
   4  -6 -15   48.05    2.15
   4  -6 -15   47.61    2.15
   4   7 -14  109.73    3.92
  -4   7  13   38.77    1.88
   4   7 -13   39.65    2.20
  -4   7  12   71.47    3.23
  -4  -7 -12   73.53    3.89
  -4   7  11  221.06    7.80
  -4   7  11  219.59    7.42
  -4  -7 -11  226.64    8.62
   4   7 -10  119.33    5.34
  -4  -7 -10  115.20    5.75
  -4   7  10  116.05    4.90
  -4  -7  -9  176.69    7.66
  -4   7   9  167.26    6.70
  -4  -7  -8   32.13    2.91
  -4   7   8   31.61    2.50
  -4   7   7  243.65    8.43
  -4   7   7  245.03    9.35
  -4  -7  -7  268.66   10.35
  -4  -7  -7  255.76    9.39
  -4  -7  -7  252.62    9.66
  -4   7   6   88.59    3.96
  -4   7   6   80.21    4.46
  -4  -7  -6   77.12    4.92
  -4  -7  -6   78.46    4.56
  -4  -7  -6   79.21    4.73
  -4  -7  -5  120.86    6.10
  -4   7   5  119.09    5.69
  -4  -7  -5  121.96    6.32
  -4   7   5  119.72    5.09
  -4  -7  -5  117.36    6.14
  -4   7   5  116.65    4.80
  -4   7   4   78.09    3.83
  -4   7   4   64.04    9.07
  -4  -7  -4   87.61    5.08
  -4   7   4   80.35    4.49
  -4  -7  -4   79.57    4.95
  -4   7   4   82.39    4.06
  -4   7   4   81.55    4.60
  -4  -7  -4   77.91    4.92
  -4   7   3  128.81    5.97
  -4  -7  -3  131.97    6.57
  -4   7   3  132.72    5.45
  -4   7   3  120.67   12.41
  -4  -7  -3  121.13    6.44
  -4   7   3  125.91    5.48
  -4  -7  -3  126.60    6.54
  -4  -7  -3  112.68    5.48
  -4   7   2   11.07    1.63
  -4   7   2   11.69    4.05
  -4   7   2   17.49    1.82
  -4   7   2   12.64    1.52
  -4  -7  -2   12.60    1.92
  -4  -7  -2   12.46    1.95
  -4  -7  -2   11.98    1.61
  -4   7   1  324.50   11.74
  -4   7   1  325.46   11.20
  -4   7   1  340.61   11.40
  -4   7   1  340.16   11.86
  -4   7   0  125.01    5.93
  -4   7   0  124.35   12.79
  -4  -7   0  112.27    6.29
  -4   7   0  120.71    5.84
  -4   7   0  135.74    5.68
  -4   7   0  136.53    5.78
  -4  -7   0  128.58    6.64
  -4  -7   1  317.71   12.33
  -4   7  -1  324.36   11.48
  -4   7  -1  329.53   11.18
  -4   7  -1  312.23   11.40
  -4  -7   1  335.32   12.54
  -4   7  -2   13.66    4.35
  -4  -7   2   16.01    2.14
  -4   7  -2   21.40    2.07
  -4   7  -2   13.54    1.66
  -4   7  -2   15.35    1.70
  -4  -7   2   15.46    2.17
  -4   7  -3  107.50   12.01
  -4  -7   3  126.11    6.45
  -4   7  -3  126.14    5.74
  -4  -7   3  127.37    6.54
  -4   7  -3  128.07    5.53
  -4   7  -3  128.31    5.64
  -4   7  -4   85.09    4.43
  -4   7  -4   74.75    4.09
  -4  -7   4   87.86    5.04
  -4   7  -4   79.97    9.97
  -4   7  -4   80.38    4.08
  -4  -7   4   82.09    4.96
  -4  -7   5  123.71    6.22
  -4  -7   5  119.03    6.03
  -4   7  -5  119.27   11.97
  -4   7  -5  119.64    5.49
  -4   7  -5  116.85    5.09
  -4   7  -6   78.75    4.11
   4  -7  -6   82.67    3.90
  -4  -7   6   87.82    4.86
  -4  -7   6   90.31    4.80
  -4   7  -6   80.37    4.22
  -4   7  -6   76.62    3.83
   4  -7  -7  246.09    8.69
  -4  -7   7  249.05    9.31
  -4   7  -7  257.66    9.11
  -4   7  -7  249.43    8.43
  -4   7  -7  255.81    8.98
   4  -7  -7  235.93    8.65
  -4   7  -8   29.87    2.30
   4  -7  -8   30.29    2.24
   4  -7  -8   34.18    2.38
  -4   7  -8   30.95    2.55
  -4   7  -9  171.14    6.61
   4  -7  -9  161.99    6.51
  -4   7  -9  166.95    6.92
  -4   7 -10  112.34    4.79
   4  -7 -10  121.72    5.03
   4  -7 -10  120.15    5.04
  -4   7 -10  113.55    5.11
   4  -7 -11  221.32    7.92
   4  -7 -11  239.16    8.09
  -4   7 -11  230.56    8.13
   4  -7 -12   75.52    3.47
   4  -7 -12   78.12    3.53
   4  -7 -13   41.86    2.26
   4  -7 -13   43.76    2.29
   4  -7 -14  117.36    4.12
   4  -7 -14  115.84    4.10
  -4   8  13    8.36    0.91
  -4  -8 -13    9.38    0.99
   4   8 -13    6.70    0.73
  -4  -8 -12   83.19    3.81
  -4   8  12   76.38    2.99
   4   8 -12   84.22    3.49
  -4   8  11   89.92    3.77
  -4  -8 -11  101.81    4.57
  -4   8  10  200.59    7.02
  -4  -8 -10  202.96    7.76
  -4   8  10  189.43    6.49
  -4   8   9  113.06    4.90
  -4  -8  -9  111.01    5.41
  -4   8   9  108.78    4.52
  -4   8   8  156.46    6.46
  -4  -8  -8  158.69    7.01
  -4   8   8  159.74    6.18
  -4   8   7  121.01    4.72
  -4  -8  -7  114.22    5.82
  -4   8   7  114.32    5.14
  -4   8   7  123.63    5.52
  -4  -8  -7  109.36    5.47
  -4   8   6   47.01    3.15
  -4  -8  -6   46.80    3.47
  -4   8   6   44.74    2.96
  -4   8   6   44.77    2.60
  -4  -8  -6   39.55    3.04
  -4  -8  -6   40.85    3.22
  -4   8   5   68.45    3.99
  -4  -8  -5   64.29    4.24
  -4   8   5   62.11    3.70
  -4   8   5   64.52    3.41
  -4  -8  -5   71.64    4.33
  -4  -8  -5   65.36    4.28
  -4  -8  -4  262.11   10.47
  -4   8   4  280.77    9.92
  -4   8   4  247.66    8.56
  -4   8   4  255.61    9.01
  -4  -8  -4  255.90   10.30
  -4  -8  -4  250.94   10.20
  -4   8   4  262.78    9.55
  -4   8   3   52.27    3.36
  -4   8   3   49.03    2.83
  -4  -8  -3   48.42    3.80
  -4   8   3   47.62    7.69
  -4   8   3   48.09    3.32
  -4   8   3   50.29    3.05
  -4  -8  -3   47.46    3.68
  -4  -8  -2  139.48    6.46
  -4   8   2  132.95    6.86
  -4   8   2  143.44   13.81
  -4  -8  -2  150.06    7.33
  -4   8   2  154.47    6.57
  -4   8   2  165.64    6.40
  -4  -8  -2  139.25    7.10
  -4   8   2  154.71    6.04
  -4   8   1  265.53   19.63
  -4   8   1  286.87    9.99
  -4   8   1  297.22   10.55
  -4   8   1  295.94   10.25
  -4   8   1  282.70   11.13
  -4   8   0  104.60    5.62
  -4   8   0  104.51    4.86
  -4   8   0  105.08   11.78
  -4  -8   0  103.72    5.85
  -4   8   0  106.04    5.24
  -4   8   0  105.75    5.18
  -4   8   0  107.63    5.03
  -4  -8   0  107.63    5.98
  -4   8  -1  303.33   10.24
  -4  -8   1  273.64   11.30
  -4  -8   1  279.91   11.40
  -4   8  -1  293.59   10.60
  -4   8  -1  302.34   10.60
  -4   8  -1  267.03   19.58
  -4   8  -1  290.52   11.09
  -4   8  -2  150.40    6.96
  -4   8  -2  156.84    6.30
  -4   8  -2  149.41    6.57
  -4   8  -2  150.95    6.52
  -4   8  -2  154.54    6.29
  -4  -8   2  152.18    7.39
  -4  -8   2  151.88    7.32
  -4   8  -3   41.64    7.36
  -4   8  -3   59.24    3.82
  -4   8  -3   54.28    3.18
  -4   8  -3   50.77    3.17
  -4  -8   3   53.10    3.86
  -4  -8   3   44.74    3.64
  -4   8  -4  273.23   10.14
  -4   8  -4  267.66    9.25
  -4   8  -4  259.98    9.35
  -4  -8   4  263.92   10.45
  -4  -8   4  253.68   10.26
  -4   8  -5   69.86    3.49
  -4   8  -5   61.00    3.86
  -4  -8   5   64.56    4.21
  -4   8  -5   67.83    3.76
  -4  -8   5   62.50    4.08
  -4   8  -6   48.81    3.04
  -4  -8   6   46.13    3.28
  -4   8  -6   44.34    3.12
  -4  -8   6   41.75    3.08
  -4   8  -6   43.62    2.62
  -4   8  -7  113.34    5.28
   4  -8  -7  109.18    4.58
  -4  -8   7  108.87    5.12
  -4   8  -7  112.43    5.03
   4  -8  -8  142.45    5.77
   4  -8  -8  156.36    5.90
  -4   8  -8  160.25    6.20
  -4   8  -8  163.85    6.49
   4  -8  -9  106.25    4.50
   4  -8  -9  111.20    4.59
  -4   8  -9  110.87    4.71
  -4   8  -9  110.68    4.89
   4  -8 -10  195.18    6.79
   4  -8 -10  187.60    6.78
  -4   8 -10  190.16    6.77
  -4   8 -10  201.03    7.10
   4  -8 -11   97.91    4.01
  -4   8 -11  101.95    4.16
   4  -8 -11   95.33    3.97
   4  -8 -12   78.08    3.28
   4  -8 -12   86.15    3.36
   4  -8 -13    7.41    0.71
   4  -8 -13    7.09    0.69
   4   9 -12   18.86    1.17
  -4   9  11  140.39    5.28
  -4   9  11  131.13    4.43
  -4   9  10  109.98    4.81
  -4   9  10  108.63    4.13
  -4  -9 -10  119.38    4.85
  -4   9   9   23.58    2.11
  -4   9   9   29.26    1.90
  -4   9   9   26.07    1.52
  -4  -9  -9   31.54    2.31
  -4   9   8    0.38    0.64
  -4   9   8    0.65    0.56
  -4  -9  -8    0.49    0.57
  -4   9   8    1.29    0.47
  -4   9   7    8.38    1.22
  -4  -9  -7    9.47    1.42
  -4   9   7    8.42    1.09
  -4   9   7   10.57    1.09
  -4   9   7    9.93    1.52
  -4  -9  -6   91.79    4.79
  -4   9   6   88.16    4.34
  -4   9   6   82.55    3.97
  -4   9   6   89.80    4.84
  -4   9   6   87.98    3.84
  -4   9   5  177.34    6.51
  -4  -9  -5  170.71    7.57
  -4   9   5  181.35    7.14
  -4   9   5  178.88    6.78
  -4  -9  -5  180.33    7.50
  -4   9   5  170.34    7.56
  -4   9   4   29.00    2.18
  -4  -9  -4   29.11    2.79
  -4   9   4   35.31    2.96
  -4   9   4   35.58    2.48
  -4  -9  -4   37.67    3.03
  -4   9   4   34.61    2.61
  -4   9   3   35.41    3.04
  -4   9   3   41.03    2.67
  -4  -9  -3   43.31    3.44
  -4   9   3   44.24    2.85
  -4  -9  -3   37.00    3.17
  -4   9   3   43.04    2.97
  -4   9   3   39.12    2.32
  -4   9   2  180.09    7.75
  -4   9   2  182.84    6.89
  -4   9   2  173.26    6.45
  -4   9   2  176.06    6.99
  -4  -9  -2  165.54    7.74
  -4   9   2  172.62    7.17
  -4  -9  -1  182.37    8.39
  -4   9   1  202.77    7.65
  -4   9   1  202.61    7.51
  -4   9   1  182.58    8.08
  -4   9   1  194.22    7.14
  -4   9   0   12.53    1.77
  -4   9   0   17.52    1.75
  -4   9   0   12.35    1.44
  -4   9   0   14.60    1.66
  -4  -9   0   13.25    1.96
  -4  -9   0   18.84    2.27
  -4   9  -1  196.04    8.10
  -4   9  -1  199.06    7.30
  -4   9  -1  193.65    7.54
  -4  -9   1  182.00    8.32
  -4  -9   1  187.73    8.39
  -4   9  -2  178.80    7.00
  -4   9  -2  172.11    7.35
  -4   9  -2  179.54    6.81
  -4   9  -2  161.72    6.58
  -4  -9   2  179.09    7.91
  -4  -9   2  160.70    7.59
  -4   9  -3   44.15    2.73
  -4  -9   3   40.85    3.29
  -4  -9   3   42.30    3.31
  -4   9  -3   37.54    2.93
  -4   9  -3   40.84    2.81
  -4   9  -4   32.88    2.29
  -4  -9   4   32.12    2.82
  -4  -9   4   33.37    2.89
  -4   9  -4   37.11    2.76
  -4   9  -4   30.07    2.38
  -4  -9   5  177.74    7.45
  -4   9  -5  177.67    6.55
  -4   9  -5  174.15    7.14
  -4  -9   5  178.43    7.44
  -4  -9   6   91.49    4.56
  -4  -9   6   97.05    4.68
  -4   9  -6   86.61    4.41
  -4   9  -7   11.36    1.35
  -4   9  -7    9.37    1.26
  -4  -9   7    8.96    1.24
  -4   9  -8    0.10    0.55
  -4   9  -8    0.45    0.53
  -4   9  -9   30.41    2.05
  -4   9  -9   30.23    1.99
   4  -9 -10   92.46    3.56
   4  -9 -10   93.03    3.56
  -4  10  11   10.90    0.86
  -4  10  10   25.39    1.61
   4  10 -10   21.73    1.40
  -4  10   9  152.60    5.68
  -4  10   8  174.75    5.94
  -4  10   8  170.17    6.49
  -4  10   7   19.02    1.52
  -4  10   7   17.48    1.73
  -4  10   7   16.08    1.16
  -4  10   6  134.95    5.22
  -4  10   6  126.61    5.57
  -4  10   6  122.82    4.65
  -4 -10  -6  125.01    5.51
  -4  10   5  351.50   11.21
  -4 -10  -5  362.68   12.43
  -4  10   5  361.41   12.27
  -4  10   5  374.15   11.79
  -4 -10  -5  371.28   12.19
  -4  10   5  358.71   11.23
  -4  10   4  140.15    5.40
  -4 -10  -4  133.75    6.28
  -4  10   4  135.19    6.09
  -4  10   4  140.17    5.74
  -4 -10  -4  144.65    6.29
  -4  10   4  139.41    5.38
  -4  10   3   86.42    3.93
  -4 -10  -3   79.15    4.60
  -4  10   3   86.31    4.15
  -4  10   3   76.81    4.33
  -4 -10  -3   81.80    4.58
  -4  10   3   84.99    3.89
  -4  10   2   14.55    1.54
  -4  10   2   14.33    1.71
  -4  10   2    9.34    1.33
  -4 -10  -2   14.52    1.89
  -4  10   2   11.65    1.34
  -4 -10  -1   65.63    4.14
  -4  10   1   63.80    3.85
  -4  10   1   63.92    3.43
  -4  10   1   64.80    3.41
  -4 -10   0   36.37    3.01
  -4  10   0   38.79    2.86
  -4 -10   0   35.98    2.98
  -4  10   0   40.11    2.59
  -4  10   0   36.17    2.46
  -4 -10   1   61.79    3.94
  -4  10  -1   61.07    3.65
  -4  10  -1   61.18    3.31
  -4 -10   1   56.68    3.86
  -4  10  -2   14.56    1.51
  -4  10  -2   12.57    1.57
  -4 -10   2   12.19    1.74
  -4 -10   2   11.69    1.69
  -4  10  -2   13.41    1.47
  -4  10  -3   82.30    4.19
  -4  10  -3   77.23    3.86
  -4 -10   3   81.58    4.50
  -4 -10   3   72.81    4.31
  -4  10  -3   85.47    3.88
  -4  10  -4  138.55    5.94
  -4  10  -4  147.03    5.87
  -4 -10   4  146.07    6.30
  -4 -10   4  143.49    6.32
  -4  10  -4  155.44    5.69
  -4  10  -5  358.49   11.76
  -4  10  -5  357.98   11.59
  -4 -10   5  359.44   12.03
  -4  10  -5  353.86   11.17
  -4 -10   5  367.88   11.98
  -4  10  -6  123.23    5.10
  -4 -10   6  123.95    5.16
  -4  10  -7   17.92    1.52
  -4 -10   7   16.39    1.37
  -4  10  -8  162.41    5.80
  -4  10  -8  162.98    5.85
  -4  10  -9  160.55    4.96
  -4 -10   9  117.76    4.35
   4 -10 -10   24.23    1.40
   4  11  -9   17.38    1.03
  -4  11   9   16.91    1.08
   4  11  -8   33.76    1.78
  -4  11   8   35.26    1.87
  -4  11   7  146.16    5.31
  -4  11   6   58.61    2.95
  -4  11   5   18.43    1.16
  -4  11   5   20.01    1.67
  -4 -11  -5   20.01    1.77
  -4  11   4  142.54    4.95
  -4  11   4  150.39    5.76
  -4 -11  -4  141.52    5.77
  -4 -11  -4  141.86    5.98
  -4 -11  -3   14.55    1.64
  -4  11   3   11.68    1.36
  -4  11   3   11.83    1.13
  -4  11   3   13.73    1.27
  -4 -11  -2   31.23    2.46
  -4  11   2   29.42    1.99
  -4  11   2   26.93    2.10
  -4  11   2   28.93    1.83
  -4 -11  -1  105.19    5.13
  -4  11   1  113.88    4.58
  -4  11   1  107.39    4.31
  -4  11   1  104.36    4.71
  -4  11   0    3.16    0.68
  -4 -11   0    5.58    1.16
  -4  11   0    2.64    0.73
  -4 -11   0    3.58    0.97
   4 -11   0    5.15    0.74
  -4  11   0    3.49    0.85
  -4  11  -1  108.32    4.36
  -4 -11   1  103.47    5.00
  -4 -11   1  107.28    5.06
  -4  11  -1  104.68    4.63
  -4  11  -2   28.95    1.96
  -4  11  -2   30.29    1.98
  -4 -11   2   28.60    2.31
  -4 -11   2   27.39    2.29
  -4  11  -2   26.28    2.00
  -4  11  -3   12.11    1.21
  -4 -11   3   12.66    1.47
  -4  11  -3   12.73    1.33
  -4 -11   3   11.45    1.44
  -4  11  -3   10.02    1.17
  -4 -11   4  149.44    5.74
  -4  11  -4  146.18    5.44
  -4 -11   4  149.43    5.85
  -4  11  -4  140.92    5.46
  -4  11  -5   18.42    1.48
  -4 -11   5   19.00    1.57
  -4  11  -5   19.05    1.49
  -4  11  -6   64.97    2.87
  -4  11  -6   60.50    2.73
  -4 -11   6   59.04    2.65
  -4  11  -7  133.69    4.86
   4 -11  -7  146.21    5.07
  -4  11  -7  136.15    4.75
  -4  11  -8   33.97    1.62
   4 -11  -9   14.97    0.96
  -4 -12  -5   75.00    3.07
  -4  12   5   68.35    2.76
  -4  12   4    2.70    0.53
  -4 -12  -4    3.35    0.68
  -4  12   3    2.13    0.51
  -4 -12  -3    2.65    0.65
  -4  12   2    1.28    0.33
  -4 -12  -2    1.73    0.65
  -4 -12  -2    0.61    0.47
  -4  12   2    1.76    0.48
  -4  12   1    6.50    0.68
  -4 -12  -1    5.50    0.94
  -4  12   1    7.20    0.84
  -4 -12   0    6.87    1.00
  -4  12   0    6.87    0.74
  -4  12   0    9.74    0.97
  -4 -12   0    7.12    1.04
  -4 -12   1    6.97    1.01
  -4  12  -1    6.57    0.74
  -4 -12   1    8.25    1.05
   4 -12  -1    5.73    0.64
  -4  12  -1    7.09    0.83
  -4 -12   2    1.54    0.58
  -4  12  -2    1.60    0.45
  -4 -12   2    1.58    0.52
   4 -12  -2    1.53    0.39
  -4  12  -2    1.37    0.42
  -4 -12   3    2.52    0.60
  -4  12  -3    2.56    0.52
  -4 -12   3    2.57    0.55
   4 -12  -3    2.45    0.51
  -4  12  -3    2.38    0.48
  -4 -12   4    2.63    0.55
  -4  12  -4    2.10    0.48
   4 -12  -4    2.89    0.55
  -4  12  -4    2.53    0.44
   4 -12  -5   70.60    2.78
  -4  12  -5   66.34    2.49
   4 -12  -6    5.47    0.63
  -4 -13   0    2.92    0.47
  -5   0   0    1.30    0.70
  -5   0   0   -0.14    0.74
  -5   0   0    0.30    0.68
  -5   0   0    0.16    0.74
  -5   0   0    0.32    0.65
  -5   0  -1  142.81    6.35
  -5   0   1  139.17    6.52
  -5   0   1  156.57    6.88
  -5   0  -1  137.92    5.81
  -5   0   1  151.59    6.71
  -5   0  -1  142.73    6.66
  -5   0  -2  213.70    8.39
  -5   0   2  210.02    8.78
  -5   0  -2  228.65    9.03
  -5   0   2  235.64    9.08
  -5   0  -2  218.98    8.80
  -5   0   2  227.66    9.22
  -5   0  -2  229.15    9.29
  -5   0   2  217.98    8.78
  -5   0  -2  216.46    8.76
  -5   0  -3    8.31    1.59
  -5   0  -3    6.36    1.38
  -5   0   3   10.69    1.67
  -5   0  -3    6.13    1.24
  -5   0   3    6.65    1.44
  -5   0  -3    7.69    1.24
  -5   0   3    7.44    1.42
  -5   0  -3    7.76    1.40
  -5   0  -4  363.44   12.18
  -5   0   4  336.86   12.70
  -5   0  -4  346.66   12.89
  -5   0   4  344.11   12.15
  -5   0  -4  355.77   12.30
  -5   0   4  372.51   12.74
  -5   0  -4  343.34   11.52
  -5   0   5  258.08   10.18
  -5   0  -5  255.61    9.31
  -5   0   5  260.60    9.98
  -5   0   5  259.61    9.51
  -5   0  -5  269.84    9.68
  -5   0  -5  250.76   10.30
  -5   0   6  267.32   10.54
  -5   0  -6  280.80    9.62
  -5   0   6  282.24   10.52
  -5   0  -6  276.58   10.90
  -5   0   6  284.18    9.90
  -5   0  -6  276.56    9.90
  -5   0   7  234.49    8.32
  -5   0  -7  243.24    8.46
  -5   0   7  230.11    9.18
  -5   0  -7  237.18    9.73
  -5   0   7  237.06    9.11
   5   0  -7  220.71    8.19
  -5   0   8  151.12    6.59
  -5   0  -8  158.93    7.22
  -5   0   8  153.03    6.54
   5   0  -8  136.22    5.84
  -5   0   9   34.99    2.64
  -5   0  -9   34.93    3.03
  -5   0   9   38.02    2.72
   5   0  -9   37.99    2.54
  -5   0  10  353.94   11.68
   5   0 -10  338.77   11.57
  -5   0 -10  379.69   12.97
  -5   0  10  373.79   11.81
   5   0 -11    0.57    0.46
  -5   0 -11    0.14    0.63
  -5   0  11    0.75    0.56
  -5   0 -12  286.25   10.11
   5   0 -12  275.09    9.14
  -5   0 -13    0.73    0.61
   5   0 -13    0.82    0.46
   5   0 -14    2.30    0.51
  -5   0 -14    1.66    0.55
   5   0 -14    2.25    0.48
   5   0 -15    6.18    0.58
  -5   0 -15    7.77    0.78
  -5   1  15   97.49    3.46
   5   1 -15   99.75    3.38
  -5  -1 -15  106.36    3.65
  -5  -1 -14   19.23    1.53
   5   1 -14   16.96    1.20
   5   1 -14   17.69    1.21
   5   1 -13   48.56    2.50
  -5  -1 -13   53.51    3.03
   5   1 -12  239.59    8.37
  -5  -1 -12  270.91    9.36
   5   1 -11   87.85    4.05
  -5  -1 -11   84.44    4.62
  -5   1  10   12.64    1.45
  -5   1  10    9.90    1.17
   5   1 -10   10.79    1.34
  -5  -1 -10   11.45    1.68
  -5   1   9  131.08    5.69
  -5   1   9  133.14    5.58
   5   1  -9  133.66    5.58
  -5  -1  -9  123.19    6.28
  -5   1   8    0.13    0.66
   5   1  -8   -0.11    0.53
  -5   1   8    0.77    0.61
  -5  -1  -8    0.52    0.70
  -5  -1  -7  158.89    7.54
  -5   1   7  179.05    7.28
  -5   1   7  171.92    7.20
  -5   1   7  169.55    6.46
  -5  -1  -7  168.17    6.67
   5   1  -7  162.93    6.57
  -5  -1  -6  581.09   19.31
  -5  -1  -6  584.41   17.74
  -5   1   6  585.97   18.78
  -5  -1  -6  597.62   18.30
  -5   1   6  618.53   18.10
  -5   1   6  582.82   18.66
   5   1  -6  549.38   17.67
  -5  -1  -5  153.19    7.32
  -5  -1  -5  148.59    6.66
  -5   1   5  163.74    6.62
  -5  -1  -5  157.31    6.38
  -5   1   5  154.36    7.04
  -5   1   5  161.16    7.00
  -5  -1  -5  158.31    6.91
  -5  -1  -4  358.17   13.09
  -5   1   4  375.07   12.43
  -5  -1  -4  349.64   12.58
  -5  -1  -4  362.93   12.28
  -5   1   4  357.29   12.85
  -5   1   4  368.21   12.73
  -5  -1  -4  341.69   11.78
  -5  -1  -4  367.42   12.80
  -5  -1  -3  689.37   21.55
  -5  -1  -3  666.53   21.04
  -5   1   3  661.31   20.68
  -5  -1  -3  663.90   20.72
  -5   1   3  657.32   21.12
  -5  -1  -3  654.95   20.35
  -5  -1  -3  676.93   21.22
  -5  -1  -2  202.83    8.37
  -5   1   2  193.51    7.90
  -5  -1  -2  184.21    7.59
  -5  -1  -2  186.17    8.03
  -5  -1  -2  179.11    7.90
  -5   1   2  193.99    7.83
  -5  -1  -2  178.06    7.77
  -5   1   2  190.46    8.11
  -5   1   1  262.24    9.97
  -5  -1  -1  266.97    9.99
  -5   1   1  277.14   10.09
  -5   1   1  254.13    9.74
  -5  -1  -1  261.29   10.20
  -5   1   1  282.25   10.43
  -5  -1   0   36.57    3.05
  -5   1   0   32.91    2.67
  -5  -1   0   35.86    2.90
  -5  -1   0   34.93    2.92
  -5   1   0   32.89    2.74
  -5   1   0   33.10    2.58
  -5  -1   0   32.91    2.91
  -5  -1   1  287.11   10.57
  -5   1  -1  265.31    9.82
  -5  -1   1  261.45   10.20
  -5  -1   1  277.65   10.39
  -5   1  -1  261.62    9.50
  -5  -1   1  261.15   10.46
  -5   1  -1  274.54   10.27
  -5  -1   2  186.71    8.05
  -5  -1   2  198.65    8.19
  -5   1  -2  185.78    7.42
  -5  -1   2  194.09    8.05
  -5   1  -2  187.44    7.77
  -5   1  -2  187.45    7.12
  -5   1  -2  188.97    7.87
  -5  -1   3  682.15   21.01
  -5   1  -3  645.05   19.90
  -5   1  -3  679.38   20.62
  -5  -1   3  652.23   20.71
  -5  -1   3  634.23   21.15
  -5   1  -3  657.15   20.51
  -5  -1   4  344.83   12.53
  -5  -1   4  350.90   12.40
  -5   1  -4  341.53   11.33
  -5   1  -4  354.42   12.00
  -5  -1   4  323.15   12.58
  -5   1  -4  344.64   12.03
  -5  -1   4  362.50   12.30
  -5  -1   5  153.33    7.04
  -5  -1   5  159.05    6.89
  -5   1  -5  155.78    6.44
  -5  -1   5  155.47    6.70
  -5  -1   5  144.31    7.09
  -5   1  -5  157.18    6.54
  -5  -1   6  599.27   19.15
  -5   1  -6  592.12   18.09
  -5   1  -6  599.72   18.25
  -5  -1   6  550.33   19.13
  -5  -1   6  608.82   18.46
  -5  -1   7  168.51    7.39
  -5   1  -7  171.04    6.53
  -5   1  -7  187.61    6.81
  -5  -1   7  157.58    7.43
  -5  -1   7  180.62    6.82
  -5  -1   8    0.55    0.68
   5  -1  -8    0.77    0.52
  -5  -1   8   -0.15    0.59
  -5  -1   9  128.15    5.60
  -5  -1   9  123.05    5.69
   5  -1  -9  116.54    5.04
  -5  -1  10   11.05    1.39
   5  -1 -10    9.73    1.21
  -5  -1  10    9.26    1.34
   5  -1 -11   79.54    3.84
  -5  -1  11   86.56    3.89
   5  -1 -12  245.62    8.17
   5  -1 -13   50.53    2.62
   5  -1 -13   52.98    2.63
   5  -1 -13   48.10    2.43
   5  -1 -14   15.05    1.08
   5  -1 -14   20.47    1.36
   5  -1 -15   95.71    3.33
  -5   1 -15  104.77    3.62
   5   2 -14   31.23    1.68
  -5  -2 -14   31.02    1.87
   5   2 -14   30.04    1.64
   5   2 -14   30.49    1.58
   5   2 -13   72.65    3.23
  -5  -2 -13   77.46    3.64
   5   2 -12   99.12    4.26
  -5  -2 -12  107.28    4.86
   5   2 -11  103.99    4.61
  -5  -2 -11  115.60    5.37
   5   2 -10   20.19    1.83
  -5  -2 -10   21.08    2.19
  -5   2   9  115.94    4.99
   5   2  -9  121.39    5.34
  -5  -2  -9  121.48    6.05
  -5   2   8   39.57    2.83
  -5   2   8   36.04    2.57
   5   2  -8   39.46    2.67
  -5  -2  -8   40.58    3.23
  -5  -2  -7  261.06   10.44
  -5   2   7  294.71   10.13
  -5   2   7  258.04    9.65
  -5  -2  -7  271.52    9.55
  -5   2   7  281.19    9.22
   5   2  -7  252.43    9.39
  -5  -2  -6  100.00    4.98
  -5   2   6  101.26    5.07
  -5   2   6   98.64    4.97
  -5  -2  -6   95.99    5.34
  -5  -2  -6   95.55    4.83
  -5   2   6  105.78    4.64
   5   2  -6   84.80    4.37
  -5  -2  -5  100.84    5.07
  -5   2   5   92.66    4.88
  -5   2   5   88.00    4.80
  -5  -2  -5   89.81    4.37
  -5  -2  -5   99.73    5.39
  -5   2   5   89.43    4.47
  -5  -2  -5   93.30    4.89
   5   2  -5   86.09    4.24
  -5   2   4  156.72    6.99
  -5  -2  -4  155.78    6.63
  -5  -2  -4  159.62    7.14
  -5   2   4  166.89    6.76
  -5  -2  -4  160.01    7.17
  -5  -2  -4  157.83    6.48
  -5   2   4  162.54    7.04
  -5  -2  -4  167.20    7.48
  -5   2   3  349.13   12.58
  -5  -2  -3  354.12   12.35
  -5  -2  -3  385.32   13.14
  -5   2   3  347.62   12.16
  -5  -2  -3  352.84   12.75
  -5  -2  -3  356.07   12.87
  -5  -2  -3  352.37   12.20
  -5   2   2  488.82   16.88
  -5   2   2  506.94   17.06
  -5  -2  -2  534.19   17.14
  -5  -2  -2  578.76   17.81
  -5   2   2  497.72   16.28
  -5   2   2  519.79   16.77
  -5  -2  -2  534.18   17.44
  -5  -2  -2  548.26   17.57
  -5  -2  -2  510.13   16.83
  -5   2   2  525.77   16.98
  -5   2   1   50.66    3.36
  -5  -2  -1   45.28    3.41
  -5   2   1   48.95    3.41
  -5   2   1   41.07    2.87
  -5   2   1   49.99    3.30
  -5   2   1   45.30    3.23
  -5  -2  -1   49.00    3.42
  -5   2   0  161.42    6.79
  -5  -2   0  170.77    7.49
  -5   2   0  154.32    6.41
  -5  -2   0  158.70    7.28
  -5   2   0  154.96    6.78
  -5  -2   0  168.70    7.46
  -5   2   0  149.49    6.64
  -5   2  -1   45.40    2.94
  -5  -2   1   52.74    3.69
  -5   2  -1   48.66    3.17
  -5  -2   1   50.07    3.60
  -5  -2   1   48.74    3.65
  -5   2  -1   44.18    3.01
  -5   2  -2  540.27   16.66
  -5   2  -2  530.16   17.27
  -5   2  -2  513.72   16.50
  -5   2  -2  547.40   17.74
  -5  -2   2  528.89   17.60
  -5   2  -2  531.87   17.10
  -5  -2   2  552.85   17.79
  -5   2  -2  527.45   16.73
  -5   2  -3  339.51   11.36
  -5   2  -3  356.96   12.14
  -5   2  -3  337.82   12.51
  -5   2  -3  340.77   11.50
  -5   2  -3  350.00   11.96
  -5  -2   3  332.65   12.28
  -5  -2   3  343.17   12.46
  -5   2  -3  347.38   11.50
  -5   2  -4  155.27    6.12
  -5   2  -4  153.87    6.34
  -5   2  -4  147.86    7.10
  -5   2  -4  167.18    6.77
  -5  -2   4  163.47    7.05
  -5   2  -4  163.09    6.76
  -5  -2   4  161.78    7.14
  -5  -2   4  157.11    7.23
  -5   2  -4  159.11    6.18
  -5   2  -5   87.79    4.28
  -5   2  -5   86.74    5.03
  -5  -2   5   87.90    4.70
  -5   2  -5   88.12    4.43
  -5  -2   5   85.01    4.95
  -5  -2   5   97.26    5.00
  -5   2  -5   89.51    4.50
  -5   2  -6  105.08    4.72
  -5   2  -6   87.58    4.37
  -5  -2   6  100.94    5.30
  -5  -2   6   99.41    4.99
  -5   2  -6  104.91    4.69
  -5  -2   6   94.79    4.77
  -5   2  -6   90.47    5.25
  -5   2  -7  271.96    9.36
  -5   2  -7  271.81    9.45
  -5  -2   7  278.51   10.38
  -5  -2   7  277.72    9.58
  -5   2  -7  272.56    9.32
  -5   2  -7  268.32   10.56
  -5   2  -8   37.48    2.53
  -5   2  -8   44.18    3.33
  -5  -2   8   39.80    2.95
  -5   2  -9  113.51    5.83
  -5  -2   9  131.48    5.63
  -5  -2   9  119.19    5.68
  -5  -2  10   19.42    1.90
  -5   2 -10   22.13    2.24
  -5  -2  10   19.04    1.78
   5  -2 -10   20.01    1.65
  -5  -2  11  105.60    4.54
   5  -2 -11   99.32    4.24
  -5  -2  11  107.72    4.35
  -5   2 -11  108.27    5.18
   5  -2 -12   98.91    4.25
   5  -2 -12  104.61    4.36
   5  -2 -12   95.42    3.96
  -5   2 -12  106.53    4.80
   5  -2 -13   79.07    3.29
   5  -2 -13   72.94    3.26
   5  -2 -13   67.80    2.92
  -5   2 -13   71.54    3.53
   5  -2 -14   30.39    1.75
   5  -2 -14   34.96    1.78
  -5   2 -14   33.28    1.93
  -5  -3 -14   11.05    0.90
  -5   3  14   11.59    0.94
   5   3 -14   11.34    0.89
   5   3 -14   11.21    0.89
  -5  -3 -13  259.39    8.24
   5   3 -13  247.63    7.94
  -5   3  13  240.31    8.13
  -5  -3 -12  149.87    5.77
   5   3 -12  137.65    5.32
   5   3 -11   48.70    2.80
  -5  -3 -11   59.60    3.34
  -5  -3 -10   49.25    3.22
   5   3 -10   45.36    2.76
  -5  -3 -10   43.33    3.06
  -5  -3  -9  123.02    5.79
  -5  -3  -9  121.71    5.84
   5   3  -9  119.19    5.22
  -5  -3  -8   13.88    1.83
  -5  -3  -8   16.39    2.00
   5   3  -8   16.95    1.72
  -5   3   8   14.96    1.50
  -5   3   7  110.60    4.94
  -5  -3  -7  105.35    5.52
  -5  -3  -7  108.44    5.70
  -5  -3  -7  106.10    4.99
  -5   3   7  119.55    5.40
   5   3  -7  104.08    4.90
  -5  -3  -7  106.57    4.96
  -5   3   7  111.56    4.63
  -5  -3  -6   40.65    2.99
  -5   3   6   46.14    2.77
  -5   3   6   51.76    3.30
  -5  -3  -6   43.39    3.07
  -5  -3  -6   47.64    3.43
  -5   3   6   37.20    2.87
  -5   3   6   44.93    2.98
   5   3  -6   38.66    2.69
  -5  -3  -5  153.36    6.69
  -5   3   5  151.12    6.06
  -5  -3  -5  157.27    6.93
  -5   3   5  132.09    6.23
  -5  -3  -5  147.83    6.65
  -5   3   5  147.31    6.48
   5   3  -5  133.24    5.82
  -5   3   5  145.65    6.35
  -5  -3  -4    2.91    0.98
  -5  -3  -4    1.46    0.67
  -5   3   4    2.05    0.74
  -5  -3  -4    2.08    0.92
  -5   3   4    2.42    0.95
  -5  -3  -4    1.46    0.83
  -5   3   4    1.39    0.71
  -5  -3  -4    2.78    0.80
  -5   3   4    0.97    0.66
  -5   3   3  117.77    5.41
  -5   3   3  117.20    5.62
  -5  -3  -3  112.99    5.43
  -5   3   3  114.77    5.80
  -5   3   3  105.38    5.34
  -5  -3  -3  121.48    5.91
  -5  -3  -3  117.34    5.99
  -5  -3  -3  114.70    5.92
  -5   3   2  339.14   11.38
  -5   3   2  317.30   11.48
  -5  -3  -2  328.45   11.65
  -5   3   2  297.97   11.49
  -5   3   2  303.71   11.21
  -5  -3  -2  332.50   12.13
  -5  -3  -2  333.46   12.09
  -5   3   2  315.50   11.38
  -5   3   1  137.96    6.13
  -5   3   1  141.50    6.41
  -5  -3  -1  141.03    6.61
  -5   3   1  137.95    6.34
  -5   3   1  138.14    6.21
  -5   3   1  137.95    6.17
  -5   3   0    0.56    0.63
  -5   3   0    0.67    0.64
  -5   3   0    0.39    0.53
  -5  -3   0    0.17    0.72
  -5  -3   0    0.18    0.68
  -5   3   0    1.06    0.65
  -5   3   0    0.26    0.53
  -5   3   0    0.72    0.73
  -5  -3   0    0.17    0.63
  -5   3  -1  141.41    6.11
  -5  -3   1  132.04    6.54
  -5  -3   1  145.56    6.82
  -5   3  -1  139.34    6.02
  -5   3  -1  130.75    5.94
  -5   3  -1  136.32    5.70
  -5   3  -2  303.24   11.10
  -5   3  -2  308.51   11.28
  -5   3  -2  325.56   11.05
  -5   3  -2  302.92   10.97
  -5  -3   2  326.85   11.96
  -5  -3   2  330.49   11.96
  -5   3  -2  329.77   11.02
  -5   3  -3  118.84    5.41
  -5   3  -3  110.38    5.08
  -5   3  -3  108.77    5.37
  -5  -3   3  107.97    5.74
  -5  -3   3  110.73    5.73
  -5   3  -3  118.85    5.34
  -5   3  -3  112.14    5.68
  -5   3  -4    1.03    0.63
  -5   3  -4    3.66    1.02
  -5   3  -4    1.69    0.64
  -5   3  -4    1.47    0.72
  -5  -3   4    0.77    0.71
  -5   3  -4    1.73    0.71
  -5  -3   4    0.48    0.70
  -5   3  -5  157.72    6.35
  -5   3  -5  145.05    5.76
  -5  -3   5  142.09    6.56
  -5   3  -5  140.28    6.09
  -5   3  -5  147.56    6.81
  -5  -3   5  149.81    6.57
  -5   3  -5  144.66    6.07
  -5   3  -6   45.08    2.89
  -5  -3   6   47.69    3.46
  -5  -3   6   46.82    3.19
  -5   3  -6   44.38    3.31
  -5   3  -6   40.14    2.79
  -5  -3   6   43.01    2.98
  -5   3  -6   45.02    2.80
  -5   3  -7  117.38    4.94
  -5   3  -7  109.39    5.60
  -5   3  -7  110.94    5.02
  -5  -3   7  105.54    5.50
  -5  -3   7  109.51    5.11
  -5  -3   7  109.26    4.97
  -5   3  -7  117.08    4.81
  -5   3  -8   16.20    1.65
  -5  -3   8   18.90    2.01
  -5   3  -8   15.83    1.92
  -5   3  -8   16.40    1.51
  -5   3  -9  119.20    5.10
  -5   3  -9  120.67    5.77
  -5  -3   9  125.52    5.51
  -5  -3  10   46.41    2.79
   5  -3 -10   48.90    2.81
   5  -3 -10   48.07    2.82
  -5   3 -10   42.83    3.04
  -5  -3  10   44.60    2.97
  -5  -3  11   54.82    2.75
   5  -3 -11   56.11    2.97
   5  -3 -11   55.18    2.97
  -5   3 -11   57.15    3.32
  -5  -3  11   53.32    3.01
   5  -3 -12  150.95    5.46
   5  -3 -12  154.93    5.52
  -5   3 -12  142.57    5.73
   5  -3 -13  263.34    8.26
   5  -3 -13  252.48    8.19
   5  -3 -14   11.54    0.94
   5  -3 -14   12.42    0.97
  -5   4  14   14.62    0.95
   5   4 -14   14.56    0.94
   5   4 -13  133.96    4.67
  -5   4  13  143.00    4.76
   5   4 -12   47.31    2.49
  -5  -4 -12   49.30    2.52
  -5   4  12   47.00    2.60
   5   4 -11   70.89    3.45
  -5  -4 -11   79.72    3.69
  -5   4  11   74.65    3.76
   5   4 -10   24.62    1.92
  -5  -4 -10   22.75    1.98
  -5  -4 -10   23.93    2.22
   5   4  -9   13.29    1.48
  -5  -4  -9   18.47    1.86
  -5  -4  -9   18.47    2.05
   5   4  -8  168.64    6.87
  -5  -4  -8  190.77    7.45
  -5  -4  -8  191.74    7.99
  -5  -4  -7   24.22    2.09
  -5   4   7   25.06    1.84
  -5  -4  -7   22.88    2.46
  -5  -4  -7   22.91    2.21
  -5   4   7   23.14    2.21
  -5   4   7   27.15    1.99
   5   4  -7   20.88    1.92
  -5  -4  -6  101.79    5.15
   5   4  -6   93.98    4.69
  -5   4   6  116.94    4.79
  -5  -4  -6  109.60    5.27
  -5   4   6  116.05    4.98
  -5  -4  -6  115.18    5.46
  -5   4   6  103.10    5.26
  -5   4   5  103.91    4.73
  -5   4   5  108.23    4.99
  -5  -4  -5  109.41    5.45
  -5  -4  -5  106.28    5.40
  -5  -4  -5  107.96    5.37
  -5   4   5   97.83    5.19
  -5  -4  -4   21.29    2.32
  -5  -4  -4   24.29    2.46
  -5  -4  -4   23.87    2.42
  -5   4   4   20.99    2.05
  -5   4   4   20.93    2.27
  -5   4   4   19.63    1.89
  -5   4   4   21.28    2.21
  -5  -4  -4   20.57    2.17
  -5   4   3   25.17    2.41
  -5   4   3   23.90    5.45
  -5  -4  -3   24.06    2.58
  -5  -4  -3   23.19    2.50
  -5  -4  -3   23.57    2.18
  -5   4   3   24.25    2.25
  -5   4   3   26.54    2.54
  -5   4   3   29.57    2.33
  -5  -4  -3   27.90    2.70
  -5   4   2  371.58   12.91
  -5  -4  -2  368.84   12.86
  -5   4   2  333.00   12.46
  -5   4   2  347.49   22.46
  -5  -4  -2  370.81   13.52
  -5  -4  -2  363.23   13.35
  -5   4   2  384.22   12.84
  -5   4   2  370.84   13.02
  -5   4   2  383.24   12.59
  -5  -4  -2  379.38   13.52
  -5   4   1  336.86   11.79
  -5   4   1  336.81   11.65
  -5   4   1  312.26   21.08
  -5  -4  -1  303.08   12.15
  -5   4   1  330.96   11.77
  -5  -4  -1  306.02   11.75
  -5   4   1  351.03   11.54
  -5   4   1  319.41   11.34
  -5   4   0   27.03    2.45
  -5   4   0   25.97    2.34
  -5   4   0   24.85    5.58
  -5  -4   0   25.03    2.60
  -5  -4   0   23.52    2.56
  -5  -4   0   28.81    2.84
  -5   4   0   22.67    2.22
  -5   4   0   23.92    2.23
  -5   4   0   24.63    2.20
  -5  -4   1  318.01   12.02
  -5  -4   1  310.83   12.05
  -5   4  -1  327.22   11.45
  -5   4  -1  333.30   11.40
  -5   4  -1  321.08   10.92
  -5   4  -1  315.30   11.40
  -5   4  -2  369.77   23.09
  -5  -4   2  376.17   13.48
  -5  -4   2  384.86   13.66
  -5   4  -2  390.31   12.98
  -5   4  -2  384.75   12.73
  -5   4  -2  368.37   12.64
  -5   4  -2  358.99   12.12
  -5   4  -3   27.68    2.36
  -5   4  -3   26.19    2.19
  -5   4  -3   24.43    2.25
  -5  -4   3   20.72    2.32
  -5  -4   3   23.17    2.42
  -5   4  -3   22.60    5.55
  -5   4  -3   25.28    2.19
  -5   4  -4   23.07    1.98
  -5   4  -4   21.19    1.99
  -5   4  -4   21.71    2.08
  -5   4  -4   22.07    2.24
  -5  -4   4   19.02    2.18
  -5  -4   4   20.48    2.23
  -5   4  -4   19.59    2.00
  -5   4  -5  108.00    4.72
  -5   4  -5  107.90    5.03
  -5  -4   5   98.08    5.14
  -5   4  -5  105.88    4.80
  -5   4  -5  106.62    5.32
  -5   4  -5  104.46    5.03
  -5  -4   5  104.51    5.36
  -5   4  -6  103.32    4.59
  -5   4  -6  111.55    4.99
   5  -4  -6  101.73    4.55
  -5  -4   6  111.35    5.19
  -5   4  -6  113.88    4.81
  -5   4  -6  109.47    5.10
  -5   4  -6  117.20    5.51
  -5  -4   6  108.62    5.25
  -5   4  -7   23.27    1.95
  -5  -4   7   23.01    2.01
   5  -4  -7   25.49    1.98
  -5   4  -7   26.98    2.39
  -5   4  -7   25.57    2.14
  -5  -4   7   25.19    2.41
  -5  -4   7   26.98    2.22
  -5  -4   8  190.49    7.61
   5  -4  -8  183.38    6.92
   5  -4  -8  186.32    6.94
  -5   4  -8  189.23    7.57
  -5   4  -8  179.68    7.11
  -5   4  -8  199.07    6.89
   5  -4  -9   16.14    1.55
  -5  -4   9   17.60    1.78
  -5   4  -9   16.26    1.59
  -5   4  -9   14.93    1.71
   5  -4  -9   16.02    1.55
   5  -4 -10   24.62    1.88
  -5  -4  10   25.29    1.94
  -5   4 -10   24.41    2.08
  -5   4 -10   26.67    1.93
   5  -4 -10   25.52    1.89
   5  -4 -11   79.00    3.55
  -5  -4  11   74.24    3.24
   5  -4 -11   76.95    3.51
  -5  -4  11   77.68    3.70
   5  -4 -12   49.45    2.49
   5  -4 -12   47.77    2.45
  -5  -4  12   44.26    2.31
   5  -4 -13  139.49    4.81
   5  -4 -13  134.36    4.78
   5  -4 -14   14.43    0.96
   5  -4 -14   14.77    0.95
   5   5 -13  110.07    3.89
  -5   5  13  112.27    3.93
  -5   5  12   94.25    3.66
   5   5 -12   88.34    3.60
  -5   5  11    1.40    0.57
   5   5 -11    0.76    0.44
  -5  -5 -11    1.50    0.48
  -5  -5 -10   21.44    1.67
   5   5 -10   20.07    1.67
  -5   5  10   22.24    1.89
  -5  -5  -9   15.24    1.53
   5   5  -9   17.59    1.62
  -5   5   9   17.22    1.79
  -5  -5  -9   15.84    1.86
  -5   5   8    4.56    1.01
  -5  -5  -8    4.82    1.19
  -5   5   8    4.41    1.05
   5   5  -8    4.36    0.88
  -5  -5  -8    5.44    0.97
  -5   5   7   15.61    1.81
  -5   5   7   11.94    1.62
  -5  -5  -7   14.40    1.60
  -5   5   7   13.43    1.32
  -5   5   7   12.84    1.26
   5   5  -7   10.98    1.39
  -5  -5  -6  253.84    9.49
  -5   5   6  258.43    8.77
  -5   5   6  255.37    9.78
  -5  -5  -6  255.23    9.50
  -5   5   6  267.44    8.82
  -5  -5  -6  268.88    9.41
  -5   5   6  244.27    9.67
  -5  -5  -5  145.09    6.56
  -5  -5  -5  145.83    6.58
  -5  -5  -5  139.33    6.50
  -5   5   5  142.88    5.83
  -5   5   5  134.88    6.43
  -5   5   5  142.12    6.56
  -5   5   5  152.68    5.89
  -5  -5  -4   85.69    4.92
  -5  -5  -4   88.66    5.00
  -5  -5  -4   79.33    4.79
  -5   5   4   93.35    4.36
  -5   5   4   91.76    5.00
  -5   5   4   92.54    4.43
  -5   5   3   70.48    3.85
  -5   5   3   68.01    9.22
  -5  -5  -3   69.87    4.43
  -5   5   3   70.91    3.80
  -5  -5  -3   63.98    4.27
  -5  -5  -3   71.21    4.47
  -5   5   3   68.78    4.24
  -5   5   2   18.54    2.09
  -5  -5  -2   18.49    1.98
  -5   5   2   17.44    1.84
  -5   5   2   16.60    4.72
  -5   5   2   16.96    1.90
  -5  -5  -2   16.75    2.13
  -5   5   2   15.47    1.90
  -5   5   2   17.20    1.83
  -5  -5  -2   16.58    2.11
  -5  -5  -2   17.01    2.17
  -5   5   1   98.11    5.14
  -5   5   1   95.31    4.76
  -5   5   1   79.86   10.25
  -5   5   1   88.28    4.66
  -5   5   1   95.49    4.98
  -5   5   1  102.78    4.81
  -5  -5  -1   89.92    5.34
  -5   5   0  351.91   12.62
  -5   5   0  318.06   21.60
  -5   5   0  352.62   12.18
  -5   5   0  361.47   12.28
  -5   5   0  354.98   12.43
  -5   5   0  384.18   12.34
  -5  -5   0  356.44   13.22
  -5   5  -1   96.10    4.75
  -5  -5   1   94.48    5.27
  -5  -5   1   99.44    5.45
  -5   5  -1   91.45    4.48
  -5   5  -1   89.87    4.71
  -5   5  -1   84.54    4.76
  -5   5  -2   18.00    1.97
  -5   5  -2   18.47    1.93
  -5   5  -2   22.09    5.35
  -5   5  -2   17.27    1.73
  -5  -5   2   17.33    2.26
  -5   5  -2   19.24    1.94
  -5   5  -2   19.36    1.91
  -5  -5   2   19.02    2.20
  -5  -5   2   13.58    1.95
  -5   5  -3   63.01    8.84
  -5   5  -3   60.37    3.82
  -5   5  -3   69.25    3.55
  -5  -5   3   73.83    4.41
  -5  -5   3   68.70    4.35
  -5   5  -3   70.21    3.78
  -5   5  -3   68.41    3.78
  -5   5  -4   92.29    4.55
  -5   5  -4   90.21    4.69
  -5  -5   4   80.99    4.71
  -5  -5   4   87.12    4.92
  -5   5  -4   85.99    4.28
  -5   5  -4   94.51    4.42
  -5   5  -5  148.96    6.16
  -5   5  -5  140.97    6.25
  -5  -5   5  140.27    6.50
  -5  -5   5  153.29    6.56
  -5   5  -5  149.02    5.92
  -5   5  -5  143.64    5.89
  -5   5  -6  263.75    8.94
  -5   5  -6  273.21    9.27
  -5  -5   6  251.85    9.34
  -5   5  -6  268.50    8.90
  -5   5  -6  250.12    9.34
  -5   5  -6  262.89    9.40
  -5  -5   6  266.98    9.59
   5  -5  -6  242.82    8.53
  -5   5  -7   16.26    1.57
  -5  -5   7   15.21    1.62
  -5  -5   7   14.47    1.51
  -5   5  -7   13.06    1.56
   5  -5  -7   10.94    1.22
   5  -5  -7   12.69    1.31
  -5  -5   8    5.06    1.11
  -5   5  -8    5.98    0.97
  -5   5  -8    5.56    1.01
   5  -5  -8    5.32    0.86
   5  -5  -8    4.84    0.83
  -5   5  -9   14.46    1.50
  -5  -5   9   15.67    1.66
   5  -5  -9   16.44    1.45
   5  -5  -9   17.05    1.49
  -5   5 -10   21.38    1.71
   5  -5 -10   21.53    1.61
  -5  -5  10   20.91    1.66
   5  -5 -10   19.07    1.54
   5  -5 -11    0.89    0.47
   5  -5 -11    1.09    0.48
   5  -5 -12   90.97    3.50
   5  -5 -12   91.59    3.51
  -5  -5  12   85.20    3.44
   5  -5 -13  118.13    3.93
   5  -5 -13  109.29    3.83
   5   6 -12   41.63    1.99
  -5   6  12   38.74    1.73
  -5   6  12   45.44    2.06
   5   6 -11   20.53    1.48
  -5   6  11   23.39    1.52
  -5   6  11   22.79    1.61
   5   6 -10   15.26    1.35
  -5   6  10   15.23    1.44
  -5   6  10   13.79    1.34
   5   6  -9  155.32    6.03
  -5   6   9  157.09    6.32
  -5   6   8    1.75    0.68
   5   6  -8    0.95    0.55
  -5   6   8    1.20    0.67
  -5   6   7   74.59    4.10
  -5   6   7   73.09    3.23
   5   6  -7   67.02    3.53
  -5   6   7   74.69    3.98
  -5   6   6   38.64    2.29
  -5   6   6   34.96    2.10
  -5   6   6   33.98    2.66
  -5  -6  -6   39.37    2.76
  -5  -6  -6   31.21    2.49
  -5   6   6   34.42    2.78
  -5  -6  -5    8.33    1.41
  -5   6   5    6.39    1.23
  -5   6   5    6.81    1.00
  -5  -6  -5    7.42    1.41
  -5   6   5    8.00    1.39
  -5   6   5    5.92    0.99
  -5  -6  -5    8.38    1.44
  -5   6   5    6.49    1.29
  -5   6   4   51.47    3.61
  -5   6   4   56.71    3.11
  -5  -6  -4   53.25    3.65
  -5   6   4   55.81    3.08
  -5   6   4   54.85    3.53
  -5  -6  -4   55.19    3.74
  -5  -6  -4   49.33    3.54
  -5   6   4   54.11    3.48
  -5   6   3  122.24    5.22
  -5   6   3  119.30    5.18
  -5  -6  -3  123.15    6.11
  -5  -6  -3  110.79    5.82
  -5  -6  -3  114.42    5.93
  -5   6   3  111.69    5.75
  -5   6   3  122.51    5.64
  -5   6   2   10.50    1.40
  -5  -6  -2   10.48    1.73
  -5   6   2    9.67    1.59
  -5  -6  -2   10.99    1.74
  -5   6   2   11.17    1.54
  -5   6   2   11.89    1.50
  -5  -6  -1   96.63    5.48
  -5   6   1   98.62    5.26
  -5   6   1  101.73    4.78
  -5   6   1  101.06    4.94
  -5   6   1  102.54    4.80
  -5   6   0    1.44    0.71
  -5  -6   0    1.77    0.93
  -5   6   0    0.87    0.68
  -5   6   0    1.48    0.73
  -5   6   0    1.41    0.69
  -5   6   0    0.77    0.75
  -5   6  -1  108.29    4.95
  -5   6  -1  101.95    4.80
  -5  -6   1   99.49    5.59
  -5   6  -1  107.31    5.11
  -5  -6   1   95.15    5.43
  -5   6  -1   97.78    5.16
  -5   6  -2   12.30    1.54
  -5   6  -2   13.95    1.62
  -5  -6   2   13.03    1.93
  -5  -6   2   11.21    1.71
  -5   6  -2   10.58    1.40
  -5   6  -2   12.57    1.72
  -5   6  -2   10.59    1.47
  -5   6  -3  128.71    5.37
  -5  -6   3  130.79    6.38
  -5   6  -3  121.51    5.42
  -5  -6   3  122.57    6.06
  -5  -6   3  111.97    5.82
  -5   6  -3  113.81    5.59
  -5   6  -4   54.96    3.18
  -5  -6   4   50.89    3.48
  -5  -6   4   48.49    3.47
  -5   6  -4   56.12    3.15
  -5   6  -4   52.51    3.40
  -5   6  -5    6.46    1.19
  -5  -6   5    7.53    1.37
  -5   6  -5    5.69    1.05
  -5   6  -5    7.88    1.20
  -5   6  -5    7.88    1.13
  -5  -6   5    5.86    1.16
  -5   6  -6   37.55    2.48
  -5   6  -6   34.84    2.59
  -5   6  -6   37.96    2.31
  -5  -6   6   35.76    2.57
  -5  -6   6   37.12    2.65
  -5   6  -6   30.56    2.21
  -5   6  -7   77.08    3.60
  -5  -6   7   72.66    3.53
  -5   6  -7   71.59    3.77
  -5  -6   7   73.51    3.64
   5  -6  -7   66.05    3.12
  -5   6  -8    1.79    0.60
  -5  -6   8    1.93    0.72
   5  -6  -8    1.74    0.49
   5  -6  -8    1.88    0.53
  -5   6  -9  171.34    6.11
  -5  -6   9  174.79    6.21
   5  -6  -9  145.56    5.44
   5  -6  -9  151.66    5.53
  -5   6 -10   16.43    1.41
  -5  -6  10   15.84    1.30
   5  -6 -10   14.98    1.22
   5  -6 -10   15.85    1.22
   5  -6 -11   21.54    1.40
   5  -6 -11   21.42    1.34
  -5  -6  12   32.53    1.65
   5  -6 -12   38.93    1.71
  -5   7  11   17.52    1.22
   5   7 -11   20.85    1.30
  -5   7  10   47.09    2.21
   5   7 -10   43.65    2.27
  -5   7  10   46.53    2.39
  -5   7   9   50.09    2.82
  -5   7   9   55.97    2.67
   5   7  -9   48.46    2.60
  -5   7   9   55.85    2.84
  -5   7   8   12.58    1.45
  -5   7   8   12.00    1.30
   5   7  -8   12.97    1.28
  -5   7   8   12.63    1.38
  -5   7   7  104.88    3.98
  -5   7   7  109.38    5.01
  -5   7   7  107.37    4.65
   5   7  -7   96.98    4.36
  -5   7   7  109.00    4.79
  -5   7   6   18.57    1.94
  -5   7   6   21.76    1.90
  -5   7   6   17.32    1.44
  -5   7   5   55.49    2.90
  -5  -7  -5   59.56    3.57
  -5   7   5   51.98    3.21
  -5   7   5   53.41    3.53
  -5  -7  -5   61.68    3.57
  -5  -7  -5   55.35    3.43
  -5   7   5   52.62    2.64
  -5   7   4   49.61    2.70
  -5   7   4   53.89    2.91
  -5  -7  -4   51.60    3.48
  -5   7   4   51.01    3.19
  -5   7   4   52.84    3.54
  -5  -7  -4   48.38    3.35
  -5  -7  -4   52.21    3.47
  -5   7   4   51.55    3.25
  -5   7   3  574.93   17.03
  -5   7   3  597.37   17.26
  -5  -7  -3  539.38   18.24
  -5   7   3  562.77   17.69
  -5   7   3  547.13   18.14
  -5  -7  -3  559.77   18.34
  -5   7   3  553.95   17.64
  -5   7   2  154.46    5.91
  -5   7   2  157.56    6.02
  -5  -7  -2  138.68    6.73
  -5   7   2  154.69    6.37
  -5   7   2  137.05    6.51
  -5  -7  -2  134.50    6.66
  -5   7   2  136.08    6.08
  -5   7   1   83.18    4.13
  -5  -7  -1   84.67    4.91
  -5   7   1   81.01    4.61
  -5   7   1   84.99    4.11
  -5   7   1   86.31    4.35
  -5   7   0   38.42    2.59
  -5  -7   0   35.08    3.00
  -5   7   0   34.33    2.81
  -5   7   0   34.72    2.56
  -5   7   0   35.07    2.46
  -5   7  -1   92.82    4.37
  -5  -7   1   83.13    4.93
  -5   7  -1   83.80    4.33
  -5   7  -1   86.51    4.67
  -5  -7   1   88.55    4.98
  -5   7  -1   85.52    4.21
  -5   7  -2  146.53    5.93
  -5  -7   2  152.83    7.04
  -5   7  -2  148.14    6.16
  -5   7  -2  137.13    6.35
  -5  -7   2  145.15    6.78
  -5   7  -2  152.47    6.08
  -5   7  -3  590.19   17.15
  -5  -7   3  545.48   18.35
  -5   7  -3  555.85   17.72
  -5  -7   3  528.09   17.99
  -5   7  -3  558.90   17.22
  -5   7  -3  570.02   17.32
  -5   7  -4   51.88    3.02
  -5  -7   4   50.73    3.33
  -5  -7   4   52.69    3.47
  -5   7  -4   54.52    2.97
  -5   7  -4   48.33    3.18
  -5  -7   5   54.76    3.40
  -5  -7   5   54.19    3.32
  -5   7  -5   54.48    3.29
  -5   7  -5   55.45    3.06
  -5   7  -5   56.83    2.93
  -5   7  -6   20.34    1.85
  -5   7  -6   21.70    1.72
  -5   7  -6   20.17    1.72
  -5  -7   6   20.66    1.85
  -5  -7   6   21.20    1.85
  -5   7  -7  107.77    4.70
  -5   7  -7  108.27    4.39
  -5  -7   7  106.12    4.43
  -5  -7   7  107.95    4.34
  -5  -7   8   14.78    1.49
  -5   7  -8   12.99    1.33
  -5  -7   9   53.16    2.73
  -5   7  -9   59.10    2.85
  -5  -7  10   40.68    1.90
  -5   7 -10   41.78    2.17
  -5  -7  11   17.52    1.27
  -5   8  10   31.53    1.76
   5   8 -10   35.03    1.74
  -5   8   9   12.26    1.20
  -5   8   9   12.26    0.93
   5   8  -9   11.67    1.06
  -5   8   9   14.39    1.18
  -5   8   8   18.62    1.61
  -5   8   8   17.28    1.31
   5   8  -8   18.68    1.42
  -5   8   8   22.06    1.58
  -5   8   7  131.78    5.42
  -5   8   7  140.12    5.01
  -5   8   7  135.43    5.17
  -5   8   6   99.96    4.40
  -5   8   6   95.96    4.61
  -5   8   6  101.72    4.27
  -5   8   6   98.75    3.85
  -5  -8  -5   17.66    1.77
  -5   8   5   15.30    1.49
  -5   8   5   12.38    1.57
  -5  -8  -5   14.81    1.61
  -5  -8  -5   14.94    1.62
  -5   8   5   15.48    1.34
  -5   8   4  106.19    4.33
  -5  -8  -4  100.02    5.01
  -5   8   4   97.98    3.92
  -5   8   4  106.56    5.08
  -5  -8  -4  110.19    5.10
  -5  -8  -4  107.72    5.04
  -5   8   4  108.47    4.69
  -5   8   3  370.62   11.92
  -5   8   3  364.55   11.19
  -5   8   3  365.61   11.53
  -5  -8  -3  367.14   12.62
  -5   8   3  355.83   12.38
  -5  -8  -3  351.26   12.43
  -5   8   3  357.90   11.90
  -5   8   2    8.77    1.17
  -5  -8  -2    8.46    1.47
  -5   8   2    9.54    1.47
  -5  -8  -2    7.57    1.41
  -5   8   2   10.49    1.37
  -5   8   2   10.55    1.35
  -5   8   2    9.83    1.17
  -5   8   1   65.04    3.23
  -5   8   1   62.99    3.78
  -5   8   1   65.97    3.37
  -5   8   1   62.35    3.45
  -5   8   1   61.95    3.45
  -5   8   0   46.02    2.92
  -5   8   0   51.16    2.84
  -5   8   0   49.16    2.88
  -5   8   0   51.19    3.30
  -5  -8   0   54.00    3.60
  -5   8   0   50.78    3.01
  -5  -8   1   63.26    3.97
  -5   8  -1   60.59    3.64
  -5  -8   1   59.39    3.83
  -5   8  -1   67.75    3.36
  -5   8  -2    6.99    1.06
  -5  -8   2    5.35    1.23
  -5   8  -2    9.25    1.38
  -5   8  -2    8.14    1.18
  -5  -8   2    6.73    1.30
  -5   8  -3  376.82   11.56
  -5  -8   3  365.81   12.65
  -5   8  -3  349.80   12.01
  -5  -8   3  353.52   12.24
  -5  -8   3  339.13   12.27
  -5   8  -3  370.58   11.63
  -5   8  -3  365.48   11.75
  -5  -8   4  109.31    4.99
  -5  -8   4   99.02    4.90
  -5   8  -4  105.62    4.82
  -5   8  -4  107.31    4.55
  -5   8  -4  108.48    4.62
  -5   8  -4  109.18    4.43
  -5   8  -5   15.75    1.59
  -5   8  -5   15.98    1.47
  -5  -8   5   15.12    1.60
  -5  -8   5   14.21    1.52
  -5   8  -5   15.62    1.36
  -5   8  -6   93.20    4.23
  -5   8  -6   99.62    4.09
  -5  -8   6   96.36    4.07
  -5  -8   6   95.78    4.19
  -5  -8   7  129.64    4.67
  -5   8  -7  130.91    4.85
  -5  -8   8   20.55    1.57
  -5  -8   9   13.08    1.02
  -5   9   9   22.03    1.27
   5   9  -9   19.58    1.13
  -5   9   8   47.25    2.34
   5   9  -8   43.40    2.10
  -5   9   7   21.68    1.63
   5   9  -7   20.36    1.38
  -5   9   7   20.24    1.25
  -5   9   7   24.24    1.53
  -5   9   6   75.45    3.31
  -5   9   6   73.11    2.82
  -5   9   6   75.61    3.11
  -5   9   6   76.15    3.55
  -5   9   5   16.36    1.43
  -5   9   5   18.20    1.62
  -5   9   5   17.05    1.37
  -5   9   5   16.30    1.23
  -5  -9  -4   47.68    2.87
  -5   9   4   45.17    2.45
  -5   9   4   45.93    2.81
  -5  -9  -4   46.73    2.78
  -5  -9  -4   48.62    2.84
  -5   9   4   43.20    2.32
  -5  -9  -3   25.75    2.11
  -5  -9  -3   26.22    2.15
  -5  -9  -3   21.97    2.06
  -5   9   3   25.35    1.82
  -5   9   3   27.03    1.80
  -5   9   2   63.83    3.26
  -5  -9  -2   59.21    3.58
  -5  -9  -2   58.37    3.51
  -5   9   2   65.86    3.21
  -5   9   2   66.58    3.15
  -5   9   1   34.32    2.21
  -5   9   1   34.97    2.18
  -5  -9   0    0.65    0.58
  -5   9   0    0.09    0.46
  -5  -9   0    1.89    0.80
  -5   9   0    1.15    0.57
  -5  -9   1   34.41    2.59
  -5   9  -1   33.03    2.17
  -5  -9   1   29.63    2.47
  -5  -9   2   60.60    3.59
  -5   9  -2   67.88    3.16
  -5  -9   2   62.52    3.65
  -5  -9   3   21.34    1.93
  -5  -9   3   25.33    2.11
  -5   9  -3   28.18    1.82
  -5   9  -4   48.94    2.59
  -5  -9   4   43.84    2.65
  -5  -9   4   45.51    2.77
  -5   9  -4   50.35    2.46
  -5   9  -5   16.81    1.37
  -5  -9   5   16.69    1.46
  -5  -9   5   19.00    1.49
  -5   9  -6   77.22    3.21
  -5  -9   6   77.24    3.12
  -5  -9   6   70.76    2.96
  -5   9  -7   22.14    1.38
  -5  -9   7   18.92    1.47
  -5  -9   8   45.45    2.02
   5  10  -7   26.47    1.31
   5  10  -6   56.91    2.34
  -5  10   5   53.44    2.17
  -5 -10  -4   40.80    2.33
  -5  10   4   43.03    1.99
  -5  10   4   41.29    1.94
  -5  10   3   41.49    2.05
  -5  10   3   38.71    2.00
  -5 -10  -3   39.98    2.33
  -5 -10  -3   42.60    2.38
  -5 -10  -3   37.87    2.36
  -5  10   2  138.11    4.88
  -5 -10  -2  134.25    5.43
  -5 -10  -2  126.92    5.25
  -5 -10  -2  137.29    5.36
  -5  10   2  142.74    4.92
  -5  10   1  218.28    7.07
  -5  10   1  221.63    7.10
  -5  10   1  201.84    7.29
  -5 -10   0  131.09    5.47
  -5 -10   0  138.72    5.61
  -5  10   0  149.26    5.19
  -5  10   0  141.70    5.11
  -5  10   0  146.52    5.43
  -5 -10   0  146.45    5.74
  -5 -10   1  214.51    7.59
  -5 -10   1  204.18    7.38
  -5 -10   1  205.07    7.46
  -5  10  -1  211.90    6.97
  -5  10  -1  214.01    7.25
  -5  10  -2  137.30    4.96
  -5 -10   2  134.08    5.24
  -5 -10   2  135.97    5.33
  -5  10  -2  138.39    4.90
  -5  10  -2  136.14    5.14
  -5  10  -3   35.31    2.00
  -5 -10   3   39.40    2.22
  -5 -10   3   40.74    2.31
  -5  10  -3   37.42    1.95
  -5  10  -3   39.89    2.17
  -5 -10   4   40.07    2.13
  -5 -10   4   37.65    2.02
  -5  10  -4   39.51    2.12
  -5  10  -5   56.30    2.36
  -5 -10   5   50.00    2.20
  -5  10  -5   55.98    2.43
  -5  10  -6   63.69    2.59
  -5 -10   6   67.67    2.72
  -5  10  -6   60.17    2.50
  -5  10  -7   29.65    1.38
   5 -10  -7   24.59    1.31
  -5 -11  -3   21.62    1.22
  -5  11   3   20.30    1.21
  -5  11   2  117.62    3.96
  -5 -11  -2  129.90    4.41
  -5 -11  -2  127.30    4.40
  -5  11   2  134.43    4.36
  -5  11   1   52.13    2.11
  -5  11   1   55.67    2.33
  -5  11   0   14.53    0.96
  -5 -11   0   12.19    1.07
  -5 -11   0   13.07    1.09
  -5  11   0   13.47    1.03
  -5  11  -1   53.54    2.16
  -5 -11   1   53.72    2.42
  -5 -11   1   46.57    2.28
  -5  11  -1   54.29    2.28
  -5  11  -2  137.36    4.29
  -5 -11   2  130.24    4.46
  -5  11  -2  128.37    4.31
  -5  11  -3   21.91    1.20
  -5  11  -3   21.19    1.19
  -5  11  -4   10.70    0.75
  -6   0   0  319.37   11.21
  -6   0   0  336.14   11.63
  -6   0   0  323.91   11.42
  -6   0  -1  136.81    5.92
  -6   0   1  139.09    6.14
  -6   0  -1  135.53    6.17
  -6   0   1  154.04    6.37
  -6   0   2  126.58    5.75
  -6   0  -2  132.42    5.71
  -6   0   2  112.75    5.66
  -6   0  -2  126.89    5.68
  -6   0   2  127.62    5.67
  -6   0   3  100.26    4.98
  -6   0   3   99.78    4.78
  -6   0  -3   98.90    4.81
  -6   0  -3  105.41    4.78
  -6   0   3   98.61    5.05
  -6   0   4   48.47    2.94
  -6   0  -4   45.09    2.89
  -6   0   4   45.27    3.15
  -6   0  -4   45.62    2.77
  -6   0   5   73.70    3.96
  -6   0   5   65.17    3.63
  -6   0   5   66.54    3.48
  -6   0  -5   73.00    3.62
  -6   0   5   66.70    3.84
  -6   0   6  101.07    4.81
  -6   0   6   97.14    4.67
  -6   0   6  109.40    4.40
  -6   0   6  112.35    5.00
  -6   0  -7  118.86    5.29
  -6   0   7  120.09    5.00
  -6   0   7  106.23    4.15
  -6   0   7  106.43    4.81
  -6   0   8   23.25    1.79
  -6   0   8   24.77    1.86
  -6   0  -8   23.64    2.08
  -6   0  -9   62.75    3.28
  -6   0   9   54.43    2.61
  -6   0 -10   17.89    1.51
  -6   0  10   13.26    1.25
   6   0 -11   13.08    0.95
  -6   0  11   13.76    1.15
   6   0 -11   15.35    1.03
   6   0 -12    0.20    0.18
   6   1 -12   19.85    1.01
  -6   1  11   18.10    1.32
  -6   1  10   18.85    1.50
  -6   1   9   76.48    3.64
  -6   1   9   75.22    3.07
  -6   1   8    7.91    1.14
  -6   1   8    8.13    0.99
  -6  -1  -8    7.03    1.15
  -6   1   7   25.59    2.08
  -6   1   7   25.58    2.02
  -6   1   7   22.37    1.81
  -6   1   7   22.30    1.52
  -6   1   6   11.72    1.46
  -6   1   6   11.76    1.46
  -6   1   6   10.93    1.40
  -6   1   6   12.42    1.28
  -6   1   5   24.78    2.16
  -6   1   5   26.11    2.22
  -6   1   5   28.77    2.32
  -6  -1  -5   27.26    2.10
  -6   1   5   26.79    2.02
  -6   1   4    4.25    0.95
  -6   1   4    5.44    1.03
  -6  -1  -4    3.48    1.00
  -6   1   4    5.43    1.15
  -6   1   3   17.32    1.76
  -6   1   3   15.65    1.72
  -6  -1  -3   17.91    1.92
  -6  -1  -3   15.34    1.64
  -6   1   3   16.79    1.87
  -6   1   3   16.42    1.83
  -6   1   2  174.65    6.94
  -6  -1  -2  166.42    7.04
  -6  -1  -2  176.85    7.01
  -6   1   2  175.39    7.22
  -6   1   2  164.34    6.94
  -6   1   1  469.27   15.00
  -6  -1  -1  466.19   15.17
  -6  -1  -1  465.89   14.87
  -6   1   1  449.48   14.89
  -6   1   0  758.02   22.15
  -6  -1   0  713.35   22.19
  -6  -1   0  720.75   22.33
  -6  -1   0  715.81   22.01
  -6   1   0  724.03   21.85
  -6  -1   1  469.87   15.13
  -6  -1   1  446.82   15.25
  -6   1  -1  473.44   15.07
  -6  -1   1  453.54   15.02
  -6   1  -1  458.72   14.60
  -6   1  -2  174.03    7.06
  -6  -1   2  179.54    7.24
  -6   1  -2  179.77    7.15
  -6  -1   2  173.96    7.23
  -6   1  -3   20.29    1.94
  -6  -1   3   16.15    1.81
  -6  -1   3   17.65    2.00
  -6   1  -3   18.21    1.80
  -6  -1   3   14.95    1.80
  -6   1  -4    4.26    0.92
  -6  -1   4    4.75    1.09
  -6   1  -4    5.77    1.09
  -6  -1   4    3.35    0.92
  -6  -1   5   29.07    2.18
  -6   1  -5   31.71    2.19
  -6  -1   5   27.81    2.41
  -6   1  -5   28.48    2.03
  -6  -1   5   29.80    2.44
  -6  -1   6   10.91    1.23
  -6  -1   6   12.24    1.52
  -6  -1   6   11.74    1.52
  -6  -1   7   19.64    1.47
  -6  -1   7   21.69    1.92
  -6  -1   7   24.21    2.00
  -6  -1   8    7.03    1.04
  -6  -1   8    8.39    1.10
  -6  -1   9   79.45    3.44
   6  -1  -9   75.33    3.18
   6  -1 -10   19.81    1.29
  -6  -1  10   16.69    1.11
   6  -1 -10   18.28    1.22
   6  -1 -11   16.17    1.01
   6  -1 -11   17.33    1.09
  -6   2   9  113.94    4.70
  -6   2   8   33.58    2.32
  -6   2   8   35.61    1.97
  -6   2   7  101.29    4.61
  -6   2   7  103.97    4.22
  -6   2   7   95.77    3.73
  -6   2   6   18.40    1.80
  -6   2   6   16.64    1.60
  -6   2   6   18.64    1.50
  -6   2   5   14.37    1.66
  -6   2   5   17.02    1.77
  -6   2   5   14.07    1.57
  -6  -2  -5   15.31    1.61
  -6   2   5   16.63    1.55
  -6   2   4  273.84    9.83
  -6   2   4  259.78    9.65
  -6  -2  -4  284.86    9.84
  -6   2   4  291.27    9.54
  -6   2   3  268.71    9.88
  -6   2   3  286.94   10.11
  -6   2   3  278.99   10.05
  -6  -2  -3  292.12    9.79
  -6  -2  -3  290.99   10.22
  -6   2   3  288.00    9.84
  -6   2   2  491.04   15.48
  -6   2   2  497.60   15.71
  -6   2   2  484.08   15.75
  -6  -2  -2  480.80   15.54
  -6  -2  -2  493.18   15.95
  -6   2   2  504.86   15.60
  -6   2   1  449.31   14.24
  -6   2   1  453.61   14.51
  -6   2   1  446.13   14.71
  -6  -2  -1  447.51   14.71
  -6  -2  -1  441.61   14.51
  -6   2   1  468.22   14.64
  -6   2   0   82.18    4.25
  -6  -2   0   79.35    4.43
  -6  -2   0   82.50    4.46
  -6  -2   0   81.82    4.32
  -6   2   0   82.07    4.15
  -6  -2   1  451.23   14.58
  -6   2  -1  426.89   14.18
  -6  -2   1  425.90   14.60
  -6  -2   1  439.90   14.45
  -6   2  -2  494.61   15.47
  -6  -2   2  480.69   15.70
  -6  -2   2  487.84   16.11
  -6   2  -2  485.63   15.52
  -6  -2   2  488.99   15.87
  -6   2  -3  284.86    9.84
  -6  -2   3  276.64   10.04
  -6   2  -3  297.78    9.96
  -6  -2   3  280.35   10.27
  -6  -2   4  270.34    9.63
  -6   2  -4  293.22    9.60
  -6   2  -4  274.04    9.45
  -6  -2   4  272.13   10.19
  -6  -2   5   16.43    1.61
  -6   2  -5   17.38    1.58
  -6   2  -5   17.11    1.55
  -6  -2   5   15.26    1.80
  -6  -2   5   21.07    2.00
  -6  -2   6   14.60    1.40
  -6  -2   6   14.90    1.69
  -6  -2   6   15.98    1.69
  -6  -2   7  100.54    4.58
  -6  -2   7  101.16    3.81
   6  -2  -7   90.36    3.63
  -6  -2   7   98.85    4.46
   6  -2  -8   32.30    1.81
  -6  -2   8   38.98    2.33
  -6  -2   8   36.36    2.31
  -6  -2   9  125.37    4.62
   6  -2  -9  111.07    4.16
   6  -2  -9  123.14    4.33
  -6  -2   9  124.74    4.66
   6  -2 -10  124.77    4.12
  -6  -2  10  120.03    4.10
   6  -2 -11  122.39    3.98
  -6   3  11    9.49    0.81
  -6   3  11    9.03    0.78
  -6   3   8   28.63    2.03
  -6   3   8   25.67    1.45
  -6   3   7    5.54    0.71
  -6   3   7    4.91    0.78
  -6   3   7    5.64    1.02
  -6   3   6   49.45    2.45
  -6   3   6   45.81    2.90
  -6   3   6   46.59    2.59
  -6   3   5   28.23    1.92
  -6  -3  -5   27.85    2.12
  -6   3   5   25.60    2.15
  -6   3   5   28.05    2.06
  -6   3   4  119.53    4.94
  -6   3   4  109.64    5.20
  -6   3   4  120.60    5.16
  -6   3   3  131.22    5.65
  -6   3   3  124.93    5.51
  -6  -3  -3  129.59    5.78
  -6   3   3  127.85    5.35
  -6  -3  -3  141.03    6.07
  -6   3   2   57.41    3.35
  -6   3   2   58.80    3.42
  -6  -3  -2   57.74    3.30
  -6  -3  -2   56.27    3.57
  -6   3   2   64.55    3.41
  -6  -3  -2   62.62    3.80
  -6   3   1   61.48    3.40
  -6   3   1   65.79    3.64
  -6  -3  -1   63.60    3.65
  -6   3   1   59.09    3.39
  -6  -3  -1   63.84    3.59
  -6   3   0   70.88    3.64
  -6  -3   0   80.55    4.25
  -6   3   0   75.31    3.98
  -6  -3   0   72.35    4.01
  -6  -3   0   74.60    4.30
  -6  -3   0   73.18    4.16
  -6   3   0   78.42    3.94
  -6  -3   1   60.34    3.74
  -6  -3   1   58.61    3.59
  -6  -3   1   66.29    3.89
  -6  -3   1   60.39    3.70
  -6   3  -2   56.66    3.30
  -6  -3   2   50.91    3.49
  -6  -3   2   53.38    3.46
  -6  -3   2   63.69    3.74
  -6  -3   2   58.28    3.52
  -6   3  -2   58.21    3.25
  -6   3  -3  133.77    5.44
  -6  -3   3  115.07    5.57
  -6  -3   3  130.03    5.81
  -6  -3   3  122.78    5.54
  -6   3  -3  130.63    5.34
  -6   3  -4  118.82    5.04
  -6  -3   4  121.08    5.26
  -6   3  -4  126.39    5.06
  -6   3  -5   26.35    1.90
  -6  -3   5   25.07    2.24
  -6   3  -5   27.89    1.92
  -6  -3   5   25.22    1.97
  -6  -3   5   25.87    2.22
  -6  -3   6   45.71    2.98
  -6  -3   6   50.92    2.57
  -6  -3   6   46.68    2.92
   6  -3  -6   40.25    2.07
  -6  -3   7    3.69    0.96
  -6  -3   7    5.51    0.96
  -6  -3   7    4.39    0.65
   6  -3  -7    4.02    0.63
  -6  -3   8   31.20    2.01
   6  -3  -8   26.49    1.54
  -6  -3   8   31.08    2.10
  -6  -3   9  152.61    4.87
  -6  -3   9  145.62    4.97
  -6  -3  10   13.15    0.92
   6  -3 -10   11.78    0.84
  -6  -3  10   12.45    0.96
  -6   4  10   49.85    2.24
  -6   4  10   50.46    2.27
  -6   4   9   38.89    2.14
  -6   4   9   44.15    2.27
  -6   4   8   38.98    2.25
  -6   4   7   17.15    1.18
  -6   4   7   18.74    1.56
  -6   4   6  202.05    6.77
  -6   4   6  190.84    7.12
  -6   4   6  202.17    7.41
  -6   4   6  212.91    6.70
  -6   4   5   55.54    2.85
  -6   4   5   51.54    2.94
  -6   4   5   54.90    3.17
  -6  -4  -5   59.39    3.11
  -6   4   5   61.69    2.88
  -6   4   4  258.72    8.69
  -6   4   4  244.92    8.99
  -6  -4  -4  265.21    9.24
  -6  -4  -4  251.48    9.03
  -6   4   4  258.62    8.56
  -6   4   3  107.76    4.66
  -6   4   3  105.33    4.81
  -6  -4  -3  115.54    5.23
  -6   4   3  106.64    4.57
  -6  -4  -3  100.70    4.90
  -6   4   2   74.06    3.69
  -6   4   2   70.73    3.68
  -6  -4  -2   65.61    3.89
  -6   4   2   69.06    3.51
  -6  -4  -2   65.67    3.81
  -6  -4  -1  186.34    7.18
  -6   4   1  181.53    7.08
  -6   4   1  195.13    7.18
  -6  -4  -1  195.44    7.35
  -6   4   1  188.01    7.04
  -6  -4   0  116.13    5.24
  -6   4   0  115.29    5.04
  -6   4   0  118.31    4.94
  -6  -4   0  100.19    5.02
  -6  -4   0  114.44    5.45
  -6  -4   0  113.73    5.35
  -6   4   0  118.73    4.98
  -6   4  -1  167.21    6.74
  -6  -4   1  179.60    7.24
  -6   4  -1  189.35    6.68
  -6  -4   1  174.30    7.11
  -6  -4   1  180.20    7.34
  -6  -4   1  178.27    7.21
  -6  -4   2   62.83    3.77
  -6  -4   2   58.23    3.58
  -6  -4   2   63.37    3.75
  -6   4  -2   69.59    3.45
  -6  -4   2   64.89    3.67
  -6   4  -3  107.88    4.61
  -6  -4   3   97.06    4.97
  -6  -4   3   90.76    4.75
  -6  -4   3   99.00    4.85
  -6   4  -3  115.34    4.61
  -6  -4   3  102.54    4.78
  -6   4  -4  253.81    8.69
  -6  -4   4  257.71    9.12
  -6  -4   4  251.68    8.89
  -6   4  -4  259.82    8.59
  -6   4  -5   57.37    2.91
  -6  -4   5   51.76    3.18
  -6   4  -5   58.45    2.82
  -6  -4   5   59.64    3.02
  -6  -4   6  195.23    7.59
  -6   4  -6  201.83    6.84
  -6  -4   6  202.92    7.46
  -6  -4   6  206.40    6.86
  -6  -4   7   21.28    1.82
  -6  -4   7   19.81    1.66
  -6  -4   8   38.54    2.36
  -6  -4   8   42.32    2.29
  -6  -4   9   42.71    2.22
  -6  -4   9   42.86    2.10
  -6  -4  10   42.05    1.86
  -6   5  10    6.34    0.62
  -6   5  10    7.40    0.64
  -6   5   9   38.62    1.91
  -6   5   9   38.06    1.92
  -6   5   8   24.79    1.61
  -6   5   8   25.26    1.68
  -6   5   7   29.91    1.90
  -6   5   6  113.35    4.09
  -6   5   6  124.53    4.76
  -6   5   6  120.01    4.17
  -6   5   5   67.09    2.99
  -6   5   5   66.59    3.27
  -6   5   5   68.88    3.45
  -6   5   5   74.00    3.08
  -6   5   4   13.68    1.47
  -6   5   4   13.75    1.28
  -6  -5  -4   16.75    1.64
  -6   5   4   14.94    1.43
  -6   5   4   16.24    1.36
  -6  -5  -4   14.06    1.48
  -6   5   3   73.83    3.48
  -6   5   3   76.05    3.77
  -6  -5  -3   77.07    3.98
  -6   5   3   79.31    3.54
  -6  -5  -3   76.66    3.94
  -6   5   2   73.88    3.55
  -6   5   2   79.43    3.78
  -6  -5  -2   70.36    3.95
  -6  -5  -2   71.38    3.89
  -6   5   2   77.11    3.57
  -6   5   1   48.53    2.79
  -6   5   1   48.97    2.84
  -6  -5  -1   52.07    3.00
  -6   5   1   50.03    2.80
  -6   5   0   18.47    1.64
  -6  -5   0   15.85    1.62
  -6   5   0   14.78    1.47
  -6  -5   0   15.76    1.66
  -6  -5   0   13.28    1.66
  -6   5   0   17.15    1.57
  -6  -5   0   12.21    1.62
  -6  -5   1   49.11    3.03
  -6   5  -1   48.77    2.81
  -6   5  -1   44.67    2.62
  -6  -5   1   48.39    3.06
  -6  -5   1   48.28    3.10
  -6  -5   1   52.31    3.18
  -6  -5   2   69.36    3.82
  -6  -5   2   76.97    3.95
  -6  -5   2   74.71    3.97
  -6  -5   2   69.64    3.77
  -6   5  -2   74.02    3.50
  -6  -5   3   75.05    4.02
  -6  -5   3   72.73    3.88
  -6   5  -3   84.66    3.64
  -6  -5   3   79.17    3.91
  -6   5  -4   16.88    1.47
  -6  -5   4   14.57    1.65
  -6  -5   4   17.15    1.64
  -6   5  -4   15.76    1.39
  -6  -5   4   15.91    1.54
  -6   5  -5   69.66    3.18
  -6  -5   5   63.93    3.46
  -6  -5   5   68.82    3.21
  -6   5  -6  124.54    4.49
  -6  -5   6  113.26    5.04
  -6  -5   6  117.35    4.90
  -6  -5   6  121.32    4.37
  -6  -5   7   29.20    2.07
  -6  -5   7   33.49    2.04
  -6  -5   8   24.32    1.71
  -6  -5   8   24.23    1.59
  -6  -5   9   39.20    1.94
  -6  -5   9   35.03    1.67
  -6   6   9   90.85    3.12
  -6   6   8    3.93    0.58
  -6   6   8    4.02    0.57
  -6   6   7   66.80    2.89
  -6   6   7   70.41    2.98
  -6   6   6   15.50    1.25
  -6   6   6   14.53    1.25
  -6   6   6   12.06    0.88
  -6   6   5   54.22    2.70
  -6   6   5   53.43    2.27
  -6   6   5   59.47    2.48
  -6   6   4   49.65    2.33
  -6  -6  -4   54.37    2.86
  -6   6   4   48.87    2.58
  -6   6   4   51.50    2.44
  -6  -6  -4   48.70    2.72
  -6   6   3   60.86    2.79
  -6   6   3   55.17    2.99
  -6  -6  -3   65.15    3.34
  -6  -6  -3   62.29    3.24
  -6   6   3   59.53    2.84
  -6   6   2   18.50    1.50
  -6   6   2   20.52    1.67
  -6  -6  -2   22.36    1.92
  -6   6   2   20.77    1.58
  -6  -6  -2   19.88    1.79
  -6   6   1   38.18    2.24
  -6   6   1   40.47    2.40
  -6   6   1   38.99    2.28
  -6   6   0    3.12    0.76
  -6  -6   0    1.66    0.63
  -6  -6   0    1.50    0.70
  -6  -6   0    1.89    0.73
  -6   6   0    2.56    0.69
  -6   6   0    3.17    0.72
  -6   6  -1   44.34    2.45
  -6   6  -1   41.47    2.37
  -6  -6   1   39.27    2.68
  -6  -6   1   37.91    2.54
  -6  -6   1   43.04    2.72
  -6   6  -2   21.86    1.66
  -6  -6   2   19.69    1.75
  -6   6  -2   20.40    1.56
  -6  -6   2   19.84    1.83
  -6  -6   2   22.15    1.92
  -6   6  -2   25.31    1.73
  -6  -6   2   19.06    1.75
  -6  -6   3   60.65    3.30
  -6  -6   3   63.06    3.32
  -6   6  -3   63.33    2.95
  -6  -6   3   64.13    3.25
  -6   6  -4   52.37    2.61
  -6  -6   4   50.10    2.94
  -6  -6   4   53.48    2.85
  -6   6  -4   53.49    2.51
  -6  -6   4   50.39    2.70
  -6  -6   5   48.72    2.86
  -6   6  -5   57.01    2.61
  -6  -6   5   57.36    2.98
  -6  -6   5   54.28    2.59
  -6  -6   6   13.74    1.31
  -6  -6   6   12.84    0.95
  -6  -6   7   67.46    3.17
  -6  -6   7   72.07    3.04
  -6  -6   8    4.01    0.56
  -6  -6   8    3.39    0.61
  -6   7   7   29.09    1.49
  -6   7   7   32.16    1.52
  -6   7   6   57.64    2.45
  -6   7   6   58.28    2.48
  -6   7   5   71.11    2.89
  -6   7   5   66.90    2.91
  -6   7   5   67.90    2.55
  -6   7   4    2.40    0.52
  -6   7   4    2.62    0.50
  -6  -7  -4    2.63    0.59
  -6   7   4    2.03    0.38
  -6   7   3    5.62    0.67
  -6   7   3    5.64    0.75
  -6  -7  -3    5.52    0.90
  -6  -7  -3    6.13    0.94
  -6   7   2    1.58    0.51
  -6  -7  -2    1.45    0.59
  -6  -7  -2    2.10    0.61
  -6   7   2    1.18    0.51
  -6   7   2    1.29    0.45
  -6   7   1   97.66    4.02
  -6   7   1  101.54    3.86
  -6   7   1  101.78    3.95
  -6   7   0   82.70    3.47
  -6   7   0   89.12    3.64
  -6  -7   0   84.09    3.97
  -6  -7   0   84.14    3.74
  -6  -7   0   86.47    3.97
  -6   7   0   90.63    3.61
  -6   7  -1  100.78    3.91
  -6  -7   1   98.84    4.35
  -6  -7   1   96.86    4.20
  -6   7  -1  102.40    3.97
  -6  -7   1   95.64    4.25
  -6   7  -2    1.10    0.46
  -6  -7   2    1.86    0.61
  -6  -7   2    1.64    0.61
  -6  -7   2    2.25    0.68
  -6   7  -2    1.78    0.50
  -6   7  -2    1.94    0.55
  -6  -7   3    5.88    0.91
  -6   7  -3    5.23    0.75
  -6  -7   3    5.19    0.84
  -6   7  -3    4.40    0.77
  -6  -7   3    4.85    0.82
  -6  -7   4    3.00    0.64
  -6  -7   4    2.41    0.57
  -6  -7   4    2.29    0.63
  -6  -7   5   71.80    3.11
  -6  -7   5   68.85    3.05
  -6  -7   5   62.19    2.56
  -6  -7   6   57.91    2.66
  -6  -7   6   58.22    2.61
  -6  -7   7   31.14    1.54
  -6   8   5    8.97    0.73
  -6   8   4   19.03    1.18
  -6   8   4   17.72    1.00
  -6  -8  -3   62.62    2.71
  -6   8   3   64.19    2.62
  -6  -8  -3   61.01    2.67
  -6   8   3   65.48    2.50
  -6  -8  -2   43.70    2.28
  -6  -8  -2   45.20    2.27
  -6   8   2   45.40    2.05
  -6   8   1   10.97    0.95
  -6  -8   0   17.08    1.40
  -6   8   0   16.89    1.22
  -6  -8   0   18.67    1.42
  -6   8   0   18.96    1.25
  -6   8  -1   10.68    0.95
  -6  -8   1    9.44    0.98
  -6  -8   1   10.76    1.10
  -6  -8   1   10.60    1.06
  -6   8  -2   43.75    2.02
  -6   8  -2   43.25    2.02
  -6  -8   2   45.31    2.22
  -6  -8   2   41.25    2.19
  -6  -8   2   45.86    2.29
  -6  -8   3   57.68    2.51
  -6   8  -3   61.63    2.40
  -6  -8   3   56.28    2.63
  -6  -8   3   62.59    2.66
  -6  -8   5    8.99    0.81
  -6   9   1   24.77    1.19
  -6  -9  -1   22.79    1.28
  -6  -9   0   80.83    3.05
  -6   9   0   90.14    2.98
  -6  -9   0   86.72    3.14
  -6  -9   1   26.37    1.38
  -7   0   0   -0.13    0.37
  -7   0   0    0.06    0.51
  -7   0   1   57.33    2.67
  -7   0  -1   57.84    2.63
  -7   0   1   58.01    2.73
  -7   0   2    1.14    0.50
  -7   0  -2    0.65    0.46
  -7   0   3   64.60    2.66
  -7   0  -3   63.61    2.71
  -7   0   3   59.53    2.77
  -7   0   4   75.54    2.85
  -7   0   4   80.71    3.17
  -7   0   5  145.91    4.85
  -7   0   6   19.39    1.07
  -7   1   5    4.95    0.60
  -7   1   4   91.37    3.24
  -7   1   4   94.12    3.50
  -7   1   3    7.02    0.79
  -7  -1  -3    6.80    0.86
  -7   1   3    8.34    0.88
  -7   1   2   28.96    1.72
  -7  -1  -2   30.75    1.79
  -7   1   2   31.65    1.82
  -7   1   1  177.12    5.99
  -7   1   0   47.54    2.35
  -7  -1   0   46.68    2.39
  -7   1   0   46.69    2.36
  -7  -1   0   48.30    2.36
  -7  -1   1  182.82    6.19
  -7  -1   1  187.61    6.26
  -7   1  -1  180.24    6.13
  -7   1  -2   29.78    1.73
  -7  -1   2   28.46    1.69
  -7  -1   2   29.47    1.73
  -7   1  -2   26.46    1.59
  -7   1  -3    8.33    0.89
  -7  -1   3    9.31    0.92
  -7  -1   3    8.86    0.93
  -7  -1   4   89.95    3.24
  -7  -1   4   95.35    3.59
  -7  -1   5    4.29    0.60
  -7  -1   6   43.04    1.82
  -7   2   5   28.78    1.38
  -7   2   4    1.23    0.38
  -7   2   4    0.84    0.31
  -7   2   3  139.64    4.69
  -7  -2  -3  140.44    4.83
  -7   2   3  147.00    4.89
  -7  -2  -2   83.51    3.38
  -7   2   2   86.95    3.30
  -7   2   2   85.77    3.39
  -7   2   1   67.70    2.84
  -7   2   1   64.45    2.86
  -7  -2   0   46.00    2.27
  -7   2   0   43.51    2.18
  -7  -2   0   41.57    2.11
  -7  -2   1   63.50    2.89
  -7  -2   1   65.03    2.89
  -7  -2   2   88.56    3.38
  -7   2  -2   88.16    3.33
  -7  -2   2   79.75    3.29
  -7  -2   2   84.30    3.44
  -7   2  -2   84.74    3.29
  -7   2  -3  146.19    4.68
  -7  -2   3  135.00    4.62
  -7  -2   3  131.50    4.75
  -7  -2   4    0.84    0.37
  -7  -2   4    1.23    0.39
  -7  -2   4    0.92    0.32
  -7  -2   5   32.39    1.65
  -7  -2   6   11.37    0.80
  -7   3   4  216.91    6.50
  -7  -3  -3   31.26    1.58
  -7   3   3   28.08    1.43
  -7   3   3   28.23    1.50
  -7  -3  -2   83.75    3.24
  -7   3   2   86.59    3.13
  -7   3   2   79.18    3.16
  -7   3   1  135.68    4.54
  -7   3   1  126.75    4.53
  -7  -3   0   73.74    3.11
  -7   3   0   79.63    3.06
  -7  -3   1  125.87    4.46
  -7   3  -1  124.59    4.37
  -7  -3   2   82.86    3.14
  -7   3  -2   86.00    3.10
  -7  -3   2   77.56    3.08
  -7   3  -2   80.67    3.08
  -7  -3   2   75.69    3.12
  -7   3  -3   27.92    1.44
  -7  -3   3   28.74    1.47
  -7  -3   3   28.07    1.55
  -7   3  -3   28.02    1.44
  -7  -3   3   29.63    1.61
  -7  -3   4  225.33    6.96
  -7  -3   5    5.68    0.60
  -7  -4  -3   17.51    1.03
  -7   4   3   19.20    1.01
  -7   4   2  139.86    4.44
  -7  -4  -2  135.89    4.56
  -7   4   2  138.87    4.47
  -7   4   1  329.62    9.34
  -7   4   1  307.34    9.31
  -7   4   0    5.28    0.64
  -7  -4   0    5.76    0.70
  -7   4   0    5.81    0.66
  -7  -4   1  299.67    8.93
  -7   4  -2  144.73    4.46
  -7  -4   2  129.72    4.44
  -7   4  -2  136.49    4.46
  -7  -4   3   18.10    1.09
  -7   4  -3   17.14    1.00
  -7  -4   3   18.82    1.10
  -7  -4   4   21.28    1.15
  -7  -5   0   24.14    1.25
  -7   5   0   25.01    1.20
  -7   5   0   24.73    1.19
  -7   5  -1   91.27    3.05
   0   0   0    0.00    0.00
TITL 23VKh_R078a_auto in P2(1)2(1)2(1)
REM P2(1)2(1)2(1) (#19 in standard setting)
CELL 1.54184   5.847867  12.181018  16.245681  90.0000  90.0000  90.0000
ZERR    4.00   0.000046   0.000088   0.000147   0.0000   0.0000   0.0000
LATT -1
SYMM -x+1/2,-y, z+1/2
SYMM -x, y+1/2,-z+1/2
SYMM  x+1/2,-y+1/2,-z
SFAC C H O
UNIT 60.00 56.00 8.00
REM  CrysAlisPro recorded range (K): Min=99.8; max=100.1; aver:99.9
TEMP -173
TREF
HKLF 4
END
_computing_structure_solution     'SHELXT 2014/5 (Sheldrick, 2014)'
;
_shelx_hkl_checksum     44678
_shelx_res_file
;
TITL AN27 in P2(1)2(1)2(1)
CELL 1.54184   5.84787  12.18109  16.24568  90.0000  90.0000  90.0000
ZERR    4.00   0.00005   0.00009   0.00015   0.0000   0.0000   0.0000
LATT -1
SYMM 0.5-X, -Y, 0.5+Z
SYMM -X, 0.5+Y, 0.5-Z
SYMM 0.5+X, 0.5-Y, -Z
SFAC C H O
UNIT 60 56 8
TEMP -173.0
SIZE 0.18 0.20 0.24
L.S. 12
BOND $H
ACTA
CONF
WGHT    0.042600    0.319900
EXTI    0.004626
FVAR       1.08802
O1    3   -0.124952    0.421589    0.523341    11.00000    0.01891    0.02437 =
         0.02422    0.00255    0.00206   -0.00166
O2    3    0.421825    0.639772    0.514857    11.00000    0.01947    0.02226 =
         0.02066   -0.00484    0.00294   -0.00317
C1    1   -0.032705    0.596063    0.585478    11.00000    0.01861    0.02347 =
         0.02113    0.00012    0.00388    0.00273
AFIX 137
H1A   2   -0.193579    0.590298    0.601812    11.00000   -1.50000
H1B   2   -0.006354    0.667211    0.558963    11.00000   -1.50000
H1C   2    0.064739    0.589804    0.634331    11.00000   -1.50000
AFIX   0
C2    1    0.023389    0.506624    0.526978    11.00000    0.01609    0.01750 =
         0.01867    0.00337   -0.00192    0.00095
C3    1    0.199144    0.490662    0.471376    11.00000    0.01546    0.01711 =
         0.01608    0.00171   -0.00127    0.00052
C4    1    0.151752    0.388008    0.430279    11.00000    0.01899    0.01752 =
         0.01844    0.00086   -0.00158    0.00145
C5    1   -0.043142    0.349811    0.463793    11.00000    0.01902    0.01599 =
         0.02411   -0.00054   -0.00084   -0.00303
AFIX  43
H5    2   -0.115023    0.282810    0.448751    11.00000   -1.20000
AFIX   0
C6    1    0.389731    0.569014    0.462088    11.00000    0.01549    0.01671 =
         0.01721    0.00108   -0.00137    0.00201
C7    1    0.538176    0.561930    0.388639    11.00000    0.01893    0.01848 =
         0.01775   -0.00250    0.00085   -0.00062
AFIX  43
H7    2    0.501203    0.512201    0.345603    11.00000   -1.20000
AFIX   0
C8    1    0.724679    0.625334    0.382472    11.00000    0.01809    0.01544 =
         0.01717   -0.00108   -0.00074    0.00207
AFIX  43
H8    2    0.752796    0.674188    0.426916    11.00000   -1.20000
AFIX   0
C9    1    0.889551    0.627581    0.314894    11.00000    0.01552    0.01700 =
         0.01605    0.00102    0.00018    0.00094
C10   1    1.058515    0.708878    0.315320    11.00000    0.01918    0.01823 =
         0.02038   -0.00347    0.00025   -0.00165
AFIX  43
H10   2    1.061063    0.761533    0.358447    11.00000   -1.20000
AFIX   0
C11   1    1.222507    0.713738    0.253650    11.00000    0.01917    0.02079 =
         0.02505   -0.00115    0.00365   -0.00562
AFIX  43
H11   2    1.336008    0.769516    0.254740    11.00000   -1.20000
AFIX   0
C12   1    1.220736    0.636901    0.190190    11.00000    0.01927    0.02239 =
         0.02003    0.00057    0.00436    0.00085
AFIX  43
H12   2    1.333067    0.639955    0.148008    11.00000   -1.20000
AFIX   0
C13   1    1.053758    0.555707    0.188882    11.00000    0.02247    0.02185 =
         0.01993   -0.00471    0.00239   -0.00184
AFIX  43
H13   2    1.051825    0.503330    0.145560    11.00000   -1.20000
AFIX   0
C14   1    0.890140    0.550788    0.250443    11.00000    0.01932    0.02007 =
         0.02264   -0.00416    0.00233   -0.00545
AFIX  43
H14   2    0.777064    0.494824    0.249033    11.00000   -1.20000
AFIX   0
C15   1    0.281984    0.328376    0.364800    11.00000    0.02216    0.01868 =
         0.02583   -0.00603    0.00139   -0.00091
AFIX 137
H15A  2    0.263738    0.366723    0.312178    11.00000   -1.50000
H15B  2    0.223123    0.253350    0.359758    11.00000   -1.50000
H15C  2    0.444382    0.326002    0.379582    11.00000   -1.50000
AFIX   0
HKLF 4
REM  AN27 in P2(1)2(1)2(1)
REM R1 =  0.0299 for    2382 Fo > 4sig(Fo)  and  0.0302 for all    2410 data
REM    157 parameters refined using      0 restraints
END
WGHT      0.0426      0.3199
REM Highest difference peak  0.177,  deepest hole -0.241,  1-sigma level  0.038
Q1    1   0.0291  0.3745  0.4393  11.00000  0.05    0.18
Q2    1   1.1460  0.5918  0.1978  11.00000  0.05    0.17
Q3    1  -0.0663  0.3654  0.4237  11.00000  0.05    0.16
Q4    1   0.9370  0.6823  0.2999  11.00000  0.05    0.16
Q5    1  -0.2720  0.4405  0.4862  11.00000  0.05    0.15
Q6    1   0.2681  0.5325  0.4604  11.00000  0.05    0.14
Q7    1   0.8673  0.5979  0.2809  11.00000  0.05    0.14
Q8    1   0.9159  0.5755  0.2926  11.00000  0.05    0.14
Q9    1  -0.1809  0.3019  0.4649  11.00000  0.05    0.14
Q10   1   0.4507  0.5549  0.4281  11.00000  0.05    0.14
Q11   1   0.2146  0.3641  0.4021  11.00000  0.05    0.13
Q12   1   0.5795  0.6151  0.3777  11.00000  0.05    0.13
Q13   1   0.9983  0.5571  0.2209  11.00000  0.05    0.13
Q14   1   0.3271  0.5098  0.4756  11.00000  0.05    0.12
Q15   1   0.7939  0.6302  0.3376  11.00000  0.05    0.12
Q16   1   0.1847  0.4391  0.4427  11.00000  0.05    0.12
Q17   1  -0.2314  0.4992  0.5160  11.00000  0.05    0.11
Q18   1   0.2091  0.4288  0.4601  11.00000  0.05    0.11
Q19   1   0.1390  0.4797  0.6035  11.00000  0.05    0.11
Q20   1  -0.0027  0.5553  0.5577  11.00000  0.05    0.11
;
_shelx_res_checksum     90211
_shelxl_version_number         .2013
