# Supplementary material for: Crystal structure and Hirshfeld surface analysis of (E)-1-(2,4-di­methyl­furan-3-yl)-3-phenyl­prop-2-en-1-one
Source: Acta Crystallogr E Crystallogr Commun. 2023 Jul 14;79(Pt 8):736–40. doi: 10.1107/S2056989023006084 (PMC10439413; doi:10.1107/S2056989023006084)
Supplement: Supplementary file 2 [file e-79-00736-Isup2.hkl]

data_I                                                                          
_shelx_title ' AN27 in P2(1)2(1)2(1)'                                           
_shelx_refln_list_code          4                                               
_shelx_F_calc_maximum       95.45                                               
_exptl_crystal_F_000       480.00                                               
_reflns_d_resolution_high  0.7888                                               
                                                                                
loop_                                                                           
 _space_group_symop_operation_xyz                                               
 'x, y, z'                                                                      
 '-x+1/2, -y, z+1/2'                                                            
 '-x, y+1/2, -z+1/2'                                                            
 'x+1/2, -y+1/2, -z'                                                            
                                                                                
_cell_length_a     5.8479                                                       
_cell_length_b    12.1811                                                       
_cell_length_c    16.2457                                                       
_cell_angle_alpha  90.000                                                       
_cell_angle_beta   90.000                                                       
_cell_angle_gamma  90.000                                                       
                                                                                
_shelx_F_squared_multiplier     1.000                                           
                                                                                
loop_                                                                           
 _refln_index_h                                                                 
 _refln_index_k                                                                 
 _refln_index_l                                                                 
 _refln_F_squared_calc                                                          
 _refln_F_squared_meas                                                          
 _refln_F_squared_sigma                                                         
 _refln_observed_status                                                         
   2   0   0        596.31        583.97        20.27 o                         
   4   0   0         29.89         34.60         1.22 o                         
   6   0   0        272.03        276.40         5.58 o                         
   1   1   0        605.64        617.90        13.05 o                         
   2   1   0          3.97          1.39         0.83 o                         
   3   1   0        154.02        148.52         9.44 o                         
   4   1   0         47.91         45.38         1.00 o                         
   5   1   0         34.93         28.82         0.90 o                         
   6   1   0        584.62        617.05         8.39 o                         
   7   1   0         34.59         39.99         1.00 o                         
   0   2   0       3567.85       3473.66        92.35 o                         
   1   2   0        393.03        370.25         8.32 o                         
   2   2   0       1267.68       1146.07        35.88 o                         
   3   2   0        119.84         99.38         7.77 o                         
   4   2   0        121.00        121.46         2.31 o                         
   5   2   0        135.00        134.81         2.22 o                         
   6   2   0         63.88         68.99         1.63 o                         
   7   2   0         37.85         36.90         1.07 o                         
   1   3   0        623.25        596.86        12.89 o                         
   2   3   0        717.96        789.83        26.89 o                         
   3   3   0         23.22         23.21         3.75 o                         
   4   3   0         21.37         18.24         0.61 o                         
   5   3   0          0.25          0.39         0.18 o                         
   6   3   0         65.49         63.40         1.29 o                         
   7   3   0         64.60         64.97         2.49 o                         
   0   4   0       4195.54       4275.29        81.09 o                         
   1   4   0        111.27         83.08         3.01 o                         
   2   4   0         27.09         28.50         3.59 o                         
   3   4   0        635.98        674.82        27.07 o                         
   4   4   0        141.68        143.37         2.43 o                         
   5   4   0         23.02         21.22         0.71 o                         
   6   4   0         88.73         96.49         1.64 o                         
   7   4   0          4.80          4.74         0.32 o                         
   1   5   0       1386.36       1405.79        24.91 o                         
   2   5   0        239.41        185.16         4.70 o                         
   3   5   0          0.70          2.08         0.40 o                         
   4   5   0        471.95        452.41         5.78 o                         
   5   5   0        299.60        303.82         4.34 o                         
   6   5   0         13.11         13.19         0.56 o                         
   7   5   0         27.55         20.83         0.59 o                         
   0   6   0          2.61          0.25         0.50 o                         
   1   6   0        644.31        684.97        13.09 o                         
   2   6   0        163.45        173.04         4.10 o                         
   3   6   0          0.17          3.49         0.26 o                         
   4   6   0        581.33        608.58         9.69 o                         
   5   6   0          0.42          1.07         0.25 o                         
   6   6   0          1.49          2.03         0.24 o                         
   1   7   0        195.37        214.04         9.39 o                         
   2   7   0        142.09        152.95         2.21 o                         
   3   7   0         20.52         17.59         0.85 o                         
   4   7   0        104.42        107.65         2.26 o                         
   5   7   0         27.51         30.11         1.01 o                         
   6   7   0         66.06         72.97         1.28 o                         
   0   8   0        114.94        118.91         2.70 o                         
   1   8   0         73.55         82.68         1.23 o                         
   2   8   0        197.73        217.99         2.28 o                         
   3   8   0        282.61        258.89         3.27 o                         
   4   8   0        101.64         89.37         1.69 o                         
   5   8   0         44.32         42.45         1.06 o                         
   6   8   0         16.96         15.15         0.55 o                         
   1   9   0         58.38         59.11         0.99 o                         
   2   9   0        304.96        308.65         3.13 o                         
   3   9   0         30.00         40.25         0.99 o                         
   4   9   0         22.56         12.51         0.83 o                         
   5   9   0          0.00          0.70         0.28 o                         
   6   9   0         72.73         72.86         1.98 o                         
   0  10   0         33.04         41.35         1.52 o                         
   1  10   0        105.14        102.43         1.54 o                         
   2  10   0         53.99         62.64         1.14 o                         
   3  10   0          1.00          1.59         0.29 o                         
   4  10   0         48.52         31.80         1.04 o                         
   5  10   0        105.61        120.64         1.94 o                         
   1  11   0          8.23          7.16         0.46 o                         
   2  11   0         52.96         51.40         0.95 o                         
   3  11   0          8.14          9.62         0.54 o                         
   4  11   0          0.39          3.40         0.37 o                         
   5  11   0          8.01         11.36         0.44 o                         
   0  12   0         49.28         59.13         2.17 o                         
   1  12   0        197.35        200.34         2.69 o                         
   2  12   0         22.66         19.82         0.60 o                         
   3  12   0        210.92        207.34         3.00 o                         
   4  12   0         10.33          6.53         0.53 o                         
   1  13   0         28.51         34.87         0.85 o                         
   2  13   0          0.46          0.65         0.23 o                         
   3  13   0         20.86         16.62         0.93 o                         
   4  13   0          2.09          2.47         0.40 o                         
   0  14   0        710.68        726.31         9.52 o                         
   1  14   0         19.51         18.20         0.63 o                         
   2  14   0         56.49         46.09         1.42 o                         
   3  14   0         23.78         27.44         1.45 o                         
   1  15   0          1.08          1.40         0.23 o                         
   1   0   1       1766.95       1799.66        50.10 o                         
   2   0   1       2312.01       2229.13       115.63 o                         
   3   0   1        208.99        251.95        12.92 o                         
   4   0   1        709.04        744.83         9.87 o                         
   5   0   1        132.17        122.52         2.23 o                         
   6   0   1        115.70        119.60         3.11 o                         
   7   0   1         49.98         48.79         1.31 o                         
  -7   1   1        144.51        149.88         5.07 o                         
  -6   1   1        368.39        392.20         6.35 o                         
  -5   1   1        224.47        226.28         3.48 o                         
  -4   1   1          6.42          3.49         0.33 o                         
  -3   1   1         63.49         53.62         5.41 o                         
  -2   1   1        624.72        637.64        28.27 o                         
  -1   1   1        843.02        772.90        13.22 o                         
   0   1   1        106.41         99.01         3.41 o                         
   1   1   1        843.78        757.42        22.67 o                         
   4   1   1          6.42          3.51         0.34 o                         
   5   1   1        223.86        228.32         3.25 o                         
   6   1   1        371.28        390.45         5.69 o                         
   7   1   1        145.83        155.33         3.03 o                         
  -7   2   1         50.44         55.90         1.70 o                         
  -6   2   1        353.87        382.34         5.03 o                         
  -5   2   1         38.74         39.80         1.04 o                         
  -4   2   1         44.23         50.63         1.51 o                         
  -3   2   1       1805.39       1699.60        53.90 o                         
  -2   2   1         47.18         44.29         4.31 o                         
  -1   2   1        547.85        520.50         9.39 o                         
   0   2   1       4282.04       3907.03       104.35 o                         
   1   2   1        543.53        485.63        15.46 o                         
   2   2   1         46.50         41.39         3.85 o                         
   4   2   1         44.39         50.97         1.34 o                         
   5   2   1         38.69         40.56         1.14 o                         
   6   2   1        355.49        369.57         6.12 o                         
   7   2   1         50.02         54.33         1.73 o                         
  -7   3   1        112.85        111.13         3.78 o                         
  -6   3   1         51.53         53.00         1.33 o                         
  -5   3   1        115.95        117.57         2.18 o                         
  -4   3   1        181.23        180.00         3.61 o                         
  -3   3   1        226.53        217.35        12.46 o                         
  -2   3   1        342.77        343.18        14.32 o                         
  -1   3   1       1101.76       1105.64        21.66 o                         
   0   3   1        296.07        272.38         3.72 o                         
   1   3   1       1092.40       1045.86        21.79 o                         
   4   3   1        179.82        171.62         3.00 o                         
   5   3   1        115.42        116.28         2.12 o                         
   6   3   1         51.31         51.88         1.57 o                         
   7   3   1        112.29        105.94         2.64 o                         
  -7   4   1        251.49        270.38         9.45 o                         
  -6   4   1        162.90        160.17         2.71 o                         
  -5   4   1        296.34        276.74         4.60 o                         
  -4   4   1        460.93        483.73         7.47 o                         
  -3   4   1         80.40         77.49         7.26 o                         
  -2   4   1       1506.84       1472.87        46.15 o                         
  -1   4   1        238.74        202.46         5.81 o                         
   0   4   1        510.08        492.97         8.90 o                         
   1   4   1        240.11        198.68        14.13 o                         
   4   4   1        462.00        468.67         5.27 o                         
   5   4   1        295.06        272.14         3.98 o                         
   6   4   1        162.72        150.96         2.43 o                         
   7   4   1        252.53        254.13         7.57 o                         
  -6   5   1         43.87         42.14         1.21 o                         
  -5   5   1         80.86         80.11         1.92 o                         
  -4   5   1        140.90        135.37         2.84 o                         
  -3   5   1        105.91         93.21         2.18 o                         
  -2   5   1         66.53         93.37         3.34 o                         
  -1   5   1        152.96        149.49         3.14 o                         
   0   5   1          4.93         15.23         1.01 o                         
   1   5   1        152.63        147.66         4.71 o                         
   2   5   1         66.61         91.04         3.69 o                         
   3   5   1        105.92         91.22         2.09 o                         
   4   5   1        139.64        138.73         2.45 o                         
   5   5   1         81.05         78.20         1.68 o                         
   6   5   1         44.65         40.94         1.02 o                         
   7   5   1         85.20         77.23         2.58 o                         
  -6   6   1         30.97         33.11         1.12 o                         
  -5   6   1         91.14         84.87         1.90 o                         
  -4   6   1         10.30          8.66         0.52 o                         
  -3   6   1         85.10         94.68         3.35 o                         
  -2   6   1        693.07        700.62        18.76 o                         
  -1   6   1        230.70        236.65         4.59 o                         
   0   6   1        656.65        673.39        12.85 o                         
   1   6   1        229.71        237.38         6.50 o                         
   2   6   1        690.05        682.03        19.88 o                         
   3   6   1         84.47         90.74         1.92 o                         
   4   6   1         10.34          7.98         0.65 o                         
   5   6   1         91.02         86.37         1.78 o                         
   6   6   1         30.71         34.97         0.96 o                         
  -6   7   1         86.83         84.90         1.92 o                         
  -5   7   1         72.73         71.10         1.66 o                         
  -4   7   1        289.26        281.79         4.89 o                         
  -3   7   1        112.56        112.24         1.98 o                         
  -2   7   1        115.93        129.88         1.65 o                         
  -1   7   1         30.99         48.75         1.87 o                         
   0   7   1         77.40         72.79         2.37 o                         
   1   7   1         31.24         55.07         2.57 o                         
   2   7   1        115.93        128.48         1.66 o                         
   3   7   1        112.79        111.71         2.21 o                         
   4   7   1        288.39        274.23         4.45 o                         
   5   7   1         72.29         73.45         1.57 o                         
   6   7   1         87.09         83.81         1.56 o                         
  -6   8   1          8.62          9.27         0.80 o                         
  -5   8   1         48.60         53.90         1.30 o                         
  -4   8   1        264.65        245.04         4.28 o                         
  -3   8   1        149.12        149.65         2.31 o                         
  -2   8   1        229.55        242.41         2.48 o                         
  -1   8   1         58.38         54.77         1.05 o                         
   0   8   1          8.98         13.29         0.55 o                         
   1   8   1         58.47         53.58         1.14 o                         
   2   8   1        229.42        241.26         2.74 o                         
   3   8   1        148.98        149.39         2.62 o                         
   4   8   1        263.29        246.04         3.89 o                         
   5   8   1         48.98         53.42         1.55 o                         
   6   8   1          8.99          8.76         0.43 o                         
  -6   9   1         24.18         20.19         0.84 o                         
  -5   9   1         26.46         29.28         1.31 o                         
  -4   9   1        171.81        164.13         3.44 o                         
  -3   9   1         61.41         59.84         2.02 o                         
  -2   9   1         96.84        102.84         1.44 o                         
  -1   9   1        549.97        572.03         5.13 o                         
   0   9   1         19.97         16.92         0.59 o                         
   1   9   1        549.88        578.80         5.94 o                         
   2   9   1         95.93        104.37         1.73 o                         
   3   9   1         60.99         58.69         1.34 o                         
   4   9   1        169.19        162.78         2.99 o                         
   5   9   1         26.54         27.44         1.17 o                         
   6   9   1         24.72         22.29         1.17 o                         
  -5  10   1        173.65        181.54         4.71 o                         
  -4  10   1         54.13         54.51         1.55 o                         
  -3  10   1          5.71          7.91         0.49 o                         
  -2  10   1        415.09        407.01         4.31 o                         
  -1  10   1        238.89        240.18         2.80 o                         
   0  10   1        227.78        231.62         2.85 o                         
   1  10   1        239.31        236.51         3.09 o                         
   2  10   1        416.05        411.66         4.72 o                         
   3  10   1          5.73          7.63         0.64 o                         
   4  10   1         53.28         50.99         1.55 o                         
   5  10   1        174.20        177.81         2.77 o                         
  -5  11   1         49.49         45.47         1.50 o                         
  -4  11   1         94.59         91.32         1.97 o                         
  -3  11   1          4.72          4.48         0.54 o                         
  -2  11   1         18.77         15.18         0.58 o                         
  -1  11   1        302.43        306.46         4.54 o                         
   0  11   1         18.00         16.94         0.64 o                         
   1  11   1        302.84        308.09         3.59 o                         
   2  11   1         18.81         15.20         0.51 o                         
   3  11   1          4.82          3.98         0.42 o                         
   4  11   1         95.04         89.70         2.00 o                         
   5  11   1         48.37         44.14         1.29 o                         
  -4  12   1          4.47          5.52         0.39 o                         
  -3  12   1         82.18         88.98         1.73 o                         
  -2  12   1         41.80         42.54         1.05 o                         
  -1  12   1        437.32        447.85         5.25 o                         
   0  12   1        448.84        469.25         5.50 o                         
   1  12   1        439.26        458.99         5.06 o                         
   2  12   1         41.72         42.49         0.86 o                         
   3  12   1         81.61         88.14         1.62 o                         
   4  12   1          4.60          5.70         0.31 o                         
  -3  13   1         75.30         68.39         7.66 o                         
  -2  13   1         38.41         34.23         1.12 o                         
  -1  13   1         61.30         59.09         1.21 o                         
   0  13   1        179.53        186.84         2.62 o                         
   1  13   1         60.86         54.54         1.09 o                         
   2  13   1         38.75         34.67         0.95 o                         
   3  13   1         74.36         76.61         1.86 o                         
  -3  14   1         17.18         13.90         0.95 o                         
  -2  14   1        114.06        118.51         4.58 o                         
  -1  14   1         20.65         19.92         0.62 o                         
   0  14   1        516.24        517.84         5.25 o                         
   1  14   1         20.82         20.62         0.55 o                         
   2  14   1        113.42        105.93         2.32 o                         
   3  14   1         17.10         16.22         1.06 o                         
  -1  15   1        153.28        148.58         4.80 o                         
   0  15   1          3.37          3.23         0.27 o                         
   1  15   1        152.36        141.66         4.85 o                         
   0   0   2       3135.98       3123.82        59.00 o                         
   1   0   2         20.75         12.96         1.01 o                         
   2   0   2       1726.91       1634.67        28.09 o                         
   3   0   2         10.67         11.59         1.47 o                         
   4   0   2        144.95        123.39         2.00 o                         
   5   0   2        183.31        187.77         2.51 o                         
   6   0   2        102.54        106.17         2.15 o                         
   7   0   2          0.47          0.75         0.29 o                         
  -7   1   2         28.18         25.72         0.87 o                         
  -6   1   2        139.95        145.16         2.66 o                         
  -5   1   2        143.93        159.50         2.37 o                         
  -4   1   2          5.54          6.75         0.36 o                         
  -3   1   2        168.80        182.71         7.75 o                         
  -2   1   2        609.67        630.64        15.48 o                         
  -1   1   2        467.01        448.96        11.45 o                         
   0   1   2       1101.18       1054.26        43.05 o                         
   1   1   2        467.43        433.11        23.84 o                         
   2   1   2        611.23        603.58        20.91 o                         
   3   1   2        168.55        171.50        10.30 o                         
   4   1   2          5.92          6.68         0.43 o                         
   5   1   2        146.25        160.46         2.48 o                         
   6   1   2        140.47        149.58         3.03 o                         
   7   1   2         28.36         24.09         0.71 o                         
  -7   2   2         71.49         72.26         1.64 o                         
  -6   2   2        408.29        417.16         5.42 o                         
  -5   2   2        448.14        444.82         5.59 o                         
  -4   2   2        101.14        108.21         1.83 o                         
  -3   2   2        690.13        637.56        24.95 o                         
  -2   2   2        279.71        283.40         8.71 o                         
  -1   2   2       9110.24       9339.22       144.02 o                         
   0   2   2       3937.59       3810.96        72.48 o                         
   1   2   2       9102.84       9600.82       181.34 o                         
   2   2   2        278.98        288.61        10.66 o                         
   3   2   2        692.72        713.54        25.52 o                         
   4   2   2        100.12        103.62         1.63 o                         
   5   2   2        452.05        452.73         5.14 o                         
   6   2   2        408.72        413.41         5.96 o                         
   7   2   2         71.70         72.03         1.26 o                         
  -7   3   2         71.92         70.44         1.57 o                         
  -6   3   2         47.58         50.39         1.19 o                         
  -5   3   2        270.98        271.96         3.96 o                         
  -4   3   2          8.15          9.23         0.48 o                         
  -3   3   2        541.58        524.48        22.22 o                         
  -2   3   2         77.92         62.99         5.19 o                         
  -1   3   2       4173.10       4076.10        64.09 o                         
   0   3   2       2036.91       1898.88        38.79 o                         
   1   3   2       4167.61       4116.50        76.43 o                         
   2   3   2         78.77         65.70         3.65 o                         
   3   3   2        539.68        499.41        21.45 o                         
   4   3   2          8.41          8.41         0.41 o                         
   5   3   2        268.96        269.43         3.94 o                         
   6   3   2         46.39         48.16         1.21 o                         
   7   3   2         71.66         68.25         1.32 o                         
  -7   4   2        111.44        117.01         2.19 o                         
  -6   4   2         54.32         58.56         1.40 o                         
  -5   4   2        300.31        312.53         3.60 o                         
  -4   4   2        117.39        113.25         1.92 o                         
  -3   4   2        375.22        335.70        16.93 o                         
  -2   4   2        868.44        905.21        21.36 o                         
  -1   4   2        715.27        717.39        13.01 o                         
   0   4   2       1213.13       1115.74        15.62 o                         
   1   4   2        717.24        680.41        12.65 o                         
   2   4   2        870.26        869.89        21.46 o                         
   3   4   2        376.97        351.99        17.50 o                         
   4   4   2        117.36        115.43         1.91 o                         
   5   4   2        300.40        318.97         4.35 o                         
   6   4   2         54.14         54.19         1.38 o                         
   7   4   2        110.33        116.13         3.14 o                         
  -6   5   2         60.07         63.17         1.41 o                         
  -5   5   2         17.90         14.52         0.55 o                         
  -4   5   2         68.93         71.74         2.83 o                         
  -3   5   2         51.18         54.45         1.22 o                         
  -2   5   2        175.28        149.49         4.39 o                         
  -1   5   2        444.00        433.99         7.29 o                         
   0   5   2        165.95        160.09         2.79 o                         
   1   5   2        445.55        432.88         8.70 o                         
   2   5   2        176.44        151.97         8.93 o                         
   3   5   2         51.87         54.70         1.58 o                         
   4   5   2         70.38         71.60         1.33 o                         
   5   5   2         18.58         15.23         0.58 o                         
   6   5   2         60.13         61.70         1.43 o                         
  -6   6   2         16.01         17.17         0.63 o                         
  -5   6   2          9.69          9.16         0.54 o                         
  -4   6   2        239.22        219.05         3.98 o                         
  -3   6   2        129.69        141.20         2.94 o                         
  -2   6   2        185.27        200.57        11.35 o                         
  -1   6   2         23.03         21.59         1.15 o                         
   0   6   2         55.57         78.05         2.20 o                         
   1   6   2         23.72         26.90         2.01 o                         
   2   6   2        186.10        207.81         6.28 o                         
   3   6   2        129.89        139.79         2.58 o                         
   4   6   2        239.89        224.18         3.13 o                         
   5   6   2         10.02         10.15         0.51 o                         
   6   6   2         16.39         18.05         0.58 o                         
  -6   7   2          0.80          1.28         0.20 o                         
  -5   7   2        137.34        123.42         3.27 o                         
  -4   7   2          9.97         11.14         0.58 o                         
  -3   7   2        252.66        236.64         5.76 o                         
  -2   7   2         98.48         89.03         1.45 o                         
  -1   7   2        514.30        528.65         9.41 o                         
   0   7   2         28.72         29.64         1.34 o                         
   1   7   2        513.69        532.45         9.51 o                         
   2   7   2         98.88         86.95         1.49 o                         
   3   7   2        256.27        237.15         3.23 o                         
   4   7   2         10.10         13.81         0.81 o                         
   5   7   2        137.55        124.47         2.19 o                         
   6   7   2          0.78          1.47         0.19 o                         
  -6   8   2         29.16         37.88         1.07 o                         
  -5   8   2          6.42          7.98         0.42 o                         
  -4   8   2        125.58        126.20         2.79 o                         
  -3   8   2        100.36        100.66         1.76 o                         
  -2   8   2        131.31        128.81         1.56 o                         
  -1   8   2        285.53        293.78         3.66 o                         
   0   8   2        271.77        314.26         4.20 o                         
   1   8   2        285.12        293.19         3.47 o                         
   2   8   2        130.84        134.01         1.99 o                         
   3   8   2        101.28        100.05         1.68 o                         
   4   8   2        124.87        128.95         2.15 o                         
   5   8   2          6.44          6.28         0.49 o                         
   6   8   2         29.91         37.08         0.81 o                         
  -5   9   2         55.26         53.48         1.30 o                         
  -4   9   2        138.50        148.33         2.46 o                         
  -3   9   2         29.47         28.87         0.84 o                         
  -2   9   2         65.23         67.92         1.08 o                         
  -1   9   2         12.69         11.73         0.44 o                         
   0   9   2          0.05          0.41         0.16 o                         
   1   9   2         12.60         11.63         0.49 o                         
   2   9   2         67.99         70.66         1.33 o                         
   3   9   2         29.36         29.13         1.26 o                         
   4   9   2        140.30        145.67         2.70 o                         
   5   9   2         55.00         54.27         1.79 o                         
  -5  10   2        115.69        115.32         1.95 o                         
  -4  10   2          9.74         10.80         0.81 o                         
  -3  10   2        109.74        110.58         2.02 o                         
  -2  10   2         28.67         30.70         0.68 o                         
  -1  10   2        124.72        117.72         1.70 o                         
   0  10   2         67.41         66.23         1.24 o                         
   1  10   2        124.30        113.80         1.97 o                         
   2  10   2         29.28         32.42         0.79 o                         
   3  10   2        111.49        113.63         2.17 o                         
   4  10   2          9.87         11.04         0.60 o                         
   5  10   2        115.94        115.44         1.93 o                         
  -5  11   2        116.42        107.59         2.41 o                         
  -4  11   2         21.25         24.55         0.87 o                         
  -3  11   2        338.92        334.06         5.11 o                         
  -2  11   2        150.62        146.10         1.96 o                         
  -1  11   2         60.97         64.59         1.21 o                         
   0  11   2         32.90         38.09         0.90 o                         
   1  11   2         62.31         63.14         1.30 o                         
   2  11   2        151.79        144.99         2.02 o                         
   3  11   2        341.34        335.46         6.23 o                         
   4  11   2         21.16         24.01         0.79 o                         
   5  11   2        116.39        111.86         2.18 o                         
  -4  12   2          0.60          1.12         0.20 o                         
  -3  12   2         51.18         46.44         1.64 o                         
  -2  12   2          7.89          7.49         0.39 o                         
  -1  12   2        670.33        693.07         7.12 o                         
   0  12   2        894.62        933.64         9.30 o                         
   1  12   2        668.42        682.54         7.04 o                         
   2  12   2          7.91          6.98         0.37 o                         
   3  12   2         51.26         50.65         1.74 o                         
   4  12   2          0.70          1.28         0.17 o                         
  -3  13   2         20.14         16.80         1.45 o                         
  -2  13   2         22.94         22.40         1.10 o                         
  -1  13   2         10.03         10.16         0.45 o                         
   0  13   2         35.69         37.41         0.95 o                         
   1  13   2         10.00          9.86         0.45 o                         
   2  13   2         23.62         25.91         0.73 o                         
   3  13   2         20.07         20.52         0.88 o                         
  -3  14   2          7.47          8.36         0.73 o                         
  -2  14   2        101.49         96.99         2.80 o                         
  -1  14   2        130.27        126.39         2.07 o                         
   0  14   2         77.41         81.92         1.41 o                         
   1  14   2        130.30        126.74         2.69 o                         
   2  14   2        102.08         95.84         2.86 o                         
  -1  15   2          8.32          9.05         0.41 o                         
   0  15   2         28.16         28.59         0.84 o                         
   1  15   2          8.39          8.27         0.55 o                         
   1   0   3       5247.60       5186.07       101.20 o                         
   2   0   3        733.19        636.76        12.68 o                         
   3   0   3         22.44         25.28         2.17 o                         
   4   0   3        728.93        735.93         8.63 o                         
   5   0   3          8.29          6.47         0.42 o                         
   6   0   3         82.74         85.13         1.84 o                         
   7   0   3         55.79         53.02         1.32 o                         
  -7   1   3          6.95          6.26         0.41 o                         
  -6   1   3         13.87         13.98         0.61 o                         
  -5   1   3        553.74        566.13         6.72 o                         
  -4   1   3         59.30         57.17         1.09 o                         
  -3   1   3        472.56        501.66        14.96 o                         
  -2   1   3       1543.60       1638.15        34.76 o                         
  -1   1   3       4068.58       3880.16        74.51 o                         
   0   1   3         70.66         65.81         1.13 o                         
   1   1   3       4071.98       3869.63       104.88 o                         
   2   1   3       1535.59       1540.64        46.12 o                         
   3   1   3        468.46        501.35        20.59 o                         
   4   1   3         59.76         56.92         1.04 o                         
   5   1   3        553.73        559.06         7.15 o                         
   6   1   3         13.81         14.83         0.70 o                         
   7   1   3          7.29          7.47         0.45 o                         
  -7   2   3        104.05        120.41         2.34 o                         
  -6   2   3        227.83        240.81         3.45 o                         
  -5   2   3        291.95        302.06         4.02 o                         
  -4   2   3        119.12        116.26         1.80 o                         
  -3   2   3        807.36        810.79        44.18 o                         
  -2   2   3        269.66        307.69         9.30 o                         
  -1   2   3       8589.77       9249.80       228.68 o                         
   0   2   3       4116.46       4335.49        82.26 o                         
   1   2   3       8582.52       9009.14       170.48 o                         
   2   2   3        268.09        293.42         8.96 o                         
   3   2   3        802.78        819.72        41.37 o                         
   4   2   3        118.48        113.11         1.63 o                         
   5   2   3        291.48        291.07         3.57 o                         
   6   2   3        228.76        241.44         4.24 o                         
   7   2   3        104.93        116.64         3.50 o                         
  -7   3   3         22.51         24.64         0.82 o                         
  -6   3   3        107.47        110.55         2.14 o                         
  -5   3   3         95.62         97.36         1.69 o                         
  -4   3   3         69.42         66.47         1.47 o                         
  -3   3   3        123.14        120.11        11.36 o                         
  -2   3   3        258.93        288.61         9.06 o                         
  -1   3   3       1956.01       1904.07        31.21 o                         
   0   3   3          0.46          0.89         0.35 o                         
   1   3   3       1962.37       1926.27        48.32 o                         
   2   3   3        257.32        283.56         8.93 o                         
   3   3   3        123.85        136.12        11.23 o                         
   4   3   3         69.89         68.11         1.17 o                         
   5   3   3         95.57         95.33         1.75 o                         
   6   3   3        108.37        107.30         2.51 o                         
   7   3   3         23.15         24.04         0.57 o                         
  -7   4   3         17.18         15.56         0.71 o                         
  -6   4   3         87.05         90.61         1.82 o                         
  -5   4   3         23.92         21.63         0.71 o                         
  -4   4   3        131.41        138.68         3.20 o                         
  -3   4   3        726.60        740.53        16.54 o                         
  -2   4   3        222.39        220.29         9.31 o                         
  -1   4   3         50.68         57.77         3.21 o                         
   0   4   3        645.91        670.45        11.70 o                         
   1   4   3         50.39         59.60         2.63 o                         
   2   4   3        222.79        207.66         7.47 o                         
   3   4   3        726.77        730.98        28.95 o                         
   4   4   3        129.40        136.23         1.99 o                         
   5   4   3         23.12         20.92         0.78 o                         
   6   4   3         86.72         87.09         2.51 o                         
   7   4   3         17.52         15.20         0.52 o                         
  -6   5   3         60.38         64.74         1.41 o                         
  -5   5   3         61.65         58.59         1.41 o                         
  -4   5   3          9.20          6.36         0.42 o                         
  -3   5   3         38.04         40.01         1.11 o                         
  -2   5   3        785.14        823.77        13.26 o                         
  -1   5   3        273.84        289.61         4.84 o                         
   0   5   3        393.53        335.40         4.76 o                         
   1   5   3        272.06        279.99         6.58 o                         
   2   5   3        781.69        837.89        15.55 o                         
   3   5   3         37.47         41.97         1.18 o                         
   4   5   3          9.69          7.60         0.54 o                         
   5   5   3         60.95         57.74         1.33 o                         
   6   5   3         61.80         66.31         1.96 o                         
  -6   6   3         52.74         51.15         1.14 o                         
  -5   6   3        103.39         99.85         1.80 o                         
  -4   6   3        169.55        164.88         2.73 o                         
  -3   6   3         16.47         20.02         0.87 o                         
  -2   6   3        662.76        630.59        13.41 o                         
  -1   6   3       1134.44       1227.67        18.47 o                         
   0   6   3          0.17          1.44         0.29 o                         
   1   6   3       1136.28       1244.43        22.13 o                         
   2   6   3        662.27        654.89        15.54 o                         
   3   6   3         15.70         20.37         0.68 o                         
   4   6   3        169.08        167.40         2.76 o                         
   5   6   3        103.29        102.96         2.19 o                         
   6   6   3         54.07         53.13         1.35 o                         
  -6   7   3          4.48          4.82         0.33 o                         
  -5   7   3        488.03        478.06         5.69 o                         
  -4   7   3         99.80        106.25         1.87 o                         
  -3   7   3          9.94          9.72         0.49 o                         
  -2   7   3         16.00         15.07         0.47 o                         
  -1   7   3         44.10         43.12         1.67 o                         
   0   7   3        335.06        352.99         7.06 o                         
   1   7   3         41.96         39.53         1.73 o                         
   2   7   3         16.30         16.63         0.49 o                         
   3   7   3          9.97          9.16         0.45 o                         
   4   7   3         99.15        106.94         2.19 o                         
   5   7   3        485.10        474.67         6.10 o                         
   6   7   3          4.32          4.32         0.31 o                         
  -6   8   3         46.08         53.64         1.11 o                         
  -5   8   3        284.85        306.73         3.83 o                         
  -4   8   3         44.01         41.70         1.12 o                         
  -3   8   3         86.24         79.16         1.42 o                         
  -2   8   3        240.01        245.99         2.59 o                         
  -1   8   3        597.83        659.07         6.64 o                         
   0   8   3          4.04          5.69         0.43 o                         
   1   8   3        596.44        643.53         5.78 o                         
   2   8   3        240.01        244.14         2.74 o                         
   3   8   3         86.26         80.47         1.57 o                         
   4   8   3         44.67         44.20         1.86 o                         
   5   8   3        284.82        305.75         3.84 o                         
   6   8   3         46.38         50.46         1.25 o                         
  -5   9   3         22.79         21.52         0.74 o                         
  -4   9   3         34.70         34.31         0.96 o                         
  -3   9   3         59.56         51.11         1.12 o                         
  -2   9   3         46.04         43.41         0.88 o                         
  -1   9   3         79.23         81.18         1.25 o                         
   0   9   3        163.63        165.98         2.09 o                         
   1   9   3         79.65         80.61         1.33 o                         
   2   9   3         45.30         43.98         0.93 o                         
   3   9   3         59.65         53.35         1.38 o                         
   4   9   3         33.26         34.91         1.13 o                         
   5   9   3         23.19         21.46         1.38 o                         
  -5  10   3         36.47         33.95         0.83 o                         
  -4  10   3         63.86         70.23         1.46 o                         
  -3  10   3        161.68        160.39         2.66 o                         
  -2  10   3         42.92         41.72         0.82 o                         
  -1  10   3         14.40         13.27         0.56 o                         
   0  10   3        284.69        282.42         3.16 o                         
   1  10   3         14.27         12.97         0.59 o                         
   2  10   3         43.13         43.79         0.93 o                         
   3  10   3        161.78        161.88         2.95 o                         
   4  10   3         62.99         67.82         1.61 o                         
   5  10   3         35.38         32.48         0.80 o                         
  -5  11   3         20.39         17.73         0.73 o                         
  -4  11   3         10.58         10.85         0.58 o                         
  -3  11   3         24.94         26.47         0.91 o                         
  -2  11   3         42.03         41.60         1.06 o                         
  -1  11   3        261.48        265.18         3.35 o                         
   0  11   3        201.59        214.25         2.56 o                         
   1  11   3        258.15        258.40         3.83 o                         
   2  11   3         41.98         42.73         0.98 o                         
   3  11   3         25.02         27.31         0.94 o                         
   4  11   3         10.28          9.95         0.49 o                         
   5  11   3         19.84         18.21         0.71 o                         
  -4  12   3          2.31          1.99         0.34 o                         
  -3  12   3        135.31        114.64         3.26 o                         
  -2  12   3         19.97         19.71         0.71 o                         
  -1  12   3        203.01        207.55         2.96 o                         
   0  12   3         47.45         50.76         1.06 o                         
   1  12   3        202.09        209.35         2.75 o                         
   2  12   3         19.63         20.71         0.63 o                         
   3  12   3        136.47        123.54         2.97 o                         
   4  12   3          2.31          2.10         0.20 o                         
  -3  13   3         12.74          8.75         1.13 o                         
  -2  13   3         61.09         58.11         1.60 o                         
  -1  13   3         81.61         78.40         1.54 o                         
   0  13   3          0.28          0.16         0.18 o                         
   1  13   3         81.41         79.88         1.35 o                         
   2  13   3         60.55         57.92         1.14 o                         
   3  13   3         12.95         10.06         0.57 o                         
  -2  14   3        114.07        111.21         2.48 o                         
  -1  14   3         51.42         49.61         1.02 o                         
   0  14   3         14.70         12.54         0.55 o                         
   1  14   3         51.19         50.68         1.01 o                         
   2  14   3        113.70        116.07         5.55 o                         
  -1  15   3          5.30          4.23         0.31 o                         
   0  15   3         19.50         16.46         0.76 o                         
   0   0   4       2748.70       2899.99        45.39 o                         
   1   0   4       2264.51       2284.89        31.83 o                         
   2   0   4        122.63         99.69         3.61 o                         
   3   0   4         53.73         52.55         5.82 o                         
   4   0   4        687.88        685.31         7.27 o                         
   5   0   4        294.72        298.11         3.95 o                         
   6   0   4         36.59         39.00         1.24 o                         
   7   0   4         63.75         65.89         2.19 o                         
  -7   1   4         79.34         78.36         2.01 o                         
  -6   1   4          3.59          3.99         0.43 o                         
  -5   1   4        313.60        304.97         3.76 o                         
  -4   1   4         41.00         43.20         0.87 o                         
  -3   1   4         30.95         28.87         2.97 o                         
  -2   1   4        580.65        587.91        16.92 o                         
  -1   1   4       1898.32       1852.86        36.95 o                         
   0   1   4        385.70        439.47         5.88 o                         
   1   1   4       1898.55       1761.64        49.22 o                         
   2   1   4        580.96        600.27        20.87 o                         
   3   1   4         31.27         34.92         4.44 o                         
   4   1   4         41.59         44.53         1.05 o                         
   5   1   4        311.58        293.42         3.89 o                         
   6   1   4          3.72          3.87         0.42 o                         
   7   1   4         79.30         78.18         2.28 o                         
  -7   2   4          1.36          0.86         0.20 o                         
  -6   2   4        225.60        235.32         5.19 o                         
  -5   2   4        135.18        135.95         2.08 o                         
  -4   2   4        364.53        358.46         4.06 o                         
  -3   2   4        288.10        271.96        11.10 o                         
  -2   2   4         73.48         91.50         4.45 o                         
  -1   2   4       2621.00       2524.55        35.73 o                         
   0   2   4        907.48        864.44        11.16 o                         
   1   2   4       2632.61       2532.04        40.95 o                         
   2   2   4         73.20         92.83         4.45 o                         
   3   2   4        286.18        257.32         9.80 o                         
   4   2   4        363.61        351.87         4.26 o                         
   5   2   4        133.38        134.33         1.89 o                         
   6   2   4        226.23        235.22         4.11 o                         
   7   2   4          1.27          0.84         0.17 o                         
  -7   3   4        198.16        183.81         5.51 o                         
  -6   3   4         91.65         98.85         2.71 o                         
  -5   3   4          0.83          1.60         0.22 o                         
  -4   3   4         82.83         86.18         1.49 o                         
  -3   3   4         50.13         40.20         3.61 o                         
  -2   3   4        155.67        159.48         5.13 o                         
  -1   3   4         63.99         78.27         4.08 o                         
   0   3   4        182.97        213.42         6.25 o                         
   1   3   4         62.68         77.14         3.16 o                         
   2   3   4        156.74        162.75         6.37 o                         
   3   3   4         51.79         54.61         5.06 o                         
   4   3   4         83.47         86.35         1.57 o                         
   5   3   4          0.71          1.26         0.24 o                         
   6   3   4         92.67        103.31         2.50 o                         
   7   3   4        198.96        190.95         5.90 o                         
  -6   4   4        205.47        216.66         3.37 o                         
  -5   4   4         18.60         18.16         0.66 o                         
  -4   4   4        441.00        434.85         5.14 o                         
  -3   4   4        289.19        301.93         6.07 o                         
  -2   4   4        924.22        886.90        14.12 o                         
  -1   4   4        613.04        637.74        16.77 o                         
   0   4   4        690.18        775.04        12.14 o                         
   1   4   4        612.10        647.07        17.25 o                         
   2   4   4        920.72        876.95        18.37 o                         
   3   4   4        291.22        305.98         4.61 o                         
   4   4   4        443.11        440.67         4.87 o                         
   5   4   4         18.45         17.86         0.67 o                         
   6   4   4        207.23        216.53         3.73 o                         
   7   4   4         23.31         17.98         0.97 o                         
  -6   5   4         15.99         12.60         0.49 o                         
  -5   5   4         71.42         75.29         1.63 o                         
  -4   5   4         86.80         76.37         1.53 o                         
  -3   5   4          4.18          6.05         0.37 o                         
  -2   5   4         17.90         22.64         1.56 o                         
  -1   5   4        125.86        145.12         3.09 o                         
   0   5   4         74.52         85.47         2.74 o                         
   1   5   4        124.49        143.50         3.75 o                         
   2   5   4         16.64         22.55         1.52 o                         
   3   5   4          4.27          6.81         0.36 o                         
   4   5   4         85.24         74.58         1.48 o                         
   5   5   4         71.01         75.10         1.58 o                         
   6   5   4         16.09         13.62         0.58 o                         
  -6   6   4         39.42         42.74         0.97 o                         
  -5   6   4         46.18         45.73         1.03 o                         
  -4   6   4        282.54        285.21         4.06 o                         
  -3   6   4        589.39        577.16         7.61 o                         
  -2   6   4        704.63        705.86        11.57 o                         
  -1   6   4        783.52        824.34        11.97 o                         
   0   6   4         56.49         76.10         2.22 o                         
   1   6   4        782.64        828.46        15.68 o                         
   2   6   4        705.37        723.91         9.99 o                         
   3   6   4        588.57        597.25         6.26 o                         
   4   6   4        282.71        281.86         4.38 o                         
   5   6   4         45.46         44.76         1.26 o                         
   6   6   4         39.81         44.02         1.02 o                         
  -6   7   4          3.67          2.00         0.20 o                         
  -5   7   4         43.21         43.43         0.96 o                         
  -4   7   4         69.07         68.04         1.41 o                         
  -3   7   4         83.59         82.18         1.68 o                         
  -2   7   4        366.11        336.26         3.29 o                         
  -1   7   4        186.23        176.40         2.41 o                         
   0   7   4         40.78         40.97         1.70 o                         
   1   7   4        183.73        184.73         3.55 o                         
   2   7   4        366.27        343.38         3.19 o                         
   3   7   4         84.52         87.17         1.79 o                         
   4   7   4         69.29         69.00         1.65 o                         
   5   7   4         43.04         43.76         1.20 o                         
   6   7   4          3.73          2.19         0.30 o                         
  -6   8   4         13.40         15.45         0.64 o                         
  -5   8   4         82.96         88.75         1.49 o                         
  -4   8   4        218.62        219.39         3.09 o                         
  -3   8   4        123.98        127.33         2.14 o                         
  -2   8   4        392.66        389.45         3.72 o                         
  -1   8   4         83.86         89.55         1.41 o                         
   0   8   4         13.36          8.03         0.41 o                         
   1   8   4         84.06         90.39         1.29 o                         
   2   8   4        392.53        388.56         3.77 o                         
   3   8   4        122.56        127.56         2.24 o                         
   4   8   4        218.50        223.36         3.73 o                         
   5   8   4         82.91         90.23         1.62 o                         
  -5   9   4         39.24         38.89         0.91 o                         
  -4   9   4         25.05         28.25         1.15 o                         
  -3   9   4         98.19         96.06         1.71 o                         
  -2   9   4        740.88        724.80         6.09 o                         
  -1   9   4        428.57        434.07         4.86 o                         
   0   9   4        265.04        290.64         3.47 o                         
   1   9   4        428.30        434.00         4.47 o                         
   2   9   4        748.97        745.65         6.96 o                         
   3   9   4         97.40         95.50         2.09 o                         
   4   9   4         25.93         27.94         0.98 o                         
   5   9   4         39.42         40.13         1.21 o                         
  -5  10   4         32.43         35.33         1.01 o                         
  -4  10   4        120.73        117.60         2.01 o                         
  -3  10   4        121.14        113.34         1.94 o                         
  -2  10   4        163.61        170.41         2.14 o                         
  -1  10   4         28.69         26.52         0.94 o                         
   0  10   4          7.95          6.85         0.45 o                         
   1  10   4         28.88         25.64         0.80 o                         
   2  10   4        164.61        170.87         2.15 o                         
   3  10   4        120.23        114.86         2.30 o                         
   4  10   4        120.23        123.96         2.27 o                         
   5  10   4         32.37         33.00         1.02 o                         
  -4  11   4        113.25        121.85         2.36 o                         
  -3  11   4         42.78         45.63         1.24 o                         
  -2  11   4         41.95         41.99         1.21 o                         
  -1  11   4        183.91        180.22         3.57 o                         
   0  11   4        101.13        102.73         1.76 o                         
   1  11   4        182.88        180.45         2.26 o                         
   2  11   4         42.17         42.67         1.10 o                         
   3  11   4         44.17         50.54         1.86 o                         
   4  11   4        112.76        123.82         2.37 o                         
   5  11   4         11.13          9.04         0.63 o                         
  -4  12   4          1.76          2.52         0.35 o                         
  -3  12   4          6.68          6.32         0.67 o                         
  -2  12   4         55.94         51.54         1.26 o                         
  -1  12   4          3.82          3.36         0.33 o                         
   0  12   4          5.61          6.88         0.42 o                         
   1  12   4          4.13          3.90         0.30 o                         
   2  12   4         56.23         52.69         1.03 o                         
   3  12   4          6.91          6.52         0.40 o                         
   4  12   4          1.79          2.15         0.21 o                         
  -2  13   4         57.63         57.30         1.75 o                         
  -1  13   4          1.28          1.23         0.28 o                         
   0  13   4          2.59          1.78         0.24 o                         
   1  13   4          1.19          1.64         0.25 o                         
   2  13   4         57.97         61.79         1.37 o                         
   3  13   4         18.39         18.35         1.74 o                         
  -2  14   4         37.34         35.34         1.12 o                         
  -1  14   4         73.95         77.40         1.79 o                         
   0  14   4        417.35        439.10         5.61 o                         
   1  14   4         73.80         80.77         1.33 o                         
   2  14   4         36.67         34.73         2.96 o                         
  -1  15   4        130.85        100.73         3.50 o                         
   0  15   4          6.59          6.78         0.40 o                         
   1   0   5          0.01          5.06         0.71 o                         
   2   0   5       2549.18       2698.52        78.72 o                         
   3   0   5        339.37        379.18        18.53 o                         
   4   0   5         83.22         84.06         1.34 o                         
   5   0   5        213.22        219.47         3.39 o                         
   6   0   5         59.39         58.37         1.47 o                         
   7   0   5        121.09        123.47         4.10 o                         
  -7   1   5          5.20          4.18         0.51 o                         
  -6   1   5         25.23         22.61         0.81 o                         
  -5   1   5        131.88        132.67         2.18 o                         
  -4   1   5        558.28        566.68         6.01 o                         
  -3   1   5        320.69        317.64        11.19 o                         
  -2   1   5        134.88        142.73         5.74 o                         
  -1   1   5        428.41        417.04        16.47 o                         
   0   1   5          0.09          0.30         0.28 o                         
   1   1   5        429.29        408.62        13.22 o                         
   2   1   5        136.97        149.10         7.78 o                         
   3   1   5        322.26        322.27        15.29 o                         
   4   1   5        557.79        571.29         6.58 o                         
   5   1   5        131.94        130.67         2.34 o                         
   6   1   5         25.46         24.88         0.84 o                         
   7   1   5          4.94          3.62         0.51 o                         
  -7   2   5         28.78         24.32         1.17 o                         
  -6   2   5         13.49         13.12         0.61 o                         
  -5   2   5         74.84         77.85         1.41 o                         
  -4   2   5        196.06        192.71         2.41 o                         
  -3   2   5        498.36        462.86        17.67 o                         
  -2   2   5        703.62        719.91        14.60 o                         
  -1   2   5       1030.49        927.62        18.93 o                         
   0   2   5        594.61        689.26         9.99 o                         
   1   2   5       1031.59        977.31        16.85 o                         
   2   2   5        702.78        725.96        17.90 o                         
   3   2   5        495.72        457.97        14.34 o                         
   4   2   5        197.57        197.05         2.66 o                         
   5   2   5         74.40         75.19         1.49 o                         
   6   2   5         13.93         14.73         0.64 o                         
   7   2   5         29.04         27.37         1.39 o                         
  -6   3   5         21.99         23.26         0.87 o                         
  -5   3   5        119.01        123.31         2.17 o                         
  -4   3   5        322.77        330.11         4.56 o                         
  -3   3   5         13.20         12.12         0.99 o                         
  -2   3   5        434.49        418.27         9.90 o                         
  -1   3   5        699.33        738.04        13.94 o                         
   0   3   5       2863.65       2819.77        61.04 o                         
   1   3   5        695.40        675.88        13.07 o                         
   2   3   5        435.40        419.93        12.10 o                         
   3   3   5         13.17         12.85         1.14 o                         
   4   3   5        324.75        329.23         4.06 o                         
   5   3   5        117.43        124.11         2.01 o                         
   6   3   5         22.36         22.14         0.77 o                         
   7   3   5          7.07          4.80         0.51 o                         
  -6   4   5         44.37         48.05         1.35 o                         
  -5   4   5         88.08         89.30         1.78 o                         
  -4   4   5        637.45        646.21         7.99 o                         
  -3   4   5        144.66        139.09         2.04 o                         
  -2   4   5       1954.25       1951.05        38.93 o                         
  -1   4   5        258.13        288.26         5.80 o                         
   0   4   5        188.86        201.79         6.38 o                         
   1   4   5        256.89        280.05         5.03 o                         
   2   4   5       1949.75       1976.55        33.39 o                         
   3   4   5        144.26        138.50         1.99 o                         
   4   4   5        641.66        647.47         7.20 o                         
   5   4   5         88.52         88.98         1.61 o                         
   6   4   5         44.07         48.29         1.26 o                         
  -6   5   5         60.76         58.60         1.35 o                         
  -5   5   5        117.24        121.50         2.02 o                         
  -4   5   5        426.14        410.41         5.33 o                         
  -3   5   5        101.89         93.48         1.76 o                         
  -2   5   5        682.47        625.13        13.20 o                         
  -1   5   5        586.58        631.42        14.46 o                         
   0   5   5        795.70        866.66        10.16 o                         
   1   5   5        588.77        658.31        11.15 o                         
   2   5   5        684.70        627.98        13.35 o                         
   3   5   5        100.88         96.96         2.53 o                         
   4   5   5        428.27        407.74         4.57 o                         
   5   5   5        115.73        123.58         2.14 o                         
   6   5   5         59.71         57.26         1.60 o                         
  -6   6   5         42.61         47.13         1.51 o                         
  -5   6   5          4.56          6.02         0.37 o                         
  -4   6   5         74.40         72.75         1.57 o                         
  -3   6   5         87.48         77.70         1.52 o                         
  -2   6   5        291.74        281.69         3.83 o                         
  -1   6   5        252.77        263.80         5.16 o                         
   0   6   5       1657.71       1908.92        32.98 o                         
   1   6   5        251.54        248.59         7.86 o                         
   2   6   5        293.17        287.15         3.63 o                         
   3   6   5         88.81         80.50         1.36 o                         
   4   6   5         73.82         72.40         1.31 o                         
   5   6   5          4.64          5.86         0.40 o                         
   6   6   5         41.72         46.16         1.39 o                         
  -6   7   5         62.68         58.02         1.35 o                         
  -5   7   5         45.93         46.90         1.02 o                         
  -4   7   5         95.83        100.67         1.93 o                         
  -3   7   5         25.03         26.08         0.77 o                         
  -2   7   5        130.49        135.83         1.70 o                         
  -1   7   5         27.84         30.14         0.76 o                         
   0   7   5          6.73          5.51         0.43 o                         
   1   7   5         27.59         29.53         0.88 o                         
   2   7   5        131.07        137.50         1.61 o                         
   3   7   5         24.54         25.75         1.03 o                         
   4   7   5         96.88        101.05         2.33 o                         
   5   7   5         45.23         46.70         1.20 o                         
   6   7   5         62.60         56.77         2.25 o                         
  -6   8   5          7.76          7.58         0.62 o                         
  -5   8   5         11.55         12.82         0.53 o                         
  -4   8   5         56.62         55.71         1.36 o                         
  -3   8   5         86.96         83.25         1.48 o                         
  -2   8   5         17.48         19.72         0.59 o                         
  -1   8   5        148.55        143.65         2.29 o                         
   0   8   5        161.51        166.43         2.87 o                         
   1   8   5        150.16        145.63         1.79 o                         
   2   8   5         17.54         20.29         0.54 o                         
   3   8   5         86.42         82.86         1.43 o                         
   4   8   5         57.06         55.48         1.46 o                         
   5   8   5         11.05         12.99         0.57 o                         
   6   8   5          8.11          7.60         0.68 o                         
  -5   9   5         12.81         14.27         0.59 o                         
  -4   9   5        141.88        149.56         2.47 o                         
  -3   9   5          4.91          5.84         0.39 o                         
  -2   9   5        553.59        544.18         5.41 o                         
  -1   9   5         39.93         38.00         0.97 o                         
   0   9   5         49.42         49.50         1.05 o                         
   1   9   5         39.78         36.02         1.00 o                         
   2   9   5        551.27        555.51         5.02 o                         
   3   9   5          4.97          6.23         0.62 o                         
   4   9   5        142.00        149.71         3.01 o                         
   5   9   5         12.47         14.80         0.70 o                         
  -5  10   5         40.46         45.17         1.83 o                         
  -4  10   5        292.13        307.60         4.09 o                         
  -3  10   5        181.98        175.43         2.42 o                         
  -2  10   5        281.68        277.26         3.02 o                         
  -1  10   5        237.62        229.93         2.99 o                         
   0  10   5        748.77        749.96         8.01 o                         
   1  10   5        237.46        229.34         2.97 o                         
   2  10   5        280.52        277.41         2.88 o                         
   3  10   5        182.01        179.73         3.09 o                         
   4  10   5        293.15        304.45         4.43 o                         
   5  10   5         40.87         45.66         1.64 o                         
  -4  11   5         14.35         16.24         0.71 o                         
  -3  11   5         49.82         50.88         1.80 o                         
  -2  11   5        228.52        220.90         2.85 o                         
  -1  11   5         21.78         19.53         0.72 o                         
   0  11   5        179.93        183.84         2.89 o                         
   1  11   5         20.81         20.10         0.63 o                         
   2  11   5        228.90        222.89         2.93 o                         
   3  11   5         50.43         55.99         1.52 o                         
   4  11   5         14.45         15.90         0.74 o                         
  -4  12   5         65.10         60.44         2.81 o                         
  -3  12   5         39.53         36.48         1.58 o                         
  -2  12   5         69.05         67.47         1.35 o                         
  -1  12   5         51.27         53.06         1.67 o                         
   0  12   5         40.59         41.60         1.09 o                         
   1  12   5         52.19         51.70         1.14 o                         
   2  12   5         69.75         68.49         2.17 o                         
   3  12   5         39.60         36.66         0.91 o                         
   4  12   5         64.53         57.75         1.80 o                         
  -3  13   5         16.83         16.27         1.28 o                         
  -2  13   5         45.37         44.07         2.53 o                         
  -1  13   5         29.80         31.74         1.16 o                         
   0  13   5          0.01          0.38         0.17 o                         
   1  13   5         29.58         30.35         0.91 o                         
   2  13   5         44.38         45.72         1.22 o                         
   3  13   5         16.40         14.48         0.76 o                         
  -2  14   5         50.66         40.28         1.95 o                         
  -1  14   5         19.23         19.93         1.20 o                         
   0  14   5          0.98          2.87         0.26 o                         
   1  14   5         19.09         20.90         0.74 o                         
   2  14   5         49.57         53.31         2.35 o                         
   0   0   6       1020.71        953.87        16.99 o                         
   1   0   6        178.21        169.05         4.88 o                         
   2   0   6        335.15        325.78        15.05 o                         
   3   0   6          3.65          4.18         1.77 o                         
   4   0   6         51.85         54.92         1.77 o                         
   5   0   6        229.79        235.52         3.52 o                         
   6   0   6         77.24         89.02         2.87 o                         
   7   0   6         19.03         16.38         0.90 o                         
  -6   1   6         10.06          9.94         0.59 o                         
  -5   1   6        509.20        497.27         5.88 o                         
  -4   1   6        222.01        243.30         2.85 o                         
  -3   1   6        108.46        128.59        10.14 o                         
  -2   1   6        165.33        169.07         8.18 o                         
  -1   1   6        494.70        520.68         9.60 o                         
   0   1   6        640.76        553.88         8.17 o                         
   1   1   6        499.72        501.70        13.72 o                         
   2   1   6        166.33        162.57         8.19 o                         
   4   1   6        223.84        237.53         2.97 o                         
   5   1   6        507.61        501.58         7.06 o                         
   6   1   6          9.70          9.76         0.68 o                         
   7   1   6         43.77         36.39         1.54 o                         
  -6   2   6         16.52         15.16         0.79 o                         
  -5   2   6         79.53         82.44         1.57 o                         
  -4   2   6        255.59        247.67         3.30 o                         
  -3   2   6         49.16         53.13         1.61 o                         
  -2   2   6       1094.06       1116.38        21.72 o                         
  -1   2   6       1059.98       1035.09        23.17 o                         
   0   2   6         12.77          7.18         0.45 o                         
   1   2   6       1066.95       1022.86        29.91 o                         
   2   2   6       1095.51       1061.28        18.71 o                         
   3   2   6         48.82         54.50         1.90 o                         
   4   2   6        254.13        246.85         3.21 o                         
   5   2   6         80.31         82.74         1.95 o                         
   6   2   6         15.99         12.76         0.77 o                         
   7   2   6         12.76          9.61         0.68 o                         
  -6   3   6         36.63         40.16         1.28 o                         
  -5   3   6         34.87         37.00         1.22 o                         
  -4   3   6         62.67         59.77         1.19 o                         
  -3   3   6          9.74          9.23         0.59 o                         
  -2   3   6       2076.22       2104.58        30.79 o                         
  -1   3   6         33.54         31.63         1.45 o                         
   0   3   6          7.07          5.88         0.41 o                         
   1   3   6         34.40         32.25         1.27 o                         
   2   3   6       2072.66       2104.40        35.23 o                         
   3   3   6          9.10          9.96         0.61 o                         
   4   3   6         62.16         59.79         1.21 o                         
   5   3   6         35.71         37.59         0.97 o                         
   6   3   6         37.50         38.45         1.47 o                         
  -6   4   6        167.46        171.47         2.95 o                         
  -5   4   6         90.81         91.74         2.48 o                         
  -4   4   6        490.37        481.75         5.63 o                         
  -3   4   6         67.77         59.85         1.17 o                         
  -2   4   6       1211.25       1232.98        21.97 o                         
  -1   4   6        144.62        132.30         2.82 o                         
   0   4   6        114.14        101.84         3.98 o                         
   1   4   6        144.69        136.17         3.40 o                         
   2   4   6       1218.49       1215.52        25.42 o                         
   3   4   6         67.92         61.72         1.38 o                         
   4   4   6        488.71        494.65         6.11 o                         
   5   4   6         91.43         92.48         1.49 o                         
   6   4   6        165.71        170.87         3.03 o                         
  -6   5   6         96.21        100.59         2.44 o                         
  -5   5   6        221.15        218.55         2.98 o                         
  -4   5   6        305.29        307.85         4.53 o                         
  -3   5   6        115.98        110.38         1.95 o                         
  -2   5   6        582.49        560.46         7.86 o                         
  -1   5   6         63.30         66.09         2.22 o                         
   0   5   6        119.85        152.91         2.98 o                         
   1   5   6         62.90         65.75         2.36 o                         
   2   5   6        579.73        575.22         7.54 o                         
   3   5   6        114.91        111.59         1.73 o                         
   4   5   6        307.96        310.94         3.67 o                         
   5   5   6        222.38        220.16         2.81 o                         
   6   5   6         96.13        101.22         1.98 o                         
  -6   6   6          9.45         11.58         0.85 o                         
  -5   6   6         31.41         30.12         0.93 o                         
  -4   6   6        266.66        264.16         4.20 o                         
  -3   6   6        969.58        951.73        10.95 o                         
  -2   6   6         39.51         45.76         0.94 o                         
  -1   6   6        444.00        418.79         6.50 o                         
   0   6   6        754.42        810.74        12.79 o                         
   1   6   6        445.37        429.77         7.58 o                         
   2   6   6         40.07         49.47         0.86 o                         
   3   6   6        965.84        991.64        10.32 o                         
   4   6   6        266.05        268.96         3.94 o                         
   5   6   6         30.79         30.13         0.85 o                         
   6   6   6          9.71         11.12         0.65 o                         
  -6   7   6         44.53         48.99         1.47 o                         
  -5   7   6         16.89         16.07         0.97 o                         
  -4   7   6         67.16         68.94         1.70 o                         
  -3   7   6        297.33        271.79         3.30 o                         
  -2   7   6         40.59         48.88         1.25 o                         
  -1   7   6        358.33        373.67         3.94 o                         
   0   7   6          8.05          8.41         0.41 o                         
   1   7   6        359.68        377.06         3.59 o                         
   2   7   6         40.53         49.78         0.92 o                         
   3   7   6        296.08        283.11         3.38 o                         
   4   7   6         67.61         69.53         1.58 o                         
   5   7   6         16.96         17.60         0.68 o                         
   6   7   6         45.01         49.08         1.57 o                         
  -5   8   6         80.10         83.88         1.80 o                         
  -4   8   6         34.94         37.26         1.05 o                         
  -3   8   6        583.56        557.86         5.58 o                         
  -2   8   6         29.66         30.44         0.78 o                         
  -1   8   6          3.68          2.96         0.32 o                         
   0   8   6        174.58        198.61         3.33 o                         
   1   8   6          3.93          3.22         0.26 o                         
   2   8   6         29.24         31.10         0.76 o                         
   3   8   6        582.11        579.38         7.88 o                         
   4   8   6         35.00         37.99         1.13 o                         
   5   8   6         80.29         81.46         1.75 o                         
  -5   9   6         65.11         63.33         1.34 o                         
  -4   9   6         72.22         74.18         1.62 o                         
  -3   9   6         25.76         26.88         0.80 o                         
  -2   9   6        187.76        190.07         2.38 o                         
  -1   9   6        162.08        160.78         2.45 o                         
   0   9   6        202.62        188.75         2.62 o                         
   1   9   6        162.08        166.05         2.38 o                         
   2   9   6        188.17        195.82         2.43 o                         
   3   9   6         25.40         26.19         0.79 o                         
   4   9   6         72.07         77.52         2.22 o                         
   5   9   6         65.07         63.41         1.73 o                         
  -5  10   6         55.10         48.11         1.98 o                         
  -4  10   6        108.89        107.66         2.20 o                         
  -3  10   6         36.92         33.05         1.04 o                         
  -2  10   6         68.90         71.20         1.63 o                         
  -1  10   6        187.27        183.10         2.88 o                         
   0  10   6         72.90         66.35         1.39 o                         
   1  10   6        187.59        188.05         2.74 o                         
   2  10   6         67.48         71.08         1.39 o                         
   3  10   6         36.63         34.73         1.05 o                         
   4  10   6        109.44        104.51         3.07 o                         
   5  10   6         55.02         53.92         1.51 o                         
  -4  11   6         46.93         49.54         2.49 o                         
  -3  11   6         50.62         55.88         2.28 o                         
  -2  11   6         54.63         51.06         1.09 o                         
  -1  11   6         31.26         32.13         1.01 o                         
   0  11   6          3.53          4.36         0.43 o                         
   1  11   6         32.24         35.27         1.10 o                         
   2  11   6         55.02         49.28         0.98 o                         
   3  11   6         50.33         54.53         1.65 o                         
   4  11   6         46.81         51.93         1.37 o                         
  -3  12   6        130.41        123.58         6.12 o                         
  -2  12   6         89.98         92.29         2.11 o                         
  -1  12   6          4.22          3.61         0.32 o                         
   0  12   6         37.17         38.41         0.98 o                         
   1  12   6          4.42          3.62         0.36 o                         
   2  12   6         89.82        100.48         2.40 o                         
   3  12   6        129.46        122.34         2.31 o                         
   4  12   6          6.11          4.62         0.53 o                         
  -3  13   6          0.45          0.75         0.34 o                         
  -2  13   6         23.33         23.66         2.10 o                         
  -1  13   6         55.41         55.90         1.24 o                         
   0  13   6          0.05         -0.09         0.18 o                         
   1  13   6         54.84         54.07         1.11 o                         
   2  13   6         22.95         23.83         0.86 o                         
   3  13   6          0.45          0.79         0.33 o                         
  -2  14   6         67.67         57.10         2.38 o                         
  -1  14   6         97.05         96.83         2.68 o                         
   0  14   6        244.66        269.71         5.72 o                         
   1  14   6         96.86         99.85         2.22 o                         
   2  14   6         68.63         62.28         2.49 o                         
   1   0   7       1349.77       1562.32        20.66 o                         
   2   0   7        177.06        159.98        10.11 o                         
   3   0   7        206.86        194.68         4.28 o                         
   4   0   7         14.85         12.65         0.53 o                         
   5   0   7        194.25        197.78         3.03 o                         
   6   0   7         91.49         94.98         3.21 o                         
  -6   1   7         18.83         20.03         0.79 o                         
  -5   1   7        142.36        142.60         2.39 o                         
  -4   1   7        118.29        109.39         1.86 o                         
  -3   1   7          6.55          7.88         0.50 o                         
  -2   1   7        155.36        119.99         4.95 o                         
  -1   1   7        178.25        196.46         5.41 o                         
   0   1   7          0.11          0.36         0.19 o                         
   1   1   7        176.85        191.40         5.18 o                         
   3   1   7          6.09          7.67         0.61 o                         
   4   1   7        118.09        108.89         1.91 o                         
   5   1   7        142.68        147.40         3.84 o                         
   6   1   7         18.44         18.19         0.94 o                         
  -6   2   7         85.60         84.56         2.02 o                         
  -5   2   7        236.46        228.92         4.79 o                         
  -4   2   7        247.01        249.44         3.10 o                         
  -3   2   7        578.33        559.37         7.03 o                         
  -2   2   7         22.20         22.75         1.86 o                         
  -1   2   7        791.18        791.46        15.89 o                         
   0   2   7        114.79        104.08         2.68 o                         
   1   2   7        788.81        759.39        15.24 o                         
   2   2   7         21.81         20.71         3.73 o                         
   3   2   7        576.63        570.98        12.25 o                         
   4   2   7        247.13        246.17         3.45 o                         
   5   2   7        236.98        231.52         3.37 o                         
   6   2   7         86.61         82.35         1.88 o                         
  -6   3   7          5.30          4.52         0.39 o                         
  -5   3   7         92.14         92.28         1.52 o                         
  -4   3   7         98.91         96.49         1.69 o                         
  -3   3   7        112.89         95.93         2.32 o                         
  -2   3   7        132.58        125.25         4.00 o                         
  -1   3   7        842.25        939.27        15.61 o                         
   0   3   7        150.81        199.79         3.11 o                         
   1   3   7        848.48        925.00        13.17 o                         
   2   3   7        132.77        119.77         4.13 o                         
   3   3   7        111.87        100.06         2.63 o                         
   4   3   7         99.21         98.64         1.55 o                         
   5   3   7         90.92         94.48         1.63 o                         
   6   3   7          5.30          3.71         0.32 o                         
  -6   4   7         16.69         15.01         0.80 o                         
  -5   4   7         21.02         20.27         0.66 o                         
  -4   4   7         35.31         34.41         0.91 o                         
  -3   4   7         47.89         49.37         1.97 o                         
  -2   4   7        207.35        176.73         3.30 o                         
  -1   4   7        999.44       1079.19        15.36 o                         
   0   4   7        235.81        227.27         4.23 o                         
   1   4   7        999.33       1064.73        13.54 o                         
   2   4   7        207.79        179.01         5.45 o                         
   3   4   7         48.20         52.14         1.46 o                         
   4   4   7         36.13         36.94         0.93 o                         
   5   4   7         21.38         21.24         0.68 o                         
   6   4   7         16.80         17.32         1.04 o                         
  -6   5   7         26.94         25.27         1.61 o                         
  -5   5   7         12.01         11.12         0.51 o                         
  -4   5   7         33.59         33.15         1.18 o                         
  -3   5   7       1053.46        998.10        11.10 o                         
  -2   5   7         45.91         42.63         1.10 o                         
  -1   5   7         86.92         91.91         2.47 o                         
   0   5   7        141.85        168.96         3.26 o                         
   1   5   7         86.85         92.36         3.14 o                         
   2   5   7         46.34         46.47         1.16 o                         
   3   5   7       1056.36       1030.41        10.29 o                         
   4   5   7         33.09         32.39         0.76 o                         
   5   5   7         11.49         11.56         0.58 o                         
   6   5   7         26.60         26.64         1.81 o                         
  -6   6   7         55.68         57.99         1.75 o                         
  -5   6   7         59.08         61.05         1.55 o                         
  -4   6   7         53.07         49.91         1.34 o                         
  -3   6   7        634.82        599.20         7.00 o                         
  -2   6   7        132.13        141.30         2.19 o                         
  -1   6   7        224.33        218.82         3.47 o                         
   0   6   7          0.12          0.98         0.18 o                         
   1   6   7        226.81        225.01         2.54 o                         
   2   6   7        131.46        144.64         2.10 o                         
   3   6   7        636.69        611.21         6.00 o                         
   4   6   7         53.65         51.80         1.19 o                         
   5   6   7         59.73         60.85         1.33 o                         
   6   6   7         55.96         59.12         1.95 o                         
  -6   7   7         30.22         25.92         1.30 o                         
  -5   7   7         87.95         89.04         1.71 o                         
  -4   7   7        213.09        213.63         3.55 o                         
  -3   7   7        476.05        488.21         5.57 o                         
  -2   7   7        256.13        244.01         2.93 o                         
  -1   7   7        114.45        125.37         2.28 o                         
   0   7   7         81.75         85.99         1.52 o                         
   1   7   7        113.18        123.58         1.77 o                         
   2   7   7        254.88        247.85         3.24 o                         
   3   7   7        477.56        483.61         7.37 o                         
   4   7   7        212.62        210.70         3.06 o                         
   5   7   7         88.43         90.92         1.88 o                         
   6   7   7         30.13         26.32         1.30 o                         
  -5   8   7        102.63        115.08         2.53 o                         
  -4   8   7         90.64         98.91         2.01 o                         
  -3   8   7        738.97        717.70         7.48 o                         
  -2   8   7        426.50        436.87         4.20 o                         
  -1   8   7         73.22         73.67         1.46 o                         
   0   8   7        501.13        487.22         5.92 o                         
   1   8   7         74.17         74.07         1.35 o                         
   2   8   7        425.76        442.74         4.49 o                         
   3   8   7        737.32        749.08         9.08 o                         
   4   8   7         90.17         93.73         2.11 o                         
   5   8   7        102.25        110.15         2.84 o                         
  -5   9   7         18.52         18.19         0.65 o                         
  -4   9   7          7.28          7.95         0.47 o                         
  -3   9   7        155.21        173.03         2.97 o                         
  -2   9   7         29.01         27.36         0.80 o                         
  -1   9   7         65.77         61.04         1.30 o                         
   0   9   7        384.04        397.54         4.81 o                         
   1   9   7         66.26         66.33         1.28 o                         
   2   9   7         29.36         28.08         0.85 o                         
   3   9   7        155.07        171.70         3.32 o                         
   4   9   7          7.63          8.39         0.62 o                         
   5   9   7         19.18         17.54         1.36 o                         
  -5  10   7         25.14         22.37         1.11 o                         
  -4  10   7         15.14         14.64         0.69 o                         
  -3  10   7        111.13        104.87         2.87 o                         
  -2  10   7         60.65         57.53         1.22 o                         
  -1  10   7         92.25         89.66         1.91 o                         
   0  10   7        290.10        285.10         3.97 o                         
   1  10   7         92.90         88.90         1.69 o                         
   2  10   7         59.97         58.67         1.27 o                         
   3  10   7        110.87        102.91         2.23 o                         
   4  10   7         15.86         14.46         0.86 o                         
   5  10   7         24.54         23.01         2.14 o                         
  -4  11   7        108.15        123.64         4.49 o                         
  -3  11   7         38.98         39.74         1.79 o                         
  -2  11   7         60.77         59.79         1.34 o                         
  -1  11   7         89.11         82.71         1.85 o                         
   0  11   7         22.15         20.69         0.93 o                         
   1  11   7         87.11         82.55         1.76 o                         
   2  11   7         60.84         59.59         1.33 o                         
   3  11   7         39.30         33.85         1.45 o                         
   4  11   7        107.95        117.28         2.99 o                         
  -3  12   7          2.80          3.36         0.60 o                         
  -2  12   7         55.90         53.06         1.43 o                         
  -1  12   7        156.84        157.25         2.47 o                         
   0  12   7          0.75          1.18         0.24 o                         
   1  12   7        157.78        157.87         2.39 o                         
   2  12   7         56.19         55.76         1.41 o                         
   3  12   7          2.94          2.95         0.33 o                         
  -2  13   7          3.30          3.14         0.66 o                         
  -1  13   7         85.47         87.90         1.79 o                         
   0  13   7        142.57        148.96         2.16 o                         
   1  13   7         85.23         88.72         1.77 o                         
   2  13   7          3.44          2.98         0.60 o                         
   3  13   7         86.77         78.35         2.85 o                         
  -1  14   7         18.79         16.60         0.70 o                         
   0  14   7          6.03          4.48         0.40 o                         
   1  14   7         18.90         16.04         0.80 o                         
   0   0   8        170.76        143.22         4.33 o                         
   1   0   8        425.31        472.40         7.94 o                         
   2   0   8        304.13        335.84        16.71 o                         
   3   0   8        166.67        168.45         2.42 o                         
   4   0   8         57.98         49.72         1.35 o                         
   5   0   8        135.87        126.07         3.51 o                         
   6   0   8         17.69         20.20         0.93 o                         
  -6   1   8          5.32          6.56         0.53 o                         
  -5   1   8          0.20          0.26         0.26 o                         
  -4   1   8        251.86        238.58         3.86 o                         
  -3   1   8         36.46         36.04         0.92 o                         
  -2   1   8        126.79        133.56         5.58 o                         
  -1   1   8        612.23        643.47        10.89 o                         
   0   1   8         34.64         24.21         1.28 o                         
   1   1   8        608.32        605.04        20.57 o                         
   3   1   8         36.71         38.25         1.13 o                         
   4   1   8        254.43        248.06         4.30 o                         
   5   1   8          0.29          0.34         0.29 o                         
   6   1   8          5.54          6.53         0.64 o                         
  -6   2   8         30.00         29.40         1.27 o                         
  -5   2   8         29.66         32.76         1.18 o                         
  -4   2   8         34.30         35.68         1.15 o                         
  -3   2   8         95.80         93.28         1.99 o                         
  -2   2   8        262.28        232.68        15.88 o                         
  -1   2   8        986.57       1028.16        21.24 o                         
   0   2   8         20.37         14.68         0.94 o                         
   1   2   8        986.90        972.55        27.43 o                         
   2   2   8        263.10        218.79         6.43 o                         
   3   2   8         94.67         93.16         1.85 o                         
   4   2   8         35.03         35.68         1.09 o                         
   5   2   8         30.40         33.86         1.41 o                         
   6   2   8         30.00         29.97         1.51 o                         
  -6   3   8         26.43         22.60         1.25 o                         
  -5   3   8         12.91         13.16         0.73 o                         
  -4   3   8         97.33         97.07         2.53 o                         
  -3   3   8        256.23        246.41         3.92 o                         
  -2   3   8        466.72        479.07         8.65 o                         
  -1   3   8        431.88        489.38         8.80 o                         
   0   3   8          7.89          9.09         0.85 o                         
   1   3   8        430.50        455.58         9.09 o                         
   2   3   8        465.78        464.31        10.02 o                         
   3   3   8        257.70        248.56         3.69 o                         
   4   3   8         98.10         97.38         1.94 o                         
   5   3   8         13.65         14.16         0.73 o                         
   6   3   8         26.26         24.62         1.32 o                         
  -6   4   8         32.57         32.94         1.90 o                         
  -5   4   8        162.90        154.95         6.12 o                         
  -4   4   8         99.82         98.43         2.29 o                         
  -3   4   8        100.77         83.93         2.10 o                         
  -2   4   8        853.11        804.39         9.56 o                         
  -1   4   8         63.47         63.42         1.89 o                         
   0   4   8        240.21        304.29         8.09 o                         
   1   4   8         63.51         61.99         1.85 o                         
   2   4   8        853.02        831.04        13.35 o                         
   3   4   8         99.89         94.95         2.02 o                         
   4   4   8         98.98         98.18         1.95 o                         
   5   4   8        161.22        159.23         2.47 o                         
   6   4   8         31.47         34.29         1.60 o                         
  -6   5   8         24.73         21.14         0.98 o                         
  -5   5   8          4.23          4.01         0.38 o                         
  -4   5   8         62.35         60.06         2.38 o                         
  -3   5   8        409.08        394.73         5.24 o                         
  -2   5   8        313.61        302.41         4.36 o                         
  -1   5   8        529.33        536.67         6.24 o                         
   0   5   8         66.66         76.51         1.66 o                         
   1   5   8        528.52        536.25         5.89 o                         
   2   5   8        310.51        310.08         4.65 o                         
   3   5   8        411.16        411.49         6.42 o                         
   4   5   8         61.53         60.48         1.35 o                         
   5   5   8          4.30          4.52         0.36 o                         
   6   5   8         25.01         20.51         0.98 o                         
  -6   6   8          2.96          3.36         0.34 o                         
  -5   6   8          1.84          1.08         0.30 o                         
  -4   6   8         22.78         23.47         3.45 o                         
  -3   6   8        768.85        751.34        10.06 o                         
  -2   6   8        187.25        186.71         2.77 o                         
  -1   6   8         14.61         15.44         0.66 o                         
   0   6   8         35.98         33.29         1.66 o                         
   1   6   8         14.51         15.36         0.60 o                         
   2   6   8        186.85        196.59         2.72 o                         
   3   6   8        772.82        768.22         9.29 o                         
   4   6   8         22.72         23.24         0.95 o                         
   5   6   8          1.67          1.54         0.24 o                         
   6   6   8          3.07          3.17         0.35 o                         
  -5   7   8         12.44         10.61         0.57 o                         
  -4   7   8         27.64         26.90         1.60 o                         
  -3   7   8       1340.88       1359.63        14.30 o                         
  -2   7   8        349.79        333.45         4.02 o                         
  -1   7   8        171.64        170.80         2.79 o                         
   0   7   8          4.14          6.23         0.41 o                         
   1   7   8        173.35        175.24         2.76 o                         
   2   7   8        348.52        340.44         4.48 o                         
   3   7   8       1342.08       1382.70        17.16 o                         
   4   7   8         27.00         26.50         1.00 o                         
   5   7   8         12.67         11.69         0.84 o                         
  -5   8   8         13.82         16.15         0.70 o                         
  -4   8   8        128.16        133.91         3.19 o                         
  -3   8   8        501.11        503.53         6.61 o                         
  -2   8   8        197.35        180.58         2.49 o                         
  -1   8   8         59.38         64.95         1.72 o                         
   0   8   8         74.28         62.65         1.46 o                         
   1   8   8         58.79         68.07         1.44 o                         
   2   8   8        196.78        183.93         2.99 o                         
   3   8   8        498.53        510.31         7.10 o                         
   4   8   8        127.58        131.53         3.29 o                         
   5   8   8         13.92         17.36         1.33 o                         
  -5   9   8         46.08         38.21         1.63 o                         
  -4   9   8          0.40          0.63         0.23 o                         
  -3   9   8        163.91        158.10         3.73 o                         
  -2   9   8         43.32         40.62         1.06 o                         
  -1   9   8         65.72         62.13         1.89 o                         
   0   9   8         23.48         26.26         1.02 o                         
   1   9   8         65.88         58.75         1.43 o                         
   2   9   8         43.58         40.47         1.13 o                         
   3   9   8        165.57        161.25         3.61 o                         
   4   9   8          0.47          0.24         0.32 o                         
   5   9   8         46.10         38.42         1.71 o                         
  -4  10   8        133.52        146.10         3.71 o                         
  -3  10   8         20.60         23.45         1.27 o                         
  -2  10   8        176.46        175.85         2.92 o                         
  -1  10   8         12.16         13.40         0.68 o                         
   0  10   8         33.63         28.51         1.08 o                         
   1  10   8         11.92         12.60         0.74 o                         
   2  10   8        177.71        177.28         4.97 o                         
   3  10   8         21.17         22.04         0.85 o                         
   4  10   8        133.04        137.64         3.48 o                         
  -4  11   8         31.29         29.15         1.09 o                         
  -3  11   8         30.28         28.90         1.99 o                         
  -2  11   8         46.44         47.45         1.34 o                         
  -1  11   8         56.59         61.24         1.51 o                         
   0  11   8         22.08         21.66         0.95 o                         
   1  11   8         55.90         59.97         1.59 o                         
   2  11   8         46.09         47.88         1.24 o                         
   3  11   8         30.09         31.62         1.31 o                         
   4  11   8         31.68         28.71         1.37 o                         
  -3  12   8          0.32          0.57         0.29 o                         
  -2  12   8         15.97         14.47         0.79 o                         
  -1  12   8        125.28        136.67         2.18 o                         
   0  12   8         64.80         72.50         1.58 o                         
   1  12   8        125.36        142.97         2.53 o                         
   2  12   8         16.06         15.03         0.66 o                         
   3  12   8          0.39          1.00         0.33 o                         
  -1  13   8         33.22         32.57         0.92 o                         
   0  13   8         10.48          7.65         0.43 o                         
   1  13   8         32.74         32.42         0.74 o                         
   2  13   8         76.55         71.04         2.09 o                         
   0  14   8          2.70          2.69         0.35 o                         
   1  14   8         49.61         47.55         2.55 o                         
   1   0   9        286.75        289.90         5.32 o                         
   2   0   9          0.70          0.22         0.17 o                         
   3   0   9        132.52        132.23         2.12 o                         
   4   0   9          3.89          3.89         0.45 o                         
   5   0   9         29.75         30.97         1.15 o                         
   6   0   9         47.18         48.97         3.52 o                         
  -6   1   9         73.66         64.04         1.98 o                         
  -5   1   9        108.51        110.58         2.44 o                         
  -4   1   9        224.09        195.82         3.34 o                         
  -3   1   9         24.39         23.74         0.83 o                         
  -2   1   9         65.04         69.34         2.20 o                         
  -1   1   9        279.57        280.14         7.37 o                         
   0   1   9        300.78        295.35         8.91 o                         
   1   1   9        277.99        270.03         9.65 o                         
   2   1   9         64.78         77.80         2.49 o                         
   3   1   9         24.36         23.73         0.82 o                         
   4   1   9        224.57        208.43         6.78 o                         
   5   1   9        108.08        103.43         2.65 o                         
   6   1   9         72.83         65.34         1.97 o                         
  -6   2   9         98.47         96.36         3.97 o                         
  -5   2   9        103.97        100.90         2.64 o                         
  -4   2   9        226.74        236.88         4.32 o                         
  -3   2   9        126.06        127.94         2.38 o                         
  -2   2   9         75.76         79.74         2.34 o                         
  -1   2   9        138.34        127.93         3.37 o                         
   0   2   9         72.16         91.76         2.55 o                         
   1   2   9        137.40        131.48         3.26 o                         
   2   2   9         75.24         82.34         1.88 o                         
   3   2   9        123.77        130.37         2.74 o                         
   4   2   9        226.01        237.43         3.81 o                         
   5   2   9        105.02        103.20         4.15 o                         
   6   2   9         98.77        102.24         2.49 o                         
  -5   3   9        100.04        102.45         2.73 o                         
  -4   3   9        310.19        315.49         5.35 o                         
  -3   3   9         11.60         12.17         0.75 o                         
  -2   3   9         36.49         37.13         1.51 o                         
  -1   3   9        766.22        813.11        14.52 o                         
   0   3   9        447.15        473.80         8.59 o                         
   1   3   9        768.82        795.19        13.22 o                         
   2   3   9         35.99         36.70         1.04 o                         
   3   3   9         11.13          9.96         0.54 o                         
   4   3   9        308.97        297.50         4.44 o                         
   5   3   9        101.35        102.94         2.65 o                         
   6   3   9        113.45        126.26         2.96 o                         
  -6   4   9         36.59         35.10         2.22 o                         
  -5   4   9         14.94         13.92         1.43 o                         
  -4   4   9        187.51        189.31         4.25 o                         
  -3   4   9       1295.64       1242.73        16.81 o                         
  -2   4   9         52.83         50.12         1.46 o                         
  -1   4   9         80.87         70.95         1.63 o                         
   0   4   9       1616.62       1639.44        23.24 o                         
   1   4   9         80.65         71.24         1.48 o                         
   2   4   9         52.12         50.17         1.28 o                         
   3   4   9       1297.26       1300.93        17.22 o                         
   4   4   9        188.71        191.83         3.12 o                         
   5   4   9         14.89         13.69         0.62 o                         
   6   4   9         36.78         36.16         1.29 o                         
  -6   5   9         35.43         32.41         1.14 o                         
  -5   5   9         13.91         13.94         0.71 o                         
  -4   5   9        166.90        166.34        12.93 o                         
  -3   5   9        481.04        441.31         6.85 o                         
  -2   5   9         38.93         34.15         1.21 o                         
  -1   5   9          1.79          3.89         0.34 o                         
   0   5   9         99.92        111.23         2.77 o                         
   1   5   9          1.80          4.50         0.37 o                         
   2   5   9         37.47         30.83         0.84 o                         
   3   5   9        480.50        473.43         6.26 o                         
   4   5   9        167.76        166.36         2.42 o                         
   5   5   9         13.56         13.51         0.64 o                         
   6   5   9         35.27         31.20         1.76 o                         
  -6   6   9         90.33         76.88         2.64 o                         
  -5   6   9        129.29        132.09         3.69 o                         
  -4   6   9        104.82        101.19         4.24 o                         
  -3   6   9        410.70        416.62         7.06 o                         
  -2   6   9         47.92         40.35         1.10 o                         
  -1   6   9        108.30        101.76         1.82 o                         
   0   6   9        121.20        105.94         2.30 o                         
   1   6   9        109.17        105.22         1.90 o                         
   2   6   9         47.60         40.08         1.01 o                         
   3   6   9        409.67        423.18         5.75 o                         
   4   6   9        104.66        103.39         2.59 o                         
   5   6   9        130.46        135.63         5.97 o                         
  -5   7   9         44.54         44.56         1.62 o                         
  -4   7   9        148.98        145.04         4.27 o                         
  -3   7   9         65.96         62.40         1.75 o                         
  -2   7   9        176.65        178.74         2.58 o                         
  -1   7   9        166.99        161.07         2.86 o                         
   0   7   9         48.31         62.46         1.40 o                         
   1   7   9        169.07        165.74         2.77 o                         
   2   7   9        176.20        185.92         2.78 o                         
   3   7   9         65.23         63.53         1.57 o                         
   4   7   9        148.94        141.03         3.26 o                         
   5   7   9         45.12         47.46         2.51 o                         
  -5   8   9         11.75         10.67         0.45 o                         
  -4   8   9         98.20         93.73         2.39 o                         
  -3   8   9         12.98         13.03         0.69 o                         
  -2   8   9         25.84         21.51         0.70 o                         
  -1   8   9         50.96         50.66         1.44 o                         
   0   8   9       1163.66       1117.15        13.63 o                         
   1   8   9         51.00         51.98         1.22 o                         
   2   8   9         26.27         26.33         0.92 o                         
   3   8   9         13.28         13.13         0.66 o                         
   4   8   9         96.36         92.76         1.97 o                         
   5   8   9         12.01         11.05         0.86 o                         
  -5   9   9         19.45         17.52         1.04 o                         
  -4   9   9         20.96         23.27         1.36 o                         
  -3   9   9        210.42        202.88         5.28 o                         
  -2   9   9        114.64        114.08         2.05 o                         
  -1   9   9         20.97         19.06         0.98 o                         
   0   9   9        171.45        153.00         3.49 o                         
   1   9   9         21.00         19.28         0.77 o                         
   2   9   9        113.95        115.19         2.12 o                         
   3   9   9        210.57        204.13         3.68 o                         
   4   9   9         20.51         25.62         1.21 o                         
  -4  10   9        125.95        129.11         4.81 o                         
  -3  10   9         79.76         82.39         2.54 o                         
  -2  10   9        137.98        142.15         2.77 o                         
  -1  10   9         80.32         83.82         2.00 o                         
   0  10   9        225.12        209.94         3.75 o                         
   1  10   9         80.66         87.48         2.03 o                         
   2  10   9        139.09        145.67         3.63 o                         
   3  10   9         79.41         83.47         2.09 o                         
   4  10   9        124.51        118.16        18.10 o                         
  -4  11   9         16.18         14.50         0.63 o                         
  -3  11   9         14.23         12.57         1.19 o                         
  -2  11   9        146.28        142.42         4.71 o                         
  -1  11   9        109.51        113.85         2.15 o                         
   0  11   9          0.14          0.64         0.26 o                         
   1  11   9        109.44        114.02         2.31 o                         
   2  11   9        146.35        150.32         2.86 o                         
   3  11   9         14.11         12.42         1.25 o                         
   4  11   9         16.57         12.65         0.81 o                         
  -2  12   9         70.81         65.01         2.59 o                         
  -1  12   9          0.68          0.33         0.20 o                         
   0  12   9         15.68         17.21         0.64 o                         
   1  12   9          0.81          0.37         0.22 o                         
   2  12   9         70.86         69.49         2.69 o                         
   3  12   9          5.83          6.57         0.46 o                         
  -1  13   9         14.27         16.29         1.28 o                         
   0  13   9         50.46         47.97         1.09 o                         
   1  13   9         14.29         14.90         0.59 o                         
   2  13   9         15.95         21.56         1.31 o                         
   0   0  10          6.97          9.80         1.61 o                         
   1   0  10        186.23        178.72         5.64 o                         
   2   0  10        230.76        238.46         4.41 o                         
   3   0  10        204.06        200.15         3.43 o                         
   4   0  10         36.90         28.52         1.38 o                         
   5   0  10        295.24        305.92         7.43 o                         
   6   0  10          9.20         13.08         1.96 o                         
  -6   1  10         14.65         15.93         1.27 o                         
  -5   1  10         12.41          9.38         0.58 o                         
  -4   1  10        331.63        325.81         5.46 o                         
  -3   1  10         80.07         72.10         1.79 o                         
  -2   1  10        102.65        114.86         4.70 o                         
  -1   1  10         26.93         25.73         1.39 o                         
   0   1  10         11.83         17.84         1.11 o                         
   1   1  10         26.08         21.09         1.26 o                         
   2   1  10        103.39        112.30         2.78 o                         
   3   1  10         80.46         74.90         3.40 o                         
   4   1  10        330.48        323.26         6.24 o                         
   5   1  10         11.85          8.47         0.64 o                         
   6   1  10         14.93         15.37         0.64 o                         
  -5   2  10         19.12         17.38         1.19 o                         
  -4   2  10        135.88        131.02         2.88 o                         
  -3   2  10         67.73         58.32         1.70 o                         
  -2   2  10        177.46        190.54         4.35 o                         
  -1   2  10        123.80        138.46         2.65 o                         
   0   2  10         10.16          5.70         0.65 o                         
   1   2  10        125.90        137.00         2.59 o                         
   2   2  10        177.36        192.67         3.80 o                         
   3   2  10         67.73         58.02         1.69 o                         
   4   2  10        134.01        134.57         2.86 o                         
   5   2  10         19.60         16.92         0.78 o                         
   6   2  10         97.75        103.55         2.46 o                         
  -5   3  10         34.04         38.83         1.46 o                         
  -4   3  10        343.97        336.58         6.82 o                         
  -3   3  10         61.25         56.20         1.90 o                         
  -2   3  10        166.30        173.35         2.69 o                         
  -1   3  10        203.65        201.84         2.97 o                         
   0   3  10         14.82         12.05         0.59 o                         
   1   3  10        205.58        205.08         5.01 o                         
   2   3  10        164.67        172.32         2.76 o                         
   3   3  10         62.05         57.18         1.48 o                         
   4   3  10        345.12        341.75         5.76 o                         
   5   3  10         34.88         39.21         1.09 o                         
   6   3  10          8.76         10.51         0.44 o                         
  -6   4  10         42.03         42.39         1.35 o                         
  -5   4  10         19.93         20.11         0.99 o                         
  -4   4  10         32.11         38.82         1.65 o                         
  -3   4  10         36.17         36.23         1.29 o                         
  -2   4  10        254.05        245.28         4.45 o                         
  -1   4  10        124.29        133.35         2.27 o                         
   0   4  10        605.73        618.18         7.23 o                         
   1   4  10        123.87        139.21         2.58 o                         
   2   4  10        257.01        249.48         4.33 o                         
   3   4  10         35.75         35.24         1.53 o                         
   4   4  10         32.31         36.50         1.04 o                         
   5   4  10         20.53         21.42         0.73 o                         
   6   4  10         41.57         35.54         1.57 o                         
  -6   5  10          5.19          5.82         0.45 o                         
  -5   5  10         14.39         17.92         0.85 o                         
  -4   5  10        585.41        592.52        10.68 o                         
  -3   5  10        203.04        209.54         3.97 o                         
  -2   5  10        798.71        784.45         8.71 o                         
  -1   5  10          6.66          4.28         0.37 o                         
   0   5  10         14.84         14.46         0.64 o                         
   1   5  10          6.58          4.09         0.41 o                         
   2   5  10        795.56        798.57         8.62 o                         
   3   5  10        201.48        215.50         3.21 o                         
   4   5  10        586.78        602.28         7.46 o                         
   5   5  10         14.22         17.50         0.69 o                         
  -5   6  10         16.17         12.48         0.67 o                         
  -4   6  10        129.79        119.03         3.66 o                         
  -3   6  10        361.03        356.25         6.26 o                         
  -2   6  10        531.33        507.53         6.47 o                         
  -1   6  10         19.59         21.21         0.86 o                         
   0   6  10         31.77         34.27         1.12 o                         
   1   6  10         20.09         19.99         1.07 o                         
   2   6  10        529.15        529.46         6.47 o                         
   3   6  10        359.68        352.60         5.27 o                         
   4   6  10        128.31        121.60         3.57 o                         
   5   6  10         15.93         13.30         0.54 o                         
  -5   7  10         39.14         38.71         1.12 o                         
  -4   7  10        103.48         98.85         2.59 o                         
  -3   7  10          7.62          8.10         0.65 o                         
  -2   7  10        406.10        399.79         5.41 o                         
  -1   7  10        133.69        139.23         3.30 o                         
   0   7  10          1.58          2.88         0.35 o                         
   1   7  10        133.88        147.57         2.60 o                         
   2   7  10        407.03        404.46         5.06 o                         
   3   7  10          7.90          8.06         0.54 o                         
   4   7  10        104.68         98.92         2.11 o                         
   5   7  10         39.52         34.79         1.21 o                         
  -5   8  10         39.77         28.22         1.48 o                         
  -4   8  10        174.92        166.75         3.44 o                         
  -3   8  10         39.21         41.19         1.72 o                         
  -2   8  10        266.78        263.58         3.98 o                         
  -1   8  10        155.71        147.63         2.52 o                         
   0   8  10         78.07         79.86         1.89 o                         
   1   8  10        156.06        154.15         2.63 o                         
   2   8  10        269.88        273.98         3.61 o                         
   3   8  10         39.61         42.06         1.19 o                         
   4   8  10        175.19        163.70         2.90 o                         
  -4   9  10        107.93         95.06         2.62 o                         
  -3   9  10         17.48         20.62         1.25 o                         
  -2   9  10        257.71        268.51         5.48 o                         
  -1   9  10         69.42         68.58         2.02 o                         
   0   9  10        279.91        264.63         4.29 o                         
   1   9  10         69.25         70.78         1.80 o                         
   2   9  10        259.72        266.46         4.21 o                         
   3   9  10         17.22         19.72         1.56 o                         
   4   9  10        107.17         78.44         2.13 o                         
  -4  10  10         22.52         19.81         1.55 o                         
  -3  10  10         14.84         18.20         1.27 o                         
  -2  10  10        179.21        187.08         3.60 o                         
  -1  10  10          2.59          2.14         0.31 o                         
   0  10  10          5.10          2.48         0.38 o                         
   1  10  10          2.68          2.74         0.38 o                         
   2  10  10        177.35        188.57         4.20 o                         
   3  10  10         14.59         15.68         0.65 o                         
   4  10  10         22.91         20.47         1.18 o                         
  -3  11  10         55.13         52.44         2.43 o                         
  -2  11  10         12.74         11.92         0.96 o                         
  -1  11  10         47.44         43.94         1.28 o                         
   0  11  10          0.53          0.48         0.24 o                         
   1  11  10         48.05         45.42         1.26 o                         
   2  11  10         12.99         11.49         0.53 o                         
   3  11  10         54.70         54.90         2.42 o                         
  -1  12  10        127.91        134.91         2.39 o                         
   0  12  10         67.15         62.19         1.33 o                         
   1  12  10        127.11        137.83         2.72 o                         
   2  12  10         13.49          9.91         0.47 o                         
  -1  13  10         23.91         21.81         1.32 o                         
   0  13  10         13.17         10.54         0.61 o                         
   1  13  10         23.84         23.20         1.16 o                         
   1   0  11        169.25        145.48         5.30 o                         
   2   0  11         32.43         30.46         1.57 o                         
   3   0  11        141.98        152.34         2.88 o                         
   4   0  11          0.67          0.22         0.41 o                         
   5   0  11          0.22          0.43         0.26 o                         
   6   0  11         10.20         11.91         0.52 o                         
  -6   1  11         14.57         15.29         1.12 o                         
  -5   1  11         68.30         73.03         2.57 o                         
  -4   1  11          1.33          0.34         0.25 o                         
  -3   1  11         25.88         24.60         1.10 o                         
  -2   1  11        445.94        433.50         8.27 o                         
  -1   1  11        120.58        111.66         2.53 o                         
   0   1  11        385.56        410.47         7.47 o                         
   1   1  11        121.28        114.92         3.74 o                         
   2   1  11        448.43        455.63         7.27 o                         
   3   1  11         24.91         21.18         1.14 o                         
   4   1  11          1.19         -0.12         0.29 o                         
   5   1  11         67.77         70.29         2.97 o                         
   6   1  11         15.14         14.13         0.63 o                         
  -5   2  11         90.64         92.34         4.91 o                         
  -4   2  11         21.64         21.03         1.21 o                         
  -3   2  11        169.33        157.41         2.91 o                         
  -2   2  11         78.84         73.72         2.03 o                         
  -1   2  11        454.33        447.60         6.60 o                         
   0   2  11        328.89        348.55         6.16 o                         
   1   2  11        451.97        464.21         8.58 o                         
   2   2  11         79.68         73.73         2.02 o                         
   3   2  11        169.42        151.71         3.63 o                         
   4   2  11         22.13         23.47         1.18 o                         
   5   2  11         91.45         88.79         1.92 o                         
   6   2  11        119.25        103.57         3.37 o                         
  -6   3  11          9.82          7.82         0.47 o                         
  -5   3  11         41.73         45.41         4.61 o                         
  -4   3  11         35.38         28.67         1.41 o                         
  -3   3  11         38.46         43.12         1.47 o                         
  -2   3  11         54.16         55.17         1.81 o                         
  -1   3  11         25.90         22.77         1.06 o                         
   0   3  11         21.37         23.54         0.80 o                         
   1   3  11         24.92         22.53         0.96 o                         
   2   3  11         53.55         54.33         1.46 o                         
   3   3  11         38.83         43.42         1.36 o                         
   4   3  11         35.12         27.95         1.09 o                         
   5   3  11         42.38         46.70         1.13 o                         
  -5   4  11         63.67         63.46         1.84 o                         
  -4   4  11         25.84         26.32         1.33 o                         
  -3   4  11        457.02        447.36         7.13 o                         
  -2   4  11        129.50        131.21         2.02 o                         
  -1   4  11        242.17        233.46         3.19 o                         
   0   4  11        658.45        682.22         7.38 o                         
   1   4  11        241.33        239.75         3.96 o                         
   2   4  11        129.52        132.21         3.05 o                         
   3   4  11        456.83        444.42         5.47 o                         
   4   4  11         24.77         26.77         0.97 o                         
   5   4  11         64.05         64.97         1.47 o                         
  -5   5  11          0.16          1.01         0.24 o                         
  -4   5  11         58.32         58.60         1.97 o                         
  -3   5  11         49.93         52.92         2.05 o                         
  -2   5  11        137.78        145.71         2.46 o                         
  -1   5  11         19.93         15.78         0.65 o                         
   0   5  11        379.59        404.16         4.94 o                         
   1   5  11         19.88         16.55         0.84 o                         
   2   5  11        140.06        147.23         2.50 o                         
   3   5  11         49.76         54.45         1.27 o                         
   4   5  11         58.08         58.47         1.58 o                         
   5   5  11          0.12          0.84         0.28 o                         
  -5   6  11         17.48         18.80         0.75 o                         
  -4   6  11         19.14         21.97         1.28 o                         
  -3   6  11        206.88        207.02         4.73 o                         
  -2   6  11        499.53        498.74         6.39 o                         
  -1   6  11        230.12        221.53         3.65 o                         
   0   6  11        108.35        103.90         2.39 o                         
   1   6  11        228.20        227.44         4.74 o                         
   2   6  11        501.11        501.84         7.18 o                         
   3   6  11        208.28        214.50         3.56 o                         
   4   6  11         18.68         21.47         0.98 o                         
   5   6  11         17.96         18.15         0.82 o                         
  -5   7  11         17.76         16.24         1.41 o                         
  -4   7  11        197.71        187.98         3.86 o                         
  -3   7  11         31.63         29.95         1.41 o                         
  -2   7  11        138.76        138.61         2.57 o                         
  -1   7  11        144.59        139.24         2.38 o                         
   0   7  11          0.01          1.06         0.25 o                         
   1   7  11        144.97        141.74         3.27 o                         
   2   7  11        139.24        137.16         2.39 o                         
   3   7  11         31.80         29.56         1.12 o                         
   4   7  11        198.27        195.05         3.93 o                         
   5   7  11         18.04         14.80         1.07 o                         
  -4   8  11         85.72         80.40         5.03 o                         
  -3   8  11         42.27         39.91         1.46 o                         
  -2   8  11        287.41        310.81         4.96 o                         
  -1   8  11        135.23        123.25         2.18 o                         
   0   8  11        319.59        315.17         5.82 o                         
   1   8  11        134.82        128.40         2.34 o                         
   2   8  11        287.60        308.49         4.36 o                         
   3   8  11         41.60         40.11         1.26 o                         
   4   8  11         86.61         83.17         1.97 o                         
  -4   9  11        124.80        114.32         3.92 o                         
  -3   9  11         82.48         84.81         2.38 o                         
  -2   9  11        111.71        122.72         2.21 o                         
  -1   9  11        114.33        126.24         3.43 o                         
   0   9  11          1.13          1.06         0.50 o                         
   1   9  11        113.70        124.82         2.52 o                         
   2   9  11        112.03        123.24         2.45 o                         
   3   9  11         82.86         86.35         2.18 o                         
  -4  10  11          9.55          9.21         0.73 o                         
  -3  10  11         61.92         69.40         3.15 o                         
  -2  10  11         77.12         76.66         3.07 o                         
  -1  10  11         34.99         38.98         1.36 o                         
   0  10  11         79.72         89.97         2.32 o                         
   1  10  11         34.44         39.34         1.37 o                         
   2  10  11         77.58         72.28         1.89 o                         
   3  10  11         61.76         71.41         2.14 o                         
  -3  11  11         47.79         43.04         1.89 o                         
  -1  11  11         63.18         56.28         1.82 o                         
   0  11  11         19.90         18.62         0.89 o                         
   1  11  11         62.10         55.57         1.53 o                         
   2  11  11         61.01         66.78         2.60 o                         
  -1  12  11         64.22         67.56         2.42 o                         
   0  12  11          3.55          3.08         0.27 o                         
   1  12  11         65.59         68.63         1.74 o                         
   2  12  11         18.53         19.79         1.29 o                         
   0  13  11         28.16         29.18         1.45 o                         
   0   0  12         51.35         63.44         3.49 o                         
   1   0  12        264.22        283.60         5.54 o                         
   2   0  12          7.97          9.77         0.93 o                         
   3   0  12         18.01         25.90         1.02 o                         
   4   0  12         67.19         67.66         2.78 o                         
   5   0  12        228.95        237.25         5.74 o                         
   6   0  12          0.33          0.17         0.15 o                         
  -6   1  12         20.23         16.78         0.85 o                         
  -5   1  12        212.35        215.41        13.26 o                         
  -4   1  12         24.70         20.04         1.44 o                         
  -3   1  12         33.80         24.86         1.00 o                         
  -2   1  12        143.76        152.37         4.03 o                         
  -1   1  12        167.62        169.57         4.47 o                         
   0   1  12        228.84        210.04         3.79 o                         
   1   1  12        165.63        162.41         3.80 o                         
   2   1  12        143.18        146.51         5.39 o                         
   3   1  12         34.30         23.85         1.18 o                         
   4   1  12         25.67         24.06         2.07 o                         
   5   1  12        212.32        207.92         6.92 o                         
  -5   2  12         85.47         86.94         3.45 o                         
  -4   2  12         72.97         72.63         2.32 o                         
  -3   2  12        152.01        142.47         2.82 o                         
  -2   2  12         16.41         16.39         0.99 o                         
  -1   2  12        355.28        347.18         7.14 o                         
   0   2  12         79.75         84.80         1.65 o                         
   1   2  12        357.16        347.89         4.96 o                         
   2   2  12         16.51         15.41         0.92 o                         
   3   2  12        152.37        143.06         3.96 o                         
   4   2  12         73.68         73.34         2.84 o                         
   5   2  12         85.90         85.39         2.05 o                         
  -5   3  12        120.95        121.39         5.17 o                         
  -4   3  12         15.84         17.77         1.07 o                         
  -3   3  12        239.26        237.18         5.39 o                         
  -2   3  12        484.86        486.19         7.92 o                         
  -1   3  12        175.12        170.59         2.50 o                         
   0   3  12         20.09         13.87         0.57 o                         
   1   3  12        172.01        167.29         3.10 o                         
   2   3  12        487.64        480.59         6.38 o                         
   3   3  12        239.02        228.39         4.21 o                         
   4   3  12         15.66         17.03         0.85 o                         
   5   3  12        121.26        126.73         2.72 o                         
  -5   4  12         44.97         40.49         1.24 o                         
  -4   4  12        125.13        133.45         3.33 o                         
  -3   4  12         13.59         15.13         1.01 o                         
  -2   4  12        229.71        229.02         3.55 o                         
  -1   4  12        626.29        586.00         6.45 o                         
   0   4  12          1.98          1.69         0.28 o                         
   1   4  12        625.54        588.92        10.41 o                         
   2   4  12        227.77        223.70         3.57 o                         
   3   4  12         13.26         15.93         1.00 o                         
   4   4  12        125.13        124.30         2.84 o                         
   5   4  12         44.17         39.82         1.18 o                         
  -5   5  12         66.33         77.22         2.50 o                         
  -4   5  12         65.10         68.91         2.08 o                         
  -3   5  12         90.79         79.31         3.12 o                         
  -2   5  12         45.01         46.28         1.21 o                         
  -1   5  12        223.17        216.03         2.84 o                         
   0   5  12        102.15        111.49         2.07 o                         
   1   5  12        223.26        215.14         3.79 o                         
   2   5  12         44.69         47.01         1.47 o                         
   3   5  12         89.85         89.63         1.97 o                         
   4   5  12         64.05         72.41         2.02 o                         
   5   5  12         66.42         75.49         1.70 o                         
  -5   6  12         36.81         35.27         1.35 o                         
  -4   6  12        111.85        111.33         3.17 o                         
  -3   6  12         96.69         89.74         6.46 o                         
  -2   6  12         18.12         14.99         0.72 o                         
  -1   6  12         74.38         63.33         1.47 o                         
   0   6  12        109.15        106.24         2.46 o                         
   1   6  12         73.56         62.47         1.80 o                         
   2   6  12         18.17         14.98         0.63 o                         
   3   6  12         98.57         97.15         2.28 o                         
   4   6  12        110.27        112.95         2.92 o                         
   5   6  12         36.35         30.34         2.70 o                         
  -4   7  12         62.93         61.14         2.10 o                         
  -3   7  12        162.68        160.17         4.64 o                         
  -2   7  12         94.68        102.89         2.04 o                         
  -1   7  12        154.53        137.69         2.38 o                         
   0   7  12         12.22         11.30         0.70 o                         
   1   7  12        154.78        135.07         3.48 o                         
   2   7  12         94.77        103.84         2.00 o                         
   3   7  12        162.69        159.24         3.11 o                         
   4   7  12         62.66         64.94         2.09 o                         
  -4   8  12         66.28         68.29         2.04 o                         
  -3   8  12         67.86         74.50         2.87 o                         
  -2   8  12         30.14         30.71         1.07 o                         
  -1   8  12        140.92        135.91         2.77 o                         
   0   8  12          0.06          0.88         0.33 o                         
   1   8  12        140.86        131.55         2.68 o                         
   2   8  12         28.85         30.28         1.07 o                         
   3   8  12         68.17         78.70         2.14 o                         
   4   8  12         66.80         69.51         3.41 o                         
  -4   9  12         17.46         15.94         0.99 o                         
  -3   9  12         29.04         33.73         1.45 o                         
  -2   9  12         89.48         87.25         2.22 o                         
  -1   9  12        112.92        114.12         2.70 o                         
   0   9  12         21.30         18.03         1.43 o                         
   1   9  12        113.29        116.11         2.67 o                         
   2   9  12         89.75         87.37         4.43 o                         
   3   9  12         28.63         36.60         1.50 o                         
  -3  10  12         64.44         65.08         2.75 o                         
  -2  10  12         44.92         49.48         1.60 o                         
  -1  10  12        117.87        120.74         2.75 o                         
   0  10  12         48.88         47.12         1.45 o                         
   1  10  12        117.92        119.03         3.14 o                         
   2  10  12         43.90         45.68         2.23 o                         
   3  10  12         63.64         62.85         2.33 o                         
  -2  11  12         22.98         20.72         1.20 o                         
  -1  11  12        128.92        127.69         2.90 o                         
   0  11  12          9.96         12.86         0.60 o                         
   1  11  12        129.93        129.55         2.51 o                         
   2  11  12         22.64         27.74         1.11 o                         
  -1  12  12        160.95        157.14         5.15 o                         
   0  12  12        106.65        114.83         2.70 o                         
   1  12  12        159.40        161.47         3.10 o                         
   1   0  13         32.56         35.17         1.12 o                         
   2   0  13        130.66        130.27         3.71 o                         
   3   0  13         77.85         74.75         1.80 o                         
   4   0  13          4.11          4.27         0.70 o                         
   5   0  13          0.52          0.66         0.31 o                         
  -5   1  13         39.92         42.83         2.09 o                         
  -4   1  13         53.86         49.73         2.25 o                         
  -3   1  13        200.29        191.75         3.41 o                         
  -2   1  13         48.21         43.96         1.96 o                         
  -1   1  13         79.60         77.13         1.82 o                         
   0   1  13          0.51          0.28         0.17 o                         
   1   1  13         79.99         79.19         2.05 o                         
   2   1  13         48.47         38.98         2.43 o                         
   3   1  13        199.50        192.78         5.97 o                         
   4   1  13         54.58         58.33         3.30 o                         
   5   1  13         40.48         42.67         1.25 o                         
  -5   2  13         63.20         63.27         2.04 o                         
  -4   2  13         80.98         83.55         3.01 o                         
  -3   2  13        151.12        138.78         3.00 o                         
  -2   2  13         93.01         89.92         2.54 o                         
  -1   2  13        159.22        169.16         3.46 o                         
   0   2  13        222.61        224.51         3.24 o                         
   1   2  13        160.06        166.98         2.95 o                         
   2   2  13         93.12         89.88         2.06 o                         
   3   2  13        151.95        141.17         3.63 o                         
   4   2  13         80.78         84.68         3.24 o                         
   5   2  13         62.36         61.53         1.55 o                         
  -5   3  13        192.47        211.02         4.13 o                         
  -4   3  13         79.68         85.54         2.45 o                         
  -3   3  13        156.03        164.11         4.15 o                         
  -2   3  13        112.87        109.07         2.85 o                         
  -1   3  13        246.97        244.42         4.18 o                         
   0   3  13         12.42         13.39         0.62 o                         
   1   3  13        247.63        253.52         4.74 o                         
   2   3  13        112.14        106.44         2.17 o                         
   3   3  13        158.26        162.69         6.50 o                         
   4   3  13         78.19         86.80         2.05 o                         
   5   3  13        193.27        218.43         4.92 o                         
  -5   4  13        106.81        117.19         3.82 o                         
  -4   4  13        212.77        232.09         4.79 o                         
  -3   4  13         70.22         71.26         2.36 o                         
  -2   4  13        229.87        222.11         6.04 o                         
  -1   4  13         43.66         40.85         1.02 o                         
   0   4  13         12.45         13.34         0.67 o                         
   1   4  13         43.70         41.39         1.36 o                         
   2   4  13        228.99        218.56         3.52 o                         
   3   4  13         71.05         69.57         1.91 o                         
   4   4  13        213.28        240.06         4.14 o                         
   5   4  13        106.21        115.85         2.87 o                         
  -5   5  13         91.00         94.04         2.34 o                         
  -4   5  13        131.37        135.08         5.49 o                         
  -3   5  13         10.45          9.39         1.06 o                         
  -2   5  13         63.55         61.79         1.76 o                         
  -1   5  13        297.77        315.19         3.65 o                         
   0   5  13         29.32         33.97         1.07 o                         
   1   5  13        297.31        307.55         4.96 o                         
   2   5  13         65.19         63.52         1.75 o                         
   3   5  13         10.57          9.12         0.74 o                         
   4   5  13        131.61        136.06         3.00 o                         
   5   5  13         92.44         96.24         3.74 o                         
  -4   6  13         25.91         23.20         1.78 o                         
  -3   6  13         93.35         91.01         4.26 o                         
  -2   6  13         80.37         81.56         2.15 o                         
  -1   6  13        145.18        149.15         3.78 o                         
   0   6  13        282.83        295.86         6.38 o                         
   1   6  13        146.48        148.48         2.82 o                         
   2   6  13         80.17         76.34         2.88 o                         
   3   6  13         94.28         98.62         2.60 o                         
   4   6  13         25.71         23.52         1.13 o                         
  -4   7  13         32.33         33.08         1.21 o                         
  -3   7  13         67.45         70.07         2.50 o                         
  -2   7  13         57.64         50.16         1.56 o                         
  -1   7  13        321.84        315.49         5.03 o                         
   0   7  13         69.23         65.37         1.59 o                         
   1   7  13        322.89        315.29         6.57 o                         
   2   7  13         57.67         53.48         2.33 o                         
   3   7  13         68.06         69.04         1.98 o                         
   4   7  13         31.72         36.18         1.36 o                         
  -4   8  13          9.25          6.77         0.60 o                         
  -3   8  13         47.35         52.68         1.96 o                         
  -2   8  13          2.21          5.07         0.77 o                         
  -1   8  13         61.53         62.05         1.63 o                         
   0   8  13         91.44         80.77         1.91 o                         
   1   8  13         59.79         60.03         2.08 o                         
   2   8  13          2.35          5.54         0.49 o                         
   3   8  13         47.29         53.20         1.95 o                         
   4   8  13          9.52          6.12         0.42 o                         
  -3   9  13         53.49         53.34         2.67 o                         
  -2   9  13          6.31          7.76         0.80 o                         
  -1   9  13        111.44        106.70         3.32 o                         
   0   9  13         30.51         30.52         1.39 o                         
   1   9  13        111.50        106.18         2.41 o                         
   2   9  13          6.17          6.87         0.58 o                         
   3   9  13         53.25         54.63         1.79 o                         
  -3  10  13         25.03         19.07         1.11 o                         
  -2  10  13         35.78         37.08         2.02 o                         
  -1  10  13        232.24        246.09         5.59 o                         
   0  10  13         56.73         51.60         1.62 o                         
   1  10  13        233.31        248.35         4.23 o                         
   2  10  13         36.16         37.65         1.16 o                         
  -1  11  13         13.43         13.96         1.10 o                         
   0  11  13         53.69         49.11         1.78 o                         
   1  11  13         13.47         13.34         0.81 o                         
   2  11  13         22.26         26.15         1.36 o                         
   0   0  14       1931.08       1998.81        35.39 o                         
   1   0  14        191.86        176.77         3.24 o                         
   2   0  14         84.73         76.38         2.18 o                         
   3   0  14         33.65         27.91         1.23 o                         
   4   0  14          6.24          8.28         0.86 o                         
   5   0  14          1.05          1.80         0.25 o                         
  -5   1  14         15.78         15.05         0.63 o                         
  -4   1  14         19.05         20.35         1.31 o                         
  -3   1  14         66.81         66.56         1.98 o                         
  -2   1  14        154.61        165.51         3.75 o                         
  -1   1  14         48.74         39.35         1.25 o                         
   0   1  14        378.54        361.22         5.69 o                         
   1   1  14         49.58         41.44         1.16 o                         
   2   1  14        154.83        165.21         4.39 o                         
   3   1  14         66.90         68.29         2.18 o                         
   4   1  14         19.53         18.22         1.12 o                         
   5   1  14         16.33         14.83         2.29 o                         
  -5   2  14         25.92         25.92         0.71 o                         
  -4   2  14         87.48         91.23         3.03 o                         
  -3   2  14         87.96         82.51         3.29 o                         
  -2   2  14         46.18         42.04         1.47 o                         
  -1   2  14         52.99         55.99         1.82 o                         
   0   2  14        249.42        237.71         3.74 o                         
   1   2  14         52.88         52.66         1.49 o                         
   2   2  14         46.08         45.90         1.49 o                         
   3   2  14         89.06         80.80         1.88 o                         
   4   2  14         87.54         98.79         3.19 o                         
   5   2  14         25.70         27.84         0.98 o                         
  -5   3  14         11.85          9.54         0.38 o                         
  -4   3  14         12.24         14.79         1.64 o                         
  -3   3  14         26.76         32.05         1.29 o                         
  -2   3  14          0.55          0.80         0.40 o                         
  -1   3  14        185.77        196.89         3.74 o                         
   0   3  14        217.51        213.09         3.51 o                         
   1   3  14        184.12        193.82         3.93 o                         
   2   3  14          0.46          0.89         0.25 o                         
   3   3  14         26.81         32.85         1.10 o                         
   4   3  14         12.30         13.52         1.00 o                         
   5   3  14         11.76         10.12         0.57 o                         
  -5   4  14         18.13         12.33         0.56 o                         
  -4   4  14         16.71         11.13         0.71 o                         
  -3   4  14          2.49          2.26         0.38 o                         
  -2   4  14          3.38          3.32         0.52 o                         
  -1   4  14         60.58         57.80         1.29 o                         
   0   4  14         58.48         65.11         2.18 o                         
   1   4  14         61.17         57.89         1.59 o                         
   2   4  14          3.65          4.28         0.43 o                         
   3   4  14          2.52          1.70         0.49 o                         
   4   4  14         16.57         12.78         0.71 o                         
   5   4  14         17.57         12.34         0.57 o                         
  -4   5  14         20.88         22.06         0.96 o                         
  -3   5  14          3.13          2.50         0.42 o                         
  -2   5  14         30.02         31.24         1.23 o                         
  -1   5  14        192.35        183.37         3.50 o                         
   0   5  14        156.89        150.22         3.25 o                         
   1   5  14        193.68        188.14         4.18 o                         
   2   5  14         29.85         28.05         0.93 o                         
   3   5  14          3.29          3.53         0.69 o                         
   4   5  14         20.40         24.21         0.94 o                         
  -4   6  14         65.37         65.04         5.57 o                         
  -3   6  14        174.54        191.22         6.85 o                         
  -2   6  14         83.50         86.54         2.48 o                         
  -1   6  14         27.56         27.72         1.19 o                         
   0   6  14         10.13          9.51         0.63 o                         
   1   6  14         28.03         28.99         1.18 o                         
   2   6  14         83.15         78.66         2.33 o                         
   3   6  14        175.99        189.37         4.00 o                         
   4   6  14         64.94         69.38         1.99 o                         
  -4   7  14         98.48         92.83         3.32 o                         
  -3   7  14         87.23         92.08         2.83 o                         
  -2   7  14         46.59         52.15         1.86 o                         
  -1   7  14         50.29         43.83         1.33 o                         
   0   7  14          0.01          0.16         0.22 o                         
   1   7  14         49.96         46.51         1.36 o                         
   2   7  14         47.13         49.01         2.07 o                         
   3   7  14         87.48         87.83         2.21 o                         
   4   7  14         97.75         98.64         2.46 o                         
  -3   8  14        168.28        194.70         6.81 o                         
  -2   8  14        131.66        144.76         5.95 o                         
  -1   8  14         38.22         40.66         1.35 o                         
   0   8  14         29.76         28.75         1.00 o                         
   1   8  14         38.56         41.43         3.82 o                         
   2   8  14        129.38        134.50         3.96 o                         
   3   8  14        169.07        188.29         4.49 o                         
  -3   9  14          9.11          9.44         0.86 o                         
  -2   9  14         88.34        100.53         4.16 o                         
  -1   9  14         34.90         42.23         1.28 o                         
   0   9  14         30.99         24.97         1.00 o                         
   1   9  14         34.74         42.27         2.56 o                         
   2   9  14         88.05         99.14         2.28 o                         
   3   9  14          9.29         11.85         0.64 o                         
  -1  10  14        165.93        163.14         8.12 o                         
   0  10  14         37.83         46.66         1.94 o                         
   1  10  14        164.91        164.07         3.35 o                         
   2  10  14         70.16         69.34         2.00 o                         
   0  11  14         14.53         14.53         1.06 o                         
   1  11  14         86.75         83.32         2.18 o                         
   1   0  15        242.76        241.65         5.38 o                         
   2   0  15         22.71         23.53         0.91 o                         
   3   0  15          0.42          0.98         0.23 o                         
   4   0  15         23.14         22.10         0.82 o                         
   5   0  15          5.88          5.77         0.67 o                         
  -5   1  15         97.94         85.59         2.05 o                         
  -4   1  15         11.99         10.71         0.57 o                         
  -3   1  15         14.16         14.58         0.80 o                         
  -2   1  15        258.01        257.64         4.25 o                         
  -1   1  15        113.53        113.82         3.74 o                         
   0   1  15         50.36         49.79         1.63 o                         
   1   1  15        113.49        115.67         2.64 o                         
   2   1  15        260.24        250.46         4.52 o                         
   3   1  15         13.43         15.06         0.78 o                         
   4   1  15         11.88         12.68         0.68 o                         
   5   1  15         97.18         84.68         3.83 o                         
  -4   2  15         27.50         31.23         1.47 o                         
  -3   2  15         11.08         11.09         1.08 o                         
  -2   2  15         15.18         17.89         0.98 o                         
  -1   2  15        285.67        303.53         5.63 o                         
   0   2  15       1311.76       1325.22        14.76 o                         
   1   2  15        284.44        288.57         4.97 o                         
   2   2  15         15.43         17.00         0.88 o                         
   3   2  15         11.32         10.52         0.60 o                         
   4   2  15         27.72         30.47         1.40 o                         
  -4   3  15        168.42        179.70         7.29 o                         
  -3   3  15          2.52          2.04         0.37 o                         
  -2   3  15         20.37         20.41         1.44 o                         
  -1   3  15         15.40         15.27         0.80 o                         
   0   3  15         60.45         64.52         1.99 o                         
   1   3  15         15.30         16.98         0.86 o                         
   2   3  15         20.95         18.61         0.93 o                         
   3   3  15          2.73          2.81         0.34 o                         
   4   3  15        166.84        184.22         4.55 o                         
  -4   4  15          0.61          0.80         0.24 o                         
  -3   4  15        117.96        108.08         2.43 o                         
  -2   4  15        189.65        185.84         4.26 o                         
  -1   4  15          8.83          9.56         0.61 o                         
   0   4  15         17.39         14.20         0.80 o                         
   1   4  15          9.22          9.41         0.66 o                         
   2   4  15        189.23        185.72         3.24 o                         
   3   4  15        117.66        109.30         2.35 o                         
   4   4  15          0.64          0.51         0.26 o                         
  -4   5  15         86.60         68.75         2.49 o                         
  -3   5  15         33.48         32.56         1.24 o                         
  -2   5  15        329.82        337.71         5.65 o                         
  -1   5  15         67.88         79.34         2.99 o                         
   0   5  15         24.57         23.89         1.02 o                         
   1   5  15         68.04         75.02         1.95 o                         
   2   5  15        332.07        333.45         4.98 o                         
   3   5  15         32.75         32.47         2.24 o                         
   4   5  15         86.20         90.70         2.39 o                         
  -4   6  15         42.16         36.74         1.45 o                         
  -3   6  15         11.94          9.27         0.77 o                         
  -2   6  15        193.26        193.73         8.01 o                         
  -1   6  15         34.65         27.06         1.65 o                         
   0   6  15          0.76          1.12         0.29 o                         
   1   6  15         33.79         26.46         1.06 o                         
   2   6  15        191.28        191.49         3.56 o                         
   3   6  15         11.95         10.91         0.83 o                         
   4   6  15         41.67         40.43         1.29 o                         
  -2   7  15         24.18         23.13         2.01 o                         
  -1   7  15        102.29        106.08         2.77 o                         
   0   7  15          0.79          0.38         0.26 o                         
   1   7  15        102.63        104.91         2.71 o                         
   2   7  15         24.08         18.97         1.14 o                         
   3   7  15          5.39          6.17         0.47 o                         
  -3   8  15         28.37         30.21         1.70 o                         
  -2   8  15         15.71         18.00         1.56 o                         
  -1   8  15          8.44          9.95         0.85 o                         
   0   8  15          0.46          0.51         0.31 o                         
   1   8  15          8.29          8.27         0.64 o                         
   2   8  15         16.14         14.25         0.87 o                         
   3   8  15         27.98         29.39         1.11 o                         
  -2   9  15          2.90          2.72         0.53 o                         
  -1   9  15         13.62         13.52         0.92 o                         
   0   9  15         17.95         18.09         0.86 o                         
   1   9  15         13.80         15.30         0.93 o                         
   2   9  15          2.87          2.35         0.36 o                         
  -1  10  15         52.33         44.81         2.01 o                         
   0  10  15        205.94        229.88         4.21 o                         
   1  10  15         52.43         48.44         4.15 o                         
   0   0  16        205.27        215.08         8.59 o                         
   1   0  16         59.41         60.56         1.83 o                         
   2   0  16        132.90        135.76         2.92 o                         
   3   0  16         10.12          9.87         1.14 o                         
   4   0  16          0.90          0.67         0.22 o                         
  -4   1  16          9.32          9.95         1.31 o                         
  -3   1  16          0.75          2.99         0.70 o                         
  -2   1  16        156.82        153.23         2.89 o                         
  -1   1  16         44.56         46.96         2.25 o                         
   0   1  16        460.88        478.31        14.94 o                         
   1   1  16         43.54         43.71         1.73 o                         
   2   1  16        157.82        141.91         2.60 o                         
   3   1  16          0.81          1.55         0.29 o                         
   4   1  16          9.77          9.88         0.53 o                         
  -4   2  16         58.33         63.97         2.02 o                         
  -3   2  16         23.00         29.62         1.26 o                         
  -2   2  16         19.37         19.82         0.99 o                         
  -1   2  16        194.09        211.90         6.20 o                         
   0   2  16        256.67        271.95         6.89 o                         
   1   2  16        195.01        202.20         4.52 o                         
   2   2  16         19.12         20.17         0.83 o                         
   3   2  16         22.71         28.91         1.09 o                         
   4   2  16         59.71         66.44         1.47 o                         
  -4   3  16          0.21          0.75         0.34 o                         
  -3   3  16          1.39          1.70         0.38 o                         
  -2   3  16         51.64         48.99         2.10 o                         
  -1   3  16        228.27        243.22         6.49 o                         
   0   3  16         22.15         23.67         1.91 o                         
   1   3  16        225.72        238.57         4.28 o                         
   2   3  16         52.22         47.04         1.43 o                         
   3   3  16          1.31          2.07         0.30 o                         
   4   3  16          0.23          0.91         0.38 o                         
  -3   4  16         33.70         40.16         1.34 o                         
  -2   4  16        135.24        139.02         2.86 o                         
  -1   4  16         31.76         33.27         1.82 o                         
   0   4  16        128.64        127.64         3.91 o                         
   1   4  16         32.40         32.77         1.07 o                         
   2   4  16        137.13        139.97         2.52 o                         
   3   4  16         33.06         37.90         1.29 o                         
   4   4  16          3.61          3.07         0.45 o                         
  -3   5  16          0.75          0.60         0.27 o                         
  -2   5  16         26.32         22.51         1.52 o                         
  -1   5  16          0.01         -0.22         0.34 o                         
   0   5  16         92.74         90.79         2.51 o                         
   1   5  16          0.01          0.04         0.21 o                         
   2   5  16         26.14         26.51         1.53 o                         
   3   5  16          0.71          0.61         0.22 o                         
   4   5  16         76.51         70.78         2.54 o                         
  -3   6  16         77.92         87.73         3.66 o                         
  -2   6  16         27.55         29.58         2.18 o                         
  -1   6  16         75.22         85.46         2.97 o                         
   0   6  16         12.64         10.66         0.66 o                         
   1   6  16         74.10         79.94         1.56 o                         
   2   6  16         26.89         29.03         0.98 o                         
   3   6  16         78.37         91.45         3.61 o                         
  -2   7  16         16.81         17.26         1.56 o                         
  -1   7  16         61.72         66.18         2.35 o                         
   0   7  16         11.85         12.14         0.76 o                         
   1   7  16         62.33         69.28         2.03 o                         
   2   7  16         17.25         16.29         0.66 o                         
   3   7  16          0.31          1.18         0.25 o                         
  -2   8  16        102.94        107.39         4.07 o                         
  -1   8  16         12.84         13.38         1.08 o                         
   0   8  16          4.16          3.39         0.53 o                         
   1   8  16         12.63         14.83         1.02 o                         
  -1   9  16          3.70          1.68         0.52 o                         
   0   9  16          0.63          0.27         0.16 o                         
   1   9  16          3.69          1.75         0.31 o                         
   1   0  17        380.27        387.75         6.52 o                         
   2   0  17         68.29         82.41         2.36 o                         
   3   0  17         36.55         35.08         2.34 o                         
   4   0  17         38.55         33.95         1.19 o                         
  -4   1  17          8.61          8.54         0.54 o                         
  -3   1  17         98.85        113.96         3.60 o                         
  -2   1  17         75.14         75.94         1.71 o                         
  -1   1  17        164.83        181.25         4.57 o                         
   0   1  17        115.86        132.58         4.20 o                         
   1   1  17        164.01        166.77         4.67 o                         
   2   1  17         74.61         80.25         3.89 o                         
   4   1  17          8.97          8.44         0.62 o                         
  -3   2  17         29.17         32.79         1.19 o                         
  -2   2  17          1.74          1.53         0.29 o                         
  -1   2  17        111.39        116.01         3.08 o                         
   0   2  17          7.47          8.12         0.91 o                         
   1   2  17        110.28        114.11         3.00 o                         
   2   2  17          1.85          1.55         0.37 o                         
   3   2  17         29.45         33.42         1.16 o                         
   4   2  17          7.10          3.88         0.46 o                         
  -3   3  17         84.62         81.64         2.43 o                         
  -2   3  17         62.70         63.51         3.40 o                         
  -1   3  17        160.48        173.61         4.01 o                         
   0   3  17          1.53          0.93         0.43 o                         
   1   3  17        159.93        166.11         4.63 o                         
   2   3  17         63.20         63.99         1.95 o                         
   3   3  17         84.73         82.13         1.97 o                         
  -3   4  17         61.66         56.52         1.71 o                         
  -2   4  17         46.22         49.40         2.24 o                         
  -1   4  17         55.12         61.11         2.40 o                         
   0   4  17          0.92          0.69         0.23 o                         
   1   4  17         54.58         55.04         1.88 o                         
   2   4  17         45.94         47.87         1.47 o                         
   3   4  17         60.81         65.11         1.72 o                         
  -2   5  17         23.27         28.50         1.47 o                         
  -1   5  17         13.80         11.97         0.75 o                         
   0   5  17         20.95         17.27         0.79 o                         
   1   5  17         13.89         11.35         0.58 o                         
   2   5  17         23.31         26.19         0.99 o                         
   3   5  17         55.98         53.94         1.34 o                         
  -1   6  17         92.43        102.01         3.08 o                         
   0   6  17         68.40         75.89         2.09 o                         
   1   6  17         91.29         94.64         1.97 o                         
   2   6  17        114.99        116.88         3.20 o                         
   3   6  17         14.53         11.93         0.82 o                         
  -2   7  17         21.37         24.19         1.50 o                         
  -1   7  17          4.40          3.25         0.46 o                         
   0   7  17         15.38         14.55         1.33 o                         
   1   7  17          4.48          3.07         0.44 o                         
   2   7  17         21.59         20.92         0.91 o                         
  -1   8  17         12.77          9.71         0.61 o                         
   0   8  17          0.88          1.68         0.25 o                         
   1   8  17         12.30          9.02         0.79 o                         
   0   0  18       1225.79       1414.21        46.15 o                         
   1   0  18         11.27         12.02         0.81 o                         
   2   0  18          0.59          1.08         0.31 o                         
   3   0  18         16.09         14.89         0.86 o                         
  -3   1  18         71.76         76.60         2.22 o                         
  -2   1  18         36.92         32.24         1.61 o                         
  -1   1  18        180.37        192.24         3.62 o                         
   0   1  18         14.60         15.85         0.95 o                         
   1   1  18        178.12        186.74         4.88 o                         
   2   1  18         37.25         29.02         1.93 o                         
  -3   2  18         11.24         10.48         0.65 o                         
  -2   2  18         28.74         25.10         1.02 o                         
  -1   2  18         79.42         77.33         2.20 o                         
   0   2  18         67.84         74.09         1.87 o                         
   1   2  18         79.44         83.20         2.27 o                         
   2   2  18         29.11         28.01         1.13 o                         
   3   2  18         10.96          8.74         0.89 o                         
  -2   3  18         48.89         51.26         1.51 o                         
  -1   3  18         32.29         33.14         1.30 o                         
   0   3  18         38.74         38.95         1.25 o                         
   1   3  18         32.91         31.07         1.46 o                         
   2   3  18         47.85         53.30         1.89 o                         
   3   3  18         87.94         81.81         3.14 o                         
  -2   4  18         21.25         21.87         1.00 o                         
  -1   4  18         72.97         72.65         1.97 o                         
   0   4  18          6.45          8.47         0.71 o                         
   1   4  18         72.06         70.93         1.63 o                         
   2   4  18         21.55         21.90         0.84 o                         
   3   4  18        128.69        102.21         3.50 o                         
  -2   5  18         11.36          9.47         0.85 o                         
  -1   5  18         78.53         81.45         2.07 o                         
   0   5  18          6.64          8.32         0.75 o                         
   1   5  18         79.09         75.51         1.64 o                         
  -2   6  18         59.94         42.28         1.91 o                         
  -1   6  18         44.62         45.33         1.87 o                         
   0   6  18         19.31         18.83         1.28 o                         
   1   6  18         45.30         42.22         1.49 o                         
  -1   7  18         39.77         30.41         1.09 o                         
   0   7  18          1.17          1.33         0.26 o                         
   1   0  19          2.04          2.13         0.29 o                         
   2   0  19         71.81         88.52         3.64 o                         
  -2   1  19        181.37        208.70         6.91 o                         
  -1   1  19        286.95        289.31         5.46 o                         
   0   1  19          0.69          0.82         0.28 o                         
   1   1  19        286.78        295.18         9.64 o                         
  -2   2  19         10.82         10.15         0.68 o                         
  -1   2  19         27.17         25.40         0.99 o                         
   0   2  19         18.38         17.60         0.97 o                         
   1   2  19         27.61         24.36         1.01 o                         
   2   2  19         10.42          9.30         0.52 o                         
  -2   3  19         17.95         18.42         1.27 o                         
  -1   3  19         58.02         59.09         2.74 o                         
   0   3  19         93.90         95.59         2.09 o                         
   1   3  19         58.24         64.52         2.32 o                         
   2   3  19         17.95         16.32         0.79 o                         
  -1   4  19         35.64         34.30         0.94 o                         
   0   4  19          4.29          3.69         0.31 o                         
   1   4  19         35.86         38.18         1.41 o                         
   2   4  19        117.65         83.51         2.96 o                         
  -1   5  19         20.97         13.56         0.58 o                         
   0   5  19          7.21          7.03         0.54 o                         
   1   5  19         21.30         14.99         1.70 o                         
   0   0  20        154.04        159.22         5.30 o                         
   1   0  20         31.37         30.29         1.19 o                         
  -1   1  20          8.03          7.02         0.60 o                         
   0   1  20          0.71          0.55         0.19 o                         
   1   1  20          7.61          6.63         0.37 o                         
  -1   2  20         20.78         17.70         0.64 o                         
   0   2  20         41.49         41.02         2.36 o                         
   1   2  20         20.75         18.94         1.14 o                         
  -1   3  20         99.28         76.59         2.85 o                         
   0   3  20         80.87         71.03         2.47 o                         
                                                                                
